# Supplementary material for: A genetic screen implicates a CWC16/Yju2/CCDC130 protein and SMU1 in alternative splicing in Arabidopsis thaliana
Source: RNA. 2017 Jul;23(7):1068–79. doi: 10.1261/rna.060517.116 (PMC5473141; doi:10.1261/rna.060517.116)
Supplement: Supplemental Material [file supp_060517.116_Supplemental_Table_S1_CWC16_family_orthologs_ccdc_94_or_130.xlsx]

## Sheet: Sheet1
PTHR12111 (Parent)		PTHR12111:SF4 (Coiled-coil domain containing 94)		PTHR12111:SF5 (Coiled-coil domain containing 130)
Species	Count	Species	Count	Species	Count
Anolis carolinensis	2	Anolis carolinensis	1	Anolis carolinensis	1
Anopheles gambiae	2	Anopheles gambiae	1	Anopheles gambiae	1
Arabidopsis thaliana	6	Arabidopsis thaliana	4	Arabidopsis thaliana	2
Ashbya gossypii	1	Ashbya gossypii	1			filamentous fungus, plant pathogen
Batrachochytrium dendrobatidis	2	Batrachochytrium dendrobatidis	1	Batrachochytrium dendrobatidis	1
Bos taurus	2	Bos taurus	1	Bos taurus	1
Brachypodium distachyon	2	Brachypodium distachyon	1	Brachypodium distachyon	1
Branchiostoma floridae	2	Branchiostoma floridae	1	Branchiostoma floridae	1
Caenorhabditis briggsae	3	Caenorhabditis briggsae	2	Caenorhabditis briggsae	1
Caenorhabditis elegans	2	Caenorhabditis elegans	1	Caenorhabditis elegans	1
Candida albicans	1	Candida albicans	1			dimorphic fungus, grows as yeast and filamentous cells
Canis familiaris	2	Canis familiaris	1	Canis familiaris	1
Chlamydomonas reinhardtii	2	Chlamydomonas reinhardtii	1	Chlamydomonas reinhardtii	1
Ciona intestinalis	2	Ciona intestinalis	1	Ciona intestinalis	1
Cryptococcus neoformans	2	Cryptococcus neoformans	1	Cryptococcus neoformans	1
Danio rerio	2	Danio rerio	1	Danio rerio	1
Daphnia pulex	2	Daphnia pulex	1	Daphnia pulex	1
Dictyostelium discoideum	2	Dictyostelium discoideum	1	Dictyostelium discoideum	1
Dictyostelium purpureum	2	Dictyostelium purpureum	1	Dictyostelium purpureum	1
Drosophila melanogaster	2	Drosophila melanogaster	1	Drosophila melanogaster	1
Emericella nidulans	2	Emericella nidulans	1	Emericella nidulans	1
Entamoeba histolytica	2	Entamoeba histolytica	1	Entamoeba histolytica	1
Equus caballus	2	Equus caballus	1	Equus caballus	1
Felis catus	2	Felis catus	1	Felis catus	1
Gallus gallus	1	Gallus gallus	1			bird
Glycine max	4	Glycine max	2	Glycine max	2
Homo sapiens	2	Homo sapiens	1	Homo sapiens	1
Ixodes scapularis	2	Ixodes scapularis	1	Ixodes scapularis	1
Leishmania major	1	Leishmania major	1			protozoan
Macaca mulatta	2	Macaca mulatta	1	Macaca mulatta	1
Monodelphis domestica	2	Monodelphis domestica	1	Monodelphis domestica	1
Monosiga brevicollis	2	Monosiga brevicollis	1	Monosiga brevicollis	1
Mus musculus	2	Mus musculus	1	Mus musculus	1
Nematostella vectensis	3	Nematostella vectensis	1	Nematostella vectensis	2
Neurospora crassa	2	Neurospora crassa	1	Neurospora crassa	1
Ornithorhynchus anatinus	2	Ornithorhynchus anatinus	1	Ornithorhynchus anatinus	1
Oryza sativa	3	Oryza sativa	2	Oryza sativa	1
Pan troglodytes	2	Pan troglodytes	1	Pan troglodytes	1
Phaeosphaeria nodorum	2	Phaeosphaeria nodorum	1	Phaeosphaeria nodorum	1
Physcomitrella patens	2	Physcomitrella patens	1	Physcomitrella patens	1
Phytophthora infestans	2	Phytophthora infestans	1	Phytophthora infestans	1
Plasmodium falciparum	2	Plasmodium falciparum	1	Plasmodium falciparum	1
Populus trichocarpa	4	Populus trichocarpa	2	Populus trichocarpa	2
Pristionchus pacificus	3	Pristionchus pacificus	1	Pristionchus pacificus	2
Puccinia graminis	2	Puccinia graminis	1	Puccinia graminis	1
Rattus norvegicus	3	Rattus norvegicus	2	Rattus norvegicus	1
Saccharomyces cerevisiae	1	Saccharomyces cerevisiae	1
Schizosaccharomyces pombe	2	Schizosaccharomyces pombe	1	Schizosaccharomyces pombe	1
Sclerotinia sclerotiorum	2	Sclerotinia sclerotiorum	1	Sclerotinia sclerotiorum	1
Solanum lycopersicum	2	Solanum lycopersicum	1	Solanum lycopersicum	1
Sorghum bicolor	3	Sorghum bicolor	2	Sorghum bicolor	1
Strongylocentrotus purpuratus	6	Strongylocentrotus purpuratus	3	Strongylocentrotus purpuratus	3
Sus scrofa	2	Sus scrofa	1	Sus scrofa	1
Takifugu rubripes	2	Takifugu rubripes	1	Takifugu rubripes	1
Tetrahymena thermophila	2	Tetrahymena thermophila	1	Tetrahymena thermophila	1
Thalassiosira pseudonana	2	Thalassiosira pseudonana	1	Thalassiosira pseudonana	1
Trichomonas vaginalis	2	Trichomonas vaginalis	2			flagellated protozoan, anerobic
Trichoplax adhaerens	2	Trichoplax adhaerens	1	Trichoplax adhaerens	1
Trypanosoma brucei	1	Trypanosoma brucei	1			parasitic protozaon
Ustilago maydis	2	Ustilago maydis	1	Ustilago maydis	1
Vitis vinifera	2	Vitis vinifera	1	Vitis vinifera	1
Xenopus tropicalis	2	Xenopus tropicalis	1	Xenopus tropicalis	1
Yarrowia lipolytica	2	Yarrowia lipolytica	1	Yarrowia lipolytica	1
