# Supplementary material for: A genetic screen implicates a CWC16/Yju2/CCDC130 protein and SMU1 in alternative splicing in Arabidopsis thaliana
Source: RNA. 2017 Jul;23(7):1068–79. doi: 10.1261/rna.060517.116 (PMC5473141; doi:10.1261/rna.060517.116)
Supplement: Supplemental Material [file supp_060517.116_Supplemental_Table_S2_GFP_nptII_transcription_not_significantly_altered.xlsx]

## Sheet: Sheet1
cwc16a-1
geneID	Length(Kbps)	T (1)	T (2)	T (3)	T (4)	T (5)	cwc16a (1)	cwc16a (2)	cwc16a (3)	cwc16a (4)	cwc16a (5)	T-TEST
nptII	0.795	723.345	712.813	635.961	521.465	595.573	483.995	425.745	348.429	470.579	598.436	0.014642
GFP	1.141	5520.63	5421.39	6237.48	5253.71	6001.66	6212.62	5429.19	4665.85	5925.51	6393.41	0.918849
smu1-3
geneID	Length(Kbps)	T (1)	T (2)	T (3)	T (4)	T (5)	smu1 (1)	smu1 (2)	smu1 (3)	smu1 (4)	smu1 (5)	T-TEST
nptII	0.795	723.345	712.813	635.961	521.465	595.573	525.971	503.857	569.764	432.75	517.753	0.0241109
GFP	1.141	5520.63	5421.39	6237.48	5253.71	6001.66	5787.57	4669.65	2578.58	2931.18	2807.46	0.0347352
