# Supplementary material for: A genetic screen implicates a CWC16/Yju2/CCDC130 protein and SMU1 in alternative splicing in Arabidopsis thaliana
Source: RNA. 2017 Jul;23(7):1068–79. doi: 10.1261/rna.060517.116 (PMC5473141; doi:10.1261/rna.060517.116)
Supplement: Supplemental Material [file supp_060517.116_Supplemental_Table_S4_MES_IR_210217.xlsx]

## Sheet: CWC16_p<0.01
ID	Intron No.	Direction	ALL	fold	cwc16a-1 (1)	fold	cwc16a-1 (2)	fold	cwc16a-1 (3)	fold	cwc16a-1 (4)	fold	cwc16a-1 (5)	fold
AT1G02260	3	MES	3.25797e-18	0.100466	0.00230313	0.186258	0.00118028	0.133561	1.47996e-08	0.0731641	0.00371252	0.133777	9.81456e-05	0.0327778
AT1G04690	3	IR	4.20821e-18	7.4515	0.000178525	72.991	0.000455424	8.71623	5.19622e-05	4.16207	5.81088e-06	11.2988	0.00018482	8.90299
AT1G06700	5	MES	6.91836e-18	0.169748	7.05432e-05	0.109531	0.000820251	0.137302	1.68416e-07	0.147149	0.00160989	0.274352	0.00112186	0.18862
AT1G08520	1	MES	2.99352e-19	0.0950626	0.00335366	0.0732904	0.00136107	0.13987	6.92041e-05	0.163501	5.76812e-06	0.0808867	3.6445e-06	0.0335327
AT1G08520	2	IR	6.84261e-27	5.73077	0.000172266	4.4256	1.99529e-05	6.37449	3.71175e-07	4.5263	3.56846e-09	8.62274	2.71052e-06	5.94851
AT1G09340	1	IR	6.87323e-53	4.21928	2.49318e-09	4.97084	6.27452e-09	4.26708	1.21975e-17	3.82165	9.27572e-14	4.30332	2.97816e-10	4.72228
AT1G10200	4	MES	5.43585e-29	0.254165	0.00474099	0.39278	0.000800419	0.306408	3.67498e-10	0.301312	8.62781e-08	0.197564	2.72337e-11	0.130441
AT1G12240	2	IR	2.11234e-22	2.38227	0.000252344	2.38204	1.91274e-05	2.7206	1.23544e-07	2.05509	9.91719e-07	2.81451	0.000178763	2.84571
AT1G15200	2	MES	1.61348e-79	0.276101	6.80636e-10	0.33062	1.87225e-12	0.260757	1.31273e-28	0.264376	1.46511e-16	0.285967	1.69558e-15	0.285376
AT1G16880	1	IR	1.07149e-32	3.36035	6.87063e-10	4.86386	2.6046e-12	4.57938	0.00705509	1.75743	7.69086e-12	4.51384	0.00312157	2.24724
AT1G16880	2	MES	1.68319e-23	0.119596	0.0017197	0.192633	0.000957526	0.168946	5.38393e-09	0.0943409	5.1347e-07	0.0407621	5.20132e-06	0.152495
AT1G17140	1	MES	8.87195e-19	0.330758	8.64792e-05	0.284723	0.0033801	0.375229	5.92106e-06	0.419	1.47954e-07	0.130477	0.00349498	0.398038
AT1G19650	4	MES	3.45318e-19	0.0437935	0.000898591	0	0.0013972	0.0962505	1.56738e-08	0.0380868	0.00013046	0.0239977	0.000318894	0.0543051
AT1G22450	1	IR	9.23886e-19	8.74056	0.00181803	6.57766	0.00234525	14.9098	0.000197533	4.45046	6.66924e-08	28.4906	3.33335e-05	10.7538
AT1G27030	3	MES	7.55527e-18	0.230375	0.00849046	0.350557	0.00204312	0.239389	7.59731e-08	0.236842	0.00192043	0.221512	0.000248229	0.161724
AT1G30470	2	IR	2.95414e-46	10.8754	2.36308e-09	19.015	2.66351e-08	10.253	7.91486e-16	6.88814	6.15218e-09	11.9165	1.00229e-09	1246.52
AT1G30590	11	MES	1.25513e-32	0.195396	6.38717e-06	0.199292	1.20183e-05	0.24247	8.58295e-14	0.155938	1.29519e-06	0.194132	4.52428e-06	0.240299
AT1G45474	1	IR	2.08209e-12	2.18014	4.82091e-05	3.0467	0.00998736	1.96101	0.000234032	1.915	0.00994284	2.19312	0.00319915	2.47375
AT1G49040	31	IR	1.0968e-42	23.3993	6.47529e-10	28.4488	1.6635e-07	54.5336	3.43548e-15	21.3676	2.01306e-10	18.4153	1.68498e-05	19.0972
AT1G51690	6	IR	1.16467e-23	3.73418	1.87998e-06	4.32231	5.55044e-06	4.14646	2.10354e-06	3.02051	3.23239e-06	3.82988	0.000333638	4.20329
AT1G54490	1	IR	3.3922e-39	37.7869	3.97076e-06	135.896	1.22292e-08	31.3169	6.15909e-13	28.5088	6.98893e-11	55.1508	4.68807e-07	36.5163
AT1G55680	9	IR	3.22591e-43	10.4039	9.86241e-07	10.7475	1.45443e-07	14.5786	3.00392e-12	7.42071	1.89655e-13	14.7576	7.29219e-09	9.75106
AT1G60940	3	IR	1.01978e-14	10.5479	0.00801569	16.101	0.0069173	12.3114	2.71608e-06	12.3152	0.000127018	8.02935	0.00328189	9.1011
AT1G62780	6	MES	7.16196e-24	0.264656	0.00167073	0.307393	0.006989	0.425753	1.82263e-14	0.202569	0.00427455	0.382964	1.10936e-05	0.194214
AT1G67140	35	IR	3.15402e-22	168.06	0.000788223	43.0257	2.33006e-06	-1	1.31464e-05	-1	1.00577e-07	-1	5.06188e-05	61.5429
AT1G69830	7	IR	2.35239e-24	4.11536	0.000212779	3.84226	1.11665e-07	8.74144	5.86673e-09	3.66701	2.59989e-06	5.04882	0.00408907	2.58848
AT1G70490	7	IR	2.70802e-19	7.02937	0.000931988	15.2361	0.000966647	16.8773	3.42109e-06	6.35606	2.96653e-06	6.06614	0.000172435	5.38938
AT2G01220	4	MES	1.44487e-46	0.0665775	2.17656e-08	0.117773	1.13206e-07	0.110329	3.32365e-16	0.0355739	9.41003e-09	0.088196	2.83652e-12	0.0134484
AT2G01450	7	MES	6.6501e-22	0.163322	0.00505223	0.246009	0.00790769	0.269604	0.000899855	0.291199	9.35757e-09	0.098135	7.57102e-11	0.0766556
AT2G01590	1	MES	7.54892e-46	0.0367026	3.79291e-07	0.00231013	1.70503e-06	0.0414987	6.3878e-19	0.0371811	2.75806e-09	0.0331334	6.95347e-10	0.0568227
AT2G05210	6	MES	1.26372e-13	0.136415	0.00714215	0.162042	0.00190423	0.0935261	1.07347e-05	0.111805	0.00911819	0.194565	0.000413571	0.144363
AT2G11000	10	IR	5.85499e-15	9.90459	0.000100094	13.5377	0.000905822	11.2474	0.000129951	5.56216	0.00330923	22.7439	0.000737988	21.3977
AT2G15790	8	IR	2.34708e-15	28.2957	0.00384053	17.438	0.000659717	-1	0.000545474	10.3357	5.73436e-06	65.2577	0.000852045	1116.12
AT2G19950	7	IR	7.63883e-58	11.4334	2.77974e-13	14.0556	1.54771e-10	11.2621	1.71391e-14	9.69533	5.85305e-13	11.9667	1.6366e-09	8.61074
AT2G21240	2	IR	5.02736e-18	2.859	1.82172e-05	4.43231	5.99559e-07	5.16531	0.00191064	1.8075	0.000119573	3.09904	5.32102e-05	3.90954
AT2G21660	1	MES	0	0.752206	4.23733e-44	0.844499	3.34057e-36	0.857362	0	0.670731	1.66088e-52	0.792129	2.45744e-204	0.652598
AT2G22970	1	MES	2.81404e-16	0.244047	0.000393461	0.14261	0.00525679	0.284833	0.00472717	0.382434	0.000154867	0.289969	1.60195e-07	0.144437
AT2G26800	8	IR	1.67366e-15	3.61539	0.000340067	5.37162	3.5672e-05	6.97041	0.00015184	2.42241	0.000152341	5.38932	0.00352071	3.63977
AT2G33040	1	MES	7.48011e-18	0.102105	0.00552717	0.155606	0.00373208	0.0806626	1.34123e-07	0.117358	0.000105525	0.0868924	0.000147026	0.0665825
AT2G33990	5	IR	2.56759e-28	10.1105	1.35436e-07	22.5381	2.12444e-05	13.8427	4.94161e-07	6.93285	3.42038e-08	10.3641	9.4475e-06	8.07951
AT2G35450	6	MES	1.15791e-15	0.0295834	0.00581111	0.00260633	0.000213847	0.00924923	2.71994e-05	0.0766437	0.000166987	0	0.00107814	0.02115
AT2G36390	7	MES	2.54656e-54	0.237602	3.324e-08	0.280096	9.7327e-09	0.233194	5.70137e-25	0.202049	2.68512e-09	0.283498	2.30807e-10	0.228686
AT2G39280	7	MES	1.27991e-26	0.326711	0.000409883	0.422776	3.12449e-05	0.373038	5.50878e-12	0.251221	0.000152531	0.372501	1.37526e-06	0.297188
AT2G39630	8	IR	7.04503e-18	10.885	0.00835735	6.17411	0.000763182	19.4378	7.12931e-07	8.39026	6.04367e-05	13.9634	0.000118814	25.0478
AT2G39810	7	IR	2.00934e-15	3.11581	0.000441842	3.41529	0.000211474	3.10617	0.000688348	2.32049	1.67411e-05	6.46459	0.0050671	2.81252
AT2G39930	11	IR	1.12764e-13	2.25634	0.00710625	1.98293	0.000927689	2.30909	0.0071447	1.65253	7.41708e-05	3.1082	4.95605e-05	3.84633
AT2G40410	5	MES	3.51874e-23	0.145759	0.00112294	0.14314	0.00863469	0.315723	1.78302e-14	0.0760203	0.00341055	0.246289	0.000182121	0.163873
AT2G42750	2	IR	2.12447e-26	3.39182	6.78447e-05	4.57265	0.000516855	2.5736	4.07608e-06	2.31819	8.89524e-11	5.84792	0.00626609	3.38542
AT2G46225	1	IR	6.08557e-82	6.18681	2.8685e-09	4.64246	1.04108e-16	8.29698	1.10299e-19	4.1513	4.65387e-27	10.1058	1.46324e-15	7.82036
AT3G01790	2	MES	1.05518e-25	0.176836	0.000776799	0.247869	2.50836e-05	0.158641	8.68109e-08	0.222139	1.50351e-06	0.10397	5.62613e-08	0.144387
AT3G02300	6	MES	1.16975e-17	0.611856	0.000616038	0.586027	1.90921e-05	0.51716	3.96783e-07	0.614832	0.00464131	0.687188	0.00116828	0.642201
AT3G04500	3	MES	8.00181e-44	0.178111	2.28229e-08	0.1709	2.00834e-07	0.190041	8.69138e-20	0.166625	1.80287e-06	0.245763	1.15806e-07	0.138667
AT3G04910	4	MES	3.34645e-16	0.511855	0.00328744	0.502398	0.000199582	0.463774	3.53432e-05	0.577383	2.11009e-05	0.415415	0.0003559	0.494964
AT3G07300	6	IR	8.57917e-114	4.90113	8.45338e-23	5.81176	1.00338e-19	5.14882	3.22961e-26	4.04156	8.30013e-32	6.10007	2.25139e-19	4.09231
AT3G08850	9	IR	8.78645e-16	26.88	3.28072e-05	20.9233	0.000502677	31.6839	0.00947825	7.70449	1.81658e-05	-1	0.00190376	-1
AT3G14075	7	IR	2.49952e-15	3.60447	0.00157478	3.92342	0.000625544	5.41226	9.0401e-05	2.76839	2.70391e-05	4.71398	0.00294608	3.30899
AT3G14400	4	IR	2.7605e-13	17.8543	0.00364372	12.5358	0.00185339	-1	0.000204518	11.0221	0.000274108	66.071	0.0093093	11.0141
AT3G16220	4	MES	2.52455e-13	0.488859	0.00183015	0.430783	0.00816756	0.512528	7.67434e-05	0.543842	0.000690829	0.439719	0.00266507	0.465614
AT3G18480	1	IR	4.34472e-20	41.4115	0.000103138	-1	3.06143e-05	1739.42	0.00674831	5.8853	4.68526e-07	-1	0.000118071	-1
AT3G19220	1	IR	2.8016e-19	7.06936	0.00104956	5.55332	0.000136567	6.83707	1.22048e-05	4.88155	0.000110547	11.4036	1.55638e-06	15.8
AT3G19420	4	IR	5.47977e-23	7.74558	0.00652565	4.18229	0.000579544	6.66668	9.24932e-09	7.15863	1.8168e-06	13.5234	5.25696e-06	9.63618
AT3G19840	6	IR	1.16667e-17	4.41299	2.97921e-05	8.31019	0.000512097	4.25425	0.0023687	2.37197	1.72317e-05	6.18121	1.39873e-05	8.5142
AT3G19860	1	IR	1.49245e-20	2.33069	1.02839e-06	3.11621	4.35177e-05	2.57592	5.5465e-06	1.87465	1.38308e-05	2.98547	0.000182075	2.73168
AT3G20000	1	IR	1.55071e-52	15.5778	1.34258e-08	12.5187	7.21355e-07	13.5417	1.42439e-12	11.3303	2.12239e-18	24.3216	5.4422e-12	17.493
AT3G22200	1	IR	1.14535e-16	8.2816	0.0022472	16.0921	0.00191238	6.73066	0.000277344	4.39588	8.39868e-07	26.8855	0.0003702	10.7524
AT3G22460	3	MES	3.53311e-17	0.583074	9.19943e-05	0.511075	0.000861698	0.544743	0.000188223	0.64978	0.00023866	0.569681	0.000271581	0.618298
AT3G23050	2	MES	8.98489e-104	0.123004	1.60222e-10	0.211336	2.55663e-19	0.120684	1.32932e-38	0.0555584	4.73183e-20	0.185351	1.48069e-23	0.0990463
AT3G23540	1	IR	5.52318e-20	4.62376	0.000449203	4.6627	0.000310486	5.03782	6.08902e-06	3.46048	0.000100012	4.77154	2.02493e-05	6.93994
AT3G25660	4	MES	5.34998e-13	0.057396	0.00565855	0.0254855	0.00704218	0.115785	1.50038e-06	0.0552305	0.00726429	0.0639961	0.0072585	0.00679053
AT3G26090	2	IR	2.82336e-24	5.91049	0.00014551	12.4777	0.000212665	6.1023	1.1123e-11	10.1529	5.82272e-05	3.64598	0.000205126	4.04301
AT3G43440	4	IR	1.09083e-31	9.22651	2.43582e-05	11.4805	2.80713e-05	10.5856	2.00588e-10	7.16395	1.33753e-06	6.73313	2.53674e-09	19.8076
AT3G44310	2	IR	3.64417e-24	3.69633	0.000111894	4.1322	2.68083e-06	5.22774	4.16775e-07	2.9261	7.97489e-05	3.10304	2.15837e-07	6.54114
AT3G44610	2	IR	6.72947e-13	6.36469	0.000213464	10.0528	0.00562549	5.70555	0.000555052	4.78185	0.00321246	7.95882	0.00273231	5.974
AT3G45630	13	IR	2.48602e-11	4.44934	0.00541986	7.39516	0.00521402	4.81802	0.00265669	3.40612	0.000613261	4.30749	0.004504	5.1779
AT3G46630	2	IR	2.6654e-13	3.47627	0.00383628	3.3078	0.00320869	3.11913	0.00366089	2.62459	9.21507e-05	4.1941	0.000514092	4.80532
AT3G52340	3	MES	2.72129e-83	0.394968	3.10685e-07	0.509096	8.33337e-10	0.4561	2.42669e-32	0.379031	7.0208e-20	0.354887	4.08542e-23	0.346724
AT3G53800	3	MES	1.44235e-32	0.422937	0.00331606	0.563529	7.76786e-05	0.47937	2.33094e-12	0.466828	3.99306e-07	0.377269	2.19003e-12	0.221495
AT3G54620	3	IR	7.17342e-99	2.92922	6.80489e-21	3.46473	5.34041e-15	3.15868	7.83626e-19	2.34752	6.86502e-32	3.52074	1.8775e-16	2.48512
AT3G58640	14	IR	1.12265e-19	17.2244	0.0012356	8.1836	0.000833248	24.0613	9.53261e-06	11.0552	1.33765e-06	27.9795	5.86287e-05	-1
AT3G63520	5	MES	1.91282e-40	0.486961	2.97379e-08	0.468349	3.35592e-05	0.569307	1.12825e-17	0.438256	2.20645e-06	0.556371	7.57059e-10	0.453084
AT4G01290	6	MES	5.12415e-36	0.0937322	7.548e-09	0.066496	0.000679905	0.198338	1.36534e-11	0.106811	8.56643e-11	0.0647968	2.42249e-08	0.0684201
AT4G02480	19	IR	4.83824e-53	6.42795	2.06132e-11	9.69759	9.06713e-09	7.16772	1.92896e-10	3.49556	4.3917e-16	10.2258	6.29177e-11	9.06262
AT4G04620	5	MES	2.99536e-57	0.364332	5.62083e-09	0.429359	2.48698e-05	0.510302	1.35016e-25	0.264931	8.20724e-11	0.360007	5.7108e-13	0.357107
AT4G13495	1	MES	7.09852e-45	0.356684	6.84732e-07	0.367351	2.82314e-09	0.295808	9.61989e-20	0.387602	2.39654e-08	0.292715	8.51678e-08	0.34051
AT4G13590	7	IR	1.64974e-78	12.3913	1.06036e-13	14.5687	4.03528e-13	14.604	6.87912e-26	8.73876	1.98292e-19	24.2274	3.06117e-13	12.5472
AT4G15540	3	MES	9.58309e-46	0.615061	3.23147e-09	0.59693	3.70563e-07	0.631328	1.74541e-13	0.657842	1.84899e-05	0.668978	9.6753e-11	0.565148
AT4G19410	16	MES	1.023e-35	0.20103	4.41256e-05	0.246368	6.66312e-07	0.181075	3.29967e-13	0.157541	1.93563e-08	0.20961	3.46957e-08	0.233547
AT4G19860	6	IR	6.84735e-42	4.42291	9.18678e-08	4.66092	6.81584e-07	3.94854	8.79175e-24	4.7232	3.37216e-07	6.76241	0.0018653	2.80943
AT4G21810	4	IR	1.17116e-106	6.47478	3.85804e-20	8.13967	2.01412e-22	9.37971	9.10031e-15	3.79686	2.09503e-36	8.09392	2.75612e-19	5.58754
AT4G21960	1	IR	6.93108e-26	2.19078	3.84224e-05	2.15703	2.83549e-05	2.36134	5.61442e-07	1.82267	0.000996939	1.99661	9.41495e-07	2.56377
AT4G23460	2	IR	3.8289e-11	8.67874	0.00827412	21.1281	0.00738511	5.69845	0.000501146	7.13554	0.00814588	11.0847	0.00559844	9.50144
AT4G25230	2	IR	2.75128e-21	18.8478	5.54979e-05	24.7098	0.000135662	32.4645	4.08599e-06	10.9325	3.13719e-05	12.4972	4.94825e-05	-1
AT4G27820	3	MES	7.16391e-50	0.177077	0.00476496	0.431342	0.0020123	0.384639	2.102e-24	0.123399	1.07957e-22	0.0683194	3.21676e-10	0.113911
AT4G28080	7	IR	3.30207e-24	21.6373	9.2739e-08	261.976	3.52557e-07	28.6439	0.00896925	4.8121	1.33984e-08	27.9371	0.000824364	29.9494
AT4G30760	1	MES	3.00076e-36	0.447207	0.000405672	0.555759	2.49107e-07	0.42806	3.51985e-15	0.429597	6.00548e-07	0.463729	1.2858e-08	0.411278
AT4G31180	1	IR	1.07977e-45	12.9144	1.39258e-09	19.722	8.13251e-08	12.392	3.94293e-14	7.76788	2.76485e-12	28.0741	2.23173e-08	21.6325
AT4G32730	5	MES	9.84001e-15	0.0138039	0.00186573	0	0.0028947	0.0259482	0.000245329	0.0330304	0.00117002	0.00836646	0.00014072	0.00205814
AT4G32930	1	IR	1.02597e-55	12.5509	2.98087e-06	6.3053	1.4584e-09	15.5107	7.11981e-26	16.9229	2.57677e-10	10.6067	2.39156e-10	13.3438
AT4G33780	1	IR	6.00045e-16	3.38077	0.00685614	3.82761	6.31499e-05	4.35547	3.36493e-06	3.07131	0.0036532	2.93755	0.000500233	3.49023
AT4G35000	6	IR	5.77592e-107	6.52775	4.26468e-14	5.35652	8.61586e-18	7.41687	8.61266e-32	5.06733	3.54698e-24	7.61507	9.08448e-27	10.8986
AT4G36980	4	MES	2.07818e-45	0.633725	0.00318484	0.778978	2.54081e-05	0.709803	5.08287e-20	0.615087	3.17211e-11	0.581691	2.01193e-12	0.572772
AT4G39260	1	MES	1.17388e-192	0.726906	4.09224e-10	0.841243	7.64452e-11	0.832634	5.94525e-118	0.680102	1.71937e-22	0.732149	7.3825e-48	0.674708
AT5G02810	6	MES	1.60332e-126	0.274995	3.61159e-09	0.37998	9.37953e-09	0.369599	6.37177e-50	0.298452	1.13227e-36	0.209245	1.43235e-28	0.220442
AT5G04750	1	IR	1.90984e-12	3.02143	0.00759106	3.85581	0.00173253	5.05834	0.00021616	2.40637	0.00161416	3.00514	0.000390707	4.46013
AT5G06060	4	MES	1.48853e-21	0.359167	0.00754633	0.504874	0.000247489	0.421295	1.4168e-12	0.255118	0.000233317	0.369461	0.000930216	0.375315
AT5G09960	1	IR	4.24717e-26	5.34924	4.13221e-08	8.983	7.14859e-07	6.61325	5.76436e-09	5.7675	0.000455123	3.08894	0.000306146	4.7588
AT5G11330	2	MES	2.46826e-20	0.458305	0.00160935	0.518375	0.000236824	0.468091	3.13099e-08	0.453038	0.00287264	0.536509	4.16801e-07	0.339463
AT5G16210	18	IR	2.51964e-15	16.0616	0.00196269	-1	0.00558185	11.271	1.96842e-05	11.8062	8.1463e-05	17.3538	0.000784818	18.2649
AT5G16390	5	IR	1.57955e-34	6.81884	2.44029e-08	8.05782	3.02961e-05	5.33751	8.45762e-11	6.85243	1.25386e-07	5.87781	4.26248e-08	8.1765
AT5G16715	20	IR	1.33558e-14	4.91382	0.00602055	3.74562	0.000687234	6.19394	8.33649e-06	4.05046	0.000664105	11.4697	0.00384983	5.11975
AT5G17920	2	IR	2.33371e-38	30.2798	7.15235e-06	20.8014	2.75652e-06	1101.14	3.02017e-17	21.696	9.00158e-09	94.9253	3.44811e-07	33.7018
AT5G19330	11	IR	3.83734e-32	11.1562	1.23918e-06	26.8917	1.56963e-05	8.14794	2.77797e-10	7.09821	4.21136e-09	118.144	9.7951e-07	10.6158
AT5G19430	1	IR	5.28877e-13	2.56865	0.00973049	2.73018	0.000731986	3.40961	0.000775872	2.05024	0.00141431	2.65873	0.00337245	2.63969
AT5G20900	1	IR	1.56154e-59	6.98342	6.49475e-10	7.60194	1.91117e-10	5.38308	1.89489e-20	9.59303	5.48641e-17	7.04719	6.98944e-09	5.6942
AT5G22450	13	IR	1.01838e-18	14.8225	0.00109564	6.67743	3.55348e-05	16.8934	2.64749e-06	24.781	7.19973e-05	85.892	0.000267198	11.5013
AT5G22720	6	IR	9.64799e-25	7.83995	0.00114948	11.9616	0.00152633	5.34901	7.15281e-07	5.42633	1.18935e-08	18.7436	5.01146e-08	8.24094
AT5G22780	26	IR	3.50858e-16	71.8808	0.00015754	-1	0.00634799	14.4829	4.67153e-05	53.6773	2.68687e-05	-1	0.00189562	-1
AT5G25270	15	IR	3.59112e-18	8.78971	0.000637841	10.1477	0.000277698	16.2128	3.174e-05	5.65463	1.83177e-05	11.8247	4.69362e-05	10.0387
AT5G25270	5	MES	9.59162e-46	0.208295	9.74968e-08	0.221797	7.91327e-08	0.163754	2.27584e-14	0.263709	3.30085e-11	0.177876	1.26563e-10	0.16193
AT5G27860	3	MES	5.0984e-20	0.756912	0.00106248	0.764589	0.000262991	0.733704	2.27257e-12	0.684153	0.000803601	0.789259	0.00253856	0.821883
AT5G28840	6	IR	1.68993e-24	4.94253	7.53282e-05	9.69231	0.000113794	5.16837	5.7695e-10	3.75726	9.86131e-06	5.80728	1.93101e-05	10.7558
AT5G35170	8	MES	1.02873e-42	0.295683	7.65467e-09	0.140867	5.14837e-05	0.420585	2.80382e-13	0.394054	7.02291e-13	0.164431	6.07181e-11	0.195389
AT5G35180	6	IR	5.25286e-34	25.3551	1.97545e-06	-1	2.10159e-05	17.3876	2.73872e-13	15.9136	1.65766e-07	-1	6.52534e-07	22.5454
AT5G38510	6	IR	4.27138e-39	4.96031	1.33588e-08	6.98089	2.51713e-07	5.12451	1.36146e-12	4.02062	1.20629e-10	6.50776	6.10962e-06	4.12401
AT5G43830	3	IR	1.52448e-16	1.87276	0.000515263	2.0833	0.00158275	1.86906	0.000835191	1.48711	4.56547e-08	2.75826	0.000242243	2.12587
AT5G46110	8	IR	1.23666e-71	2.47914	3.02195e-08	2.28682	3.20225e-11	2.77814	1.77921e-23	2.16856	5.03535e-17	2.53477	9.28443e-18	3.43633
AT5G46430	1	MES	1.93215e-50	0.179796	3.03541e-08	0.133432	2.23258e-08	0.127299	1.97938e-17	0.23539	1.66029e-12	0.135123	8.45055e-09	0.191869
AT5G50920	9	IR	6.26208e-12	4.55025	0.00568422	4.379	0.00695149	9.62077	0.00201443	2.87092	0.000216335	9.90942	0.0011831	5.23895
AT5G51200	37	IR	4.48575e-17	6.9936	0.000392027	13.9502	0.00214306	4.3554	4.31149e-07	8.29203	0.00019119	10.0286	0.00283661	4.6691
AT5G53470	1	IR	5.69282e-29	8.2567	0.00144109	5.36915	3.29339e-05	7.03934	1.75235e-10	6.28322	1.75119e-07	44.7922	7.67184e-07	10.12
AT5G54250	7	IR	2.46731e-22	8.72685	1.14318e-05	9.43829	2.06872e-07	21.3431	7.15444e-07	5.7774	0.000988788	6.3552	0.000274657	16.6061
AT5G56850	6	MES	7.79945e-22	0.034737	9.26123e-05	0.00324265	0.000545675	0.0253361	4.44444e-08	0.0268327	2.99221e-07	0.0287643	0.00179044	0.108621
AT5G58980	4	MES	2.97582e-19	0.118008	0.000559002	0.0588991	0.00751185	0.111354	1.77649e-07	0.0896135	0.000613969	0.115383	4.5214e-05	0.200263
AT5G59960	6	MES	2.10544e-27	0.36702	2.64985e-05	0.392201	0.0097885	0.59265	2.23748e-11	0.380609	2.2795e-06	0.249076	5.59951e-09	0.182408
AT5G60390	1	IR	4.85362e-17	3.85495	6.71453e-05	8.10088	0.000325732	4.09742	0.00270668	2.33731	1.7707e-05	3.95784	8.35604e-06	6.30686
AT5G61380	4	MES	4.0692e-15	0.483493	0.000123718	0.452185	0.00857632	0.625079	0.000804082	0.55026	9.44543e-05	0.352282	9.34015e-05	0.36346
AT5G65670	3	MES	7.38403e-50	0.184125	2.91545e-08	0.180974	1.60707e-07	0.181452	1.725e-23	0.144346	2.90143e-08	0.238449	9.31555e-09	0.224398
AT5G66210	1	MES	8.10111e-27	0.519636	7.54923e-07	0.289791	0.000153417	0.456625	1.35519e-08	0.627767	1.17017e-05	0.407611	6.88926e-05	0.471351
GFP	1	MES	0	0.663691	6.88064e-110	0.744153	5.07014e-49	0.816828	0	0.580732	5.09926e-199	0.691136	0	0.61577

## Sheet: CWC16_p<0.01_IR(82)
ID	Intron No.	Direction	description	comp_description	IPR_domain
AT1G04690	3	IR	potassium channel beta subunit 1	potassium channel beta subunit 1 (KAB1); FUNCTIONS IN: oxidoreductase activity, potassium channel activity; INVOLVED IN: oxidation reduction, potassium ion transport, transmembrane transport; LOCATED IN: plasma membrane, membrane; EXPRESSED IN: 24 plant structures; EXPRESSED DURING: 14 growth stages; CONTAINS InterPro DOMAIN/s: Aldo/keto reductase (InterPro:IPR001395), Potassium channel, voltage-…	Aldo/keto reductase | NADP-dependent oxidoreductase domain | Potassium channel, voltage-dependent, beta subunit, KCNAB-related
AT1G08520	2	IR	ALBINA 1	ALBINA 1 (ALB1); FUNCTIONS IN: magnesium chelatase activity, nucleoside-triphosphatase activity, nucleotide binding, ATP binding; INVOLVED IN: chlorophyll biosynthetic process; LOCATED IN: magnesium chelatase complex, chloroplast; EXPRESSED IN: 24 plant structures; EXPRESSED DURING: 13 growth stages; CONTAINS InterPro DOMAIN/s: ATPase, AAA+ type, core (InterPro:IPR003593), Magnesium chelatase, Ch…	AAA+ ATPase domain | Magnesium chelatase, ATPase subunit D | Magnesium chelatase, ChlI subunit | P-loop containing nucleoside triphosphate hydrolase | von Willebrand factor, type A
AT1G09340	1	IR	chloroplast RNA binding	chloroplast RNA binding (CRB); FUNCTIONS IN: coenzyme binding, binding, catalytic activity; INVOLVED IN: in 6 processes; LOCATED IN: in 10 components; EXPRESSED IN: 24 plant structures; EXPRESSED DURING: 14 growth stages; CONTAINS InterPro DOMAIN/s: NAD-dependent epimerase/dehydratase (InterPro:IPR001509), NAD(P)-binding domain (InterPro:IPR016040); BEST Arabidopsis thaliana protein match is: chl…	NAD(P)-binding domain
AT1G12240	2	IR	Glycosyl hydrolases family 32 protein	ATBETAFRUCT4; FUNCTIONS IN: hydrolase activity, hydrolyzing O-glycosyl compounds, beta-fructofuranosidase activity; INVOLVED IN: sucrose catabolic process, using beta-fructofuranosidase, carbohydrate metabolic process; LOCATED IN: vacuole, plant-type cell wall; EXPRESSED IN: 25 plant structures; EXPRESSED DURING: 16 growth stages; CONTAINS InterPro DOMAIN/s: Protein of unknown function DUF3357 (I…	Beta-fructofuranosidase | Concanavalin A-like lectin/glucanases superfamily | Glycoside hydrolase, family 32 | Glycoside hydrolase, family 32, active site | Glycosyl hydrolase family 32, C-terminal | Glycosyl hydrolase family 32, N-terminal | Glycosyl hydrolase, five-bladed beta-propellor domain
AT1G16880	1	IR	uridylyltransferase-related	uridylyltransferase-related; INVOLVED IN: response to cold; LOCATED IN: chloroplast thylakoid membrane, stromule, chloroplast; LOCATED IN: chloroplast thylakoid membrane, stromule, chloroplast stroma, chloroplast, chloroplast envelope; EXPRESSED IN: 22 plant structures; EXPRESSED DURING: 13 growth stages; BEST Arabidopsis thaliana protein match is: ACT domain-containing protein (TAIR:AT5G04740.1)	ACT domain
AT1G22450	1	IR	cytochrome C oxidase 6B	cytochrome C oxidase 6B (COX6B); FUNCTIONS IN: cytochrome-c oxidase activity, copper ion binding; INVOLVED IN: oxidation reduction, response to salt stress; LOCATED IN: thylakoid, mitochondrion, chloroplast thylakoid membrane, chloroplast; EXPRESSED IN: 24 plant structures; EXPRESSED DURING: 17 growth stages; CONTAINS InterPro DOMAIN/s: Cytochrome c oxidase, subunit VIb (InterPro:IPR003213); BEST…	Cytochrome c oxidase, subunit VIb
AT1G30470	2	IR	SIT4 phosphatase-associated family protein	SIT4 phosphatase-associated family protein; FUNCTIONS IN: molecular_function unknown; INVOLVED IN: biological_process unknown; EXPRESSED IN: guard cell; LOCATED IN: plasma membrane; CONTAINS InterPro DOMAIN/s: SIT4 phosphatase-associated protein (InterPro:IPR007587); EXPRESSED IN: guard cell, cultured cell; BEST Arabidopsis thaliana protein match is: SIT4 phosphatase-associated family protein (TA…	Armadillo-type fold | SIT4 phosphatase-associated protein family
AT1G45474	1	IR	photosystem I light harvesting complex gene 5	photosystem I light harvesting complex gene 5 (LHCA5); FUNCTIONS IN: pigment binding; INVOLVED IN: photosynthesis, light harvesting in photosystem I, photosynthesis; LOCATED IN: light-harvesting complex, chloroplast thylakoid membrane, photosystem I antenna complex, chloroplast, membrane; EXPRESSED IN: 21 plant structures; EXPRESSED DURING: 13 growth stages; CONTAINS InterPro DOMAIN/s: Chlorophyl…	Chlorophyll A-B binding protein | Chlorophyll A-B binding protein, plant | Chlorophyll a/b binding protein domain
AT1G49040	31	IR last intron	stomatal cytokinesis defective / SCD1 protein (SCD1)	STOMATAL CYTOKINESIS-DEFECTIVE 1 (SCD1); CONTAINS InterPro DOMAIN/s: uDENN (InterPro:IPR005113), DENN (InterPro:IPR001194), dDENN (InterPro:IPR005112); INVOLVED IN: multidimensional cell growth, guard mother cell cytokinesis, cytokinesis by cell plate formation; BEST Arabidopsis thaliana protein match is: DENN (AEX-3) domain-containing protein (TAIR:AT5G35560.1); BEST Arabidopsis thaliana protein…	DENN domain | G-protein beta WD-40 repeat | WD40 repeat | WD40 repeat, conserved site | WD40-repeat-containing domain | WD40/YVTN repeat-like-containing domain | dDENN domain | uDENN domain
AT1G51690	6	IR	protein phosphatase 2A 55 kDa regulatory subunit B alpha isoform	protein phosphatase 2A 55 kDa regulatory subunit B alpha isoform (B ALPHA); FUNCTIONS IN: nucleotide binding, protein phosphatase type 2A regulator activity; INVOLVED IN: signal transduction; LOCATED IN: endomembrane system, protein phosphatase type 2A complex; LOCATED IN: protein phosphatase type 2A complex; EXPRESSED IN: 23 plant structures; EXPRESSED IN: 24 plant structures; EXPRESSED DURING: …	Protein phosphatase 2A, regulatory subunit PR55 | Protein phosphatase 2A, regulatory subunit PR55, conserved site | WD40 repeat | WD40 repeat, conserved site | WD40-repeat-containing domain | WD40/YVTN repeat-like-containing domain
AT1G54490	1	IR	exoribonuclease 4	exoribonuclease 4 (XRN4); CONTAINS InterPro DOMAIN/s: 5&apos;-3&apos; exoribonuclease 2 (InterPro:IPR017151), Zinc finger, CCHC-type (InterPro:IPR001878), Putative 5-3 exonuclease (InterPro:IPR004859); BEST Arabidopsis thaliana protein match is: 5'-3' exoribonuclease 3 (TAIR:AT1G75660.1)	5'-3' exoribonuclease | 5'-3' exoribonuclease 2 | Putative 5-3 exonuclease | Zinc finger, CCHC-type
AT1G55680	9	IR	Transducin/WD40 repeat-like superfamily protein	Transducin/WD40 repeat-like superfamily protein; CONTAINS InterPro DOMAIN/s: WD40 repeat-like-containing domain (InterPro:IPR011046), WD40 repeat 2 (InterPro:IPR019782), WD40-repeat-containing domain (InterPro:IPR017986), WD40 repeat (InterPro:IPR001680), WD40/YVTN repeat-like-containing domain (InterPro:IPR015943), WD40 repeat, subgroup (InterPro:IPR019781); BEST Arabidopsis thaliana protein mat…	WD40 repeat | WD40-repeat-containing domain | WD40/YVTN repeat-like-containing domain
AT1G60940	3	IR	SNF1-related protein kinase 2.10	SNF1-related protein kinase 2.10 (SNRK2.10); CONTAINS InterPro DOMAIN/s: Protein kinase, ATP binding site (InterPro:IPR017441), Serine/threonine-protein kinase domain (InterPro:IPR002290), Serine/threonine-protein kinase-like domain (InterPro:IPR017442), Protein kinase-like domain (InterPro:IPR011009), Serine/threonine-protein kinase, active site (InterPro:IPR008271), Protein kinase, catalytic do…	Protein kinase domain | Protein kinase, ATP binding site | Protein kinase-like domain | Serine/threonine-protein kinase, active site | Serine/threonine/dual specificity protein kinase, catalytic domain
AT1G67140	35	IR 47 introns	HEAT repeat-containing protein	SWEETIE (SWEETIE); FUNCTIONS IN: binding; INVOLVED IN: trehalose metabolic process, carbohydrate metabolic process, starch metabolic process; LOCATED IN: cytosol; EXPRESSED IN: 25 plant structures; EXPRESSED DURING: 13 growth stages; CONTAINS InterPro DOMAIN/s: Armadillo-type fold (InterPro:IPR016024)	Armadillo-like helical | Armadillo-type fold
AT1G69830	7	IR	alpha-amylase-like 3	alpha-amylase-like 3 (AMY3); FUNCTIONS IN: alpha-amylase activity; INVOLVED IN: circadian rhythm, starch catabolic process; LOCATED IN: chloroplast stroma, chloroplast; EXPRESSED IN: 24 plant structures; EXPRESSED DURING: 13 growth stages; CONTAINS InterPro DOMAIN/s: Glycoside hydrolase, catalytic core (InterPro:IPR017853), Glycoside hydrolase, subgroup, catalytic core (InterPro:IPR013781), Glyco…	Alpha-amylase, C-terminal beta-sheet | Glycoside hydrolase, catalytic domain | Glycoside hydrolase, family 13 | Glycoside hydrolase, superfamily | Glycosyl hydrolase, family 13, all-beta | Glycosyl hydrolase, family 13, catalytic domain
AT1G70490	7	IR	Ras-related small GTP-binding family protein	ARFA1D; FUNCTIONS IN: phospholipase activator activity, GTP binding; INVOLVED IN: N-terminal protein myristoylation; LOCATED IN: plasma membrane, vacuole; EXPRESSED IN: 26 plant structures; EXPRESSED DURING: 15 growth stages; CONTAINS InterPro DOMAIN/s: ADP-ribosylation factor (InterPro:IPR006688), Small GTP-binding protein (InterPro:IPR005225), ARF/SAR superfamily (InterPro:IPR006689); BEST Arab…	P-loop containing nucleoside triphosphate hydrolase | Small GTP-binding protein domain | Small GTPase superfamily, ARF type | Small GTPase superfamily, ARF/SAR type
AT2G11000	10	IR	MAK10 homologue	MAK10 homologue (MAK10); FUNCTIONS IN: acetyltransferase activity; INVOLVED IN: biological_process unknown; LOCATED IN: cellular_component unknown; EXPRESSED IN: 23 plant structures; EXPRESSED DURING: 13 growth stages; CONTAINS InterPro DOMAIN/s: Mak10 subunit, NatC N(alpha)-terminal acetyltransferase (InterPro:IPR007244)	NatC N(alpha)-terminal acetyltransferase, Mak10 subunit
AT2G15790	8	IR	peptidyl-prolyl cis-trans isomerase / cyclophilin-40 (CYP40) / rotamase	SQUINT (SQN); CONTAINS InterPro DOMAIN/s: Cyclophilin-like (InterPro:IPR015891), Peptidyl-prolyl cis-trans isomerase, cyclophilin-type (InterPro:IPR002130), Tetratricopeptide-like helical (InterPro:IPR011990), Tetratricopeptide TPR2 (InterPro:IPR013105), Peptidyl-prolyl cis-trans isomerase, cyclophilin-type, conserved site (InterPro:IPR020892), Tetratricopeptide repeat-containing (InterPro:IPR013…	Cyclophilin-like domain | Cyclophilin-type peptidyl-prolyl cis-trans isomerase domain | Cyclophilin-type peptidyl-prolyl cis-trans isomerase, conserved site | Tetratricopeptide TPR2 | Tetratricopeptide repeat | Tetratricopeptide repeat-containing domain | Tetratricopeptide-like helical domain
AT2G19950	7	IR	golgin candidate 1	golgin candidate 1 (GC1); FUNCTIONS IN: molecular_function unknown; INVOLVED IN: biological_process unknown; LOCATED IN: Golgi apparatus; CONTAINS InterPro DOMAIN/s: Golgin subfamily A member 5 (InterPro:IPR019177); BEST Arabidopsis thaliana protein match is: golgin candidate 2 (TAIR:AT1G18190.1)	Golgin subfamily A member 5
AT2G21240	2	IR	basic pentacysteine 4	basic pentacysteine 4 (BPC4); CONTAINS InterPro DOMAIN/s: GAGA binding-like (InterPro:IPR010409); BEST Arabidopsis thaliana protein match is: basic pentacysteine 5 (TAIR:AT4G38910.2)	GAGA-binding transcriptional activator
AT2G26800	8	IR	Aldolase superfamily protein	Aldolase superfamily protein; FUNCTIONS IN: hydroxymethylglutaryl-CoA lyase activity, catalytic activity; INVOLVED IN: leucine metabolic process, metabolic process; LOCATED IN: mitochondrion; EXPRESSED IN: 25 plant structures; EXPRESSED DURING: 15 growth stages; CONTAINS InterPro DOMAIN/s: Aldolase-type TIM barrel (InterPro:IPR013785), Pyruvate carboxyltransferase (InterPro:IPR000891); BEST Arabi…	Aldolase-type TIM barrel | Hydroxymethylglutaryl-CoA lyase | Pyruvate carboxyltransferase
AT2G33990	5	IR	IQ-domain 9	IQ-domain 9 (iqd9); FUNCTIONS IN: calmodulin binding; INVOLVED IN: biological_process unknown; LOCATED IN: plasma membrane; EXPRESSED IN: 22 plant structures; EXPRESSED DURING: 13 growth stages; CONTAINS InterPro DOMAIN/s: IQ calmodulin-binding region (InterPro:IPR000048); BEST Arabidopsis thaliana protein match is: IQ-domain 10 (TAIR:AT3G15050.1)	IQ motif, EF-hand binding site
AT2G39630	8	IR	Nucleotide-diphospho-sugar transferases superfamily protein	Nucleotide-diphospho-sugar transferases superfamily protein; FUNCTIONS IN: transferase activity, transferring glycosyl groups; INVOLVED IN: biosynthetic process, protein amino acid glycosylation; LOCATED IN: endoplasmic reticulum; EXPRESSED IN: 22 plant structures; EXPRESSED DURING: 13 growth stages; CONTAINS InterPro DOMAIN/s: Glycosyl transferase, family 2 (InterPro:IPR001173); BEST Arabidopsis…	Glycosyltransferase 2-like | Nucleotide-diphospho-sugar transferases
AT2G39810	7	IR	ubiquitin-protein ligases	HIGH EXPRESSION OF OSMOTICALLY RESPONSIVE GENES 1 (HOS1); FUNCTIONS IN: ubiquitin-protein ligase activity; INVOLVED IN: response to cold, negative regulation of transcription, protein ubiquitination; LOCATED IN: nucleus, cytoplasm; EXPRESSED IN: 23 plant structures; EXPRESSED DURING: 12 growth stages	ELYS-like domain
AT2G39930	11	IR	isoamylase 1	isoamylase 1 (ISA1); FUNCTIONS IN: isoamylase activity, alpha-amylase activity; INVOLVED IN: carbohydrate metabolic process, amylopectin biosynthetic process; LOCATED IN: chloroplast, chloroplast isoamylase complex; EXPRESSED IN: 22 plant structures; EXPRESSED DURING: 13 growth stages; CONTAINS InterPro DOMAIN/s: Immunoglobulin-like fold (InterPro:IPR013783), Glycoside hydrolase, family 13, N-ter…	Glycoside hydrolase, catalytic domain | Glycoside hydrolase, family 13 | Glycoside hydrolase, family 13, N-terminal | Glycoside hydrolase, superfamily | Glycosyl hydrolase, family 13, all-beta | Glycosyl hydrolase, family 13, catalytic domain | Immunoglobulin E-set | Immunoglobulin-like fold
AT2G42750	2	IR	DNAJ heat shock N-terminal domain-containing protein	DNAJ heat shock N-terminal domain-containing protein; FUNCTIONS IN: unfolded protein binding, heat shock protein binding; INVOLVED IN: protein folding; LOCATED IN: chloroplast; EXPRESSED IN: 22 plant structures; EXPRESSED DURING: 13 growth stages; CONTAINS InterPro DOMAIN/s: Molecular chaperone, heat shock protein, Hsp40, DnaJ (InterPro:IPR015609), 4Fe-4S ferredoxin, iron-sulpur binding domain (I…	3Fe-4S ferredoxin | 4Fe-4S ferredoxin-type, iron-sulphur binding domain | DnaJ domain
AT2G46225	1	IR	ABI-1-like 1	ABI-1-like 1 (ABIL1); FUNCTIONS IN: molecular_function unknown; INVOLVED IN: actin nucleation, trichome morphogenesis; LOCATED IN: SCAR complex; EXPRESSED IN: 23 plant structures; EXPRESSED DURING: 13 growth stages; BEST Arabidopsis thaliana protein match is: ABL interactor-like protein 3 (TAIR:AT5G24310.1)	ABI family
AT3G07300	6	IR	NagB/RpiA/CoA transferase-like superfamily protein	NagB/RpiA/CoA transferase-like superfamily protein; FUNCTIONS IN: GTP binding, translation initiation factor activity; INVOLVED IN: translational initiation, cellular metabolic process; LOCATED IN: eukaryotic translation initiation factor 2B complex; EXPRESSED IN: 24 plant structures; EXPRESSED DURING: 15 growth stages; CONTAINS InterPro DOMAIN/s: Initiation factor 2B related (InterPro:IPR000649)…	Initiation factor 2B-related
AT3G08850	9	IR	HEAT repeat ;WD domain, G-beta repeat protein protein	RAPTOR1; CONTAINS InterPro DOMAIN/s: HEAT (InterPro:IPR000357), Armadillo-like helical (InterPro:IPR011989), WD40 repeat (InterPro:IPR001680), Regulatory associated protein of TOR (InterPro:IPR004083), WD40 repeat-like-containing domain (InterPro:IPR011046), WD40-repeat-containing domain (InterPro:IPR017986), WD40/YVTN repeat-like-containing domain (InterPro:IPR015943), Armadillo-type fold (Inter…	Armadillo-like helical | Armadillo-type fold | Raptor N-terminal CASPase-like domain | Regulatory associated protein of TOR | WD40 repeat | WD40-repeat-containing domain | WD40/YVTN repeat-like-containing domain
AT3G14075	7	IR	Mono-/di-acylglycerol lipase, N-terminal;Lipase, class 3	Mono-/di-acylglycerol lipase, N-terminal;Lipase, class 3; FUNCTIONS IN: triglyceride lipase activity, carboxylesterase activity; INVOLVED IN: lipid catabolic process, lipid metabolic process; EXPRESSED IN: 23 plant structures; EXPRESSED DURING: 15 growth stages; CONTAINS InterPro DOMAIN/s: Lipase, class 3 (InterPro:IPR002921), Mono-/di-acylglycerol lipase, N-terminal (InterPro:IPR005592); BEST Ar…	Alpha/Beta hydrolase fold | Fungal lipase-like domain | Mono-/di-acylglycerol lipase, N-terminal
AT3G14400	4	IR	ubiquitin-specific protease 25	ubiquitin-specific protease 25 (UBP25); FUNCTIONS IN: ubiquitin-specific protease activity, ubiquitin thiolesterase activity; INVOLVED IN: ubiquitin-dependent protein catabolic process; EXPRESSED IN: 24 plant structures; EXPRESSED DURING: 15 growth stages; CONTAINS InterPro DOMAIN/s: Peptidase C19, ubiquitin carboxyl-terminal hydrolase 2, conserved site (InterPro:IPR018200), Peptidase C19, ubiqui…	Peptidase C19, ubiquitin carboxyl-terminal hydrolase | Peptidase C19, ubiquitin carboxyl-terminal hydrolase, conserved site | Ubiquitin carboxyl-terminal hydrolase-like domain
AT3G18480	1	IR	CCAAT-displacement protein alternatively spliced product	CCAAT-displacement protein alternatively spliced product (CASP); INVOLVED IN: intra-Golgi vesicle-mediated transport; LOCATED IN: integral to membrane, Golgi apparatus; EXPRESSED IN: 24 plant structures; EXPRESSED DURING: 13 growth stages; CONTAINS InterPro DOMAIN/s: CASP, C-terminal (InterPro:IPR012955)	CASP, C-terminal
AT3G19220	1	IR	protein disulfide isomerases	SNOWY COTYLEDON 2 (SCO2)
AT3G19420	4	IR	PTEN 2	PTEN 2 (PEN2); FUNCTIONS IN: phosphatase activity, protein tyrosine phosphatase activity, protein tyrosine/serine/threonine phosphatase activity; INVOLVED IN: protein amino acid dephosphorylation, dephosphorylation; EXPRESSED IN: 24 plant structures; EXPRESSED DURING: 15 growth stages; CONTAINS InterPro DOMAIN/s: Protein-tyrosine phosphatase, active site (InterPro:IPR016130), Phosphatase tensin t…	C2 domain | Dual specificity phosphatase, catalytic domain | Protein-tyrosine phosphatase, active site | Protein-tyrosine phosphatase-like | Tensin phosphatase, C2 domain | Tensin phosphatase, lipid phosphatase domain
AT3G19840	6	IR	pre-mRNA-processing protein 40C	pre-mRNA-processing protein 40C (PRP40C); CONTAINS InterPro DOMAIN/s: FF domain (InterPro:IPR002713), WW/Rsp5/WWP (InterPro:IPR001202); BEST Arabidopsis thaliana protein match is: pre-mRNA-processing protein 40A (TAIR:AT1G44910.2)	FF domain | WW domain
AT3G19860	1	IR	basic helix-loop-helix (bHLH) DNA-binding superfamily protein	basic Helix-Loop-Helix 121 (bHLH121); FUNCTIONS IN: DNA binding, sequence-specific DNA binding transcription factor activity; INVOLVED IN: regulation of transcription; LOCATED IN: nucleus; EXPRESSED IN: 22 plant structures; EXPRESSED DURING: 15 growth stages; CONTAINS InterPro DOMAIN/s: Helix-loop-helix DNA-binding domain (InterPro:IPR001092), Helix-loop-helix DNA-binding (InterPro:IPR011598); BE…	Myc-type, basic helix-loop-helix (bHLH) domain
AT3G20000	1	IR	translocase of the outer mitochondrial membrane 40	translocase of the outer mitochondrial membrane 40 (TOM40); FUNCTIONS IN: voltage-gated anion channel activity, P-P-bond-hydrolysis-driven protein transmembrane transporter activity; INVOLVED IN: protein targeting to mitochondrion, anion transport; LOCATED IN: mitochondrial outer membrane, mitochondrion, mitochondrial inner membrane, plasma membrane, mitochondrial outer membrane translocase compl…	Eukaryotic porin/Tom40 | Porin domain
AT3G22200	1	IR	Pyridoxal phosphate (PLP)-dependent transferases superfamily protein	POLLEN-PISTIL INCOMPATIBILITY 2 (POP2); CONTAINS InterPro DOMAIN/s: Pyridoxal phosphate-dependent transferase, major domain (InterPro:IPR015424), Aminotransferase class-III (InterPro:IPR005814), Pyridoxal phosphate-dependent transferase, major region, subdomain 1 (InterPro:IPR015421); FUNCTIONS IN: 4-aminobutyrate:pyruvate transaminase activity, cobalt ion binding, 4-aminobutyrate transaminase ac…	Aminotransferase class-III | Pyridoxal phosphate-dependent transferase | Pyridoxal phosphate-dependent transferase, major region, subdomain 1 | Pyridoxal phosphate-dependent transferase, major region, subdomain 2
AT3G23540	1	IR	alpha/beta-Hydrolases superfamily protein	alpha/beta-Hydrolases superfamily protein; LOCATED IN: cellular_component unknown; EXPRESSED IN: 25 plant structures; EXPRESSED DURING: 15 growth stages; BEST Arabidopsis thaliana protein match is: alpha/beta-Hydrolases superfamily protein (TAIR:AT4G14290.1); CONTAINS InterPro DOMAIN/s: Alpha/beta hydrolase fold-1 (InterPro:IPR000073)	Alpha/Beta hydrolase fold | Alpha/beta hydrolase fold-5
AT3G26090	2	IR	G-protein coupled receptors;GTPase activators	REGULATOR OF G-PROTEIN SIGNALING 1 (RGS1); FUNCTIONS IN: G-protein coupled receptor activity, GTPase activator activity; INVOLVED IN: in 6 processes; LOCATED IN: nucleus, plasma membrane; EXPRESSED IN: 23 plant structures; EXPRESSED DURING: 13 growth stages; CONTAINS InterPro DOMAIN/s: Regulator of G protein signalling superfamily (InterPro:IPR016137), Regulator of G protein signalling (InterPro:…	Regulator of G protein signalling domain | Regulator of G protein signalling superfamily
AT3G43440	4	IR	jasmonate-zim-domain protein 11	jasmonate-zim-domain protein 11 (JAZ11); FUNCTIONS IN: protein binding; INVOLVED IN: biological_process unknown; LOCATED IN: cellular_component unknown; CONTAINS InterPro DOMAIN/s: Tify (InterPro:IPR010399), CCT domain-like (InterPro:IPR018467); BEST Arabidopsis thaliana protein match is: jasmonate-zim-domain protein 12 (TAIR:AT5G20900.1)	CO/COL/TOC1, conserved site | Tify
AT3G44310	2	IR	nitrilase 1	nitrilase 1 (NIT1); FUNCTIONS IN: indole-3-acetonitrile nitrilase activity, nitrilase activity, indole-3-acetonitrile nitrile hydratase activity; INVOLVED IN: indoleacetic acid biosynthetic process; LOCATED IN: apoplast, chloroplast, plasma membrane; EXPRESSED IN: guard cell, cultured cell, leaf; EXPRESSED IN: guard cell, leaf; EXPRESSED DURING: seedling growth; CONTAINS InterPro DOMAIN/s: Nitril…	Carbon-nitrogen hydrolase | Nitrilase/cyanide hydratase, conserved site
AT3G44610	2	IR	Protein kinase superfamily protein	Protein kinase superfamily protein; FUNCTIONS IN: kinase activity; INVOLVED IN: protein amino acid phosphorylation; LOCATED IN: chloroplast; EXPRESSED IN: 22 plant structures; EXPRESSED DURING: 13 growth stages; CONTAINS InterPro DOMAIN/s: Protein kinase, catalytic domain (InterPro:IPR000719), Serine/threonine-protein kinase domain (InterPro:IPR002290), Serine/threonine-protein kinase-like domain…	Protein kinase domain | Protein kinase-like domain | Serine/threonine-protein kinase, active site | Serine/threonine/dual specificity protein kinase, catalytic domain
AT3G45630	13	IR	RNA binding (RRM/RBD/RNP motifs) family protein	RNA binding (RRM/RBD/RNP motifs) family protein; FUNCTIONS IN: RNA binding, zinc ion binding, nucleotide binding, nucleic acid binding; EXPRESSED IN: 23 plant structures; EXPRESSED DURING: 13 growth stages; CONTAINS InterPro DOMAIN/s: RNA recognition motif, RNP-1 (InterPro:IPR000504), Zinc finger, RING-type (InterPro:IPR001841), Nucleotide-binding, alpha-beta plait (InterPro:IPR012677); BEST Arab…	Nucleotide-binding, alpha-beta plait | RNA recognition motif domain | Zinc finger, RING-type | Zinc finger, RING/FYVE/PHD-type
AT3G46630	2	IR	Protein of unknown function (DUF3223)	Protein of unknown function (DUF3223); FUNCTIONS IN: molecular_function unknown; INVOLVED IN: biological_process unknown; LOCATED IN: chloroplast; EXPRESSED IN: 23 plant structures; EXPRESSED DURING: 15 growth stages; CONTAINS InterPro DOMAIN/s: Protein of unknown function DUF3223 (InterPro:IPR021602); BEST Arabidopsis thaliana protein match is: Protein of unknown function (DUF3223) (TAIR:AT1G452…	Copper amine oxidase, N2/N3-terminal | Protein of unknown function DUF3223
AT3G54620	3	IR	basic leucine zipper 25	basic leucine zipper 25 (BZIP25); FUNCTIONS IN: protein heterodimerization activity, sequence-specific DNA binding transcription factor activity; INVOLVED IN: regulation of transcription, DNA-dependent; LOCATED IN: chloroplast; EXPRESSED IN: 23 plant structures; EXPRESSED DURING: 15 growth stages; CONTAINS InterPro DOMAIN/s: Basic-leucine zipper (bZIP) transcription factor (InterPro:IPR004827), b…	Basic leucine-zipper, C-terminal | Basic-leucine zipper domain
AT3G58640	14	IR	Mitogen activated protein kinase kinase kinase-related	Mitogen activated protein kinase kinase kinase-related; FUNCTIONS IN: protein serine/threonine kinase activity, protein kinase activity, kinase activity, ATP binding; INVOLVED IN: protein amino acid phosphorylation; LOCATED IN: cellular_component unknown; EXPRESSED IN: 23 plant structures; EXPRESSED DURING: 13 growth stages; CONTAINS InterPro DOMAIN/s: Protein kinase, ATP binding site (InterPro:I…	Protein kinase domain | Protein kinase, ATP binding site | Protein kinase-like domain | Serine-threonine/tyrosine-protein kinase catalytic domain | Serine/threonine-protein kinase, active site
AT4G02480	19	IR 26 introns	AAA-type ATPase family protein	AAA-type ATPase family protein; FUNCTIONS IN: nucleoside-triphosphatase activity, ATPase activity, nucleotide binding, ATP binding; LOCATED IN: chloroplast; EXPRESSED IN: 24 plant structures; EXPRESSED DURING: 14 growth stages; CONTAINS InterPro DOMAIN/s: ATPase, AAA+ type, core (InterPro:IPR003593), ATPase, AAA-type, core (InterPro:IPR003959), SMAD/FHA domain (InterPro:IPR008984), ATPase, AAA-ty…	AAA+ ATPase domain | ATPase, AAA-type, conserved site | ATPase, AAA-type, core | Forkhead-associated (FHA) domain | P-loop containing nucleoside triphosphate hydrolase | SMAD/FHA domain
AT4G13590	7	IR	Uncharacterized protein family (UPF0016)	Uncharacterized protein family (UPF0016); CONTAINS InterPro DOMAIN/s: Uncharacterised protein family UPF0016 (InterPro:IPR001727); LOCATED IN: chloroplast, chloroplast inner membrane, chloroplast envelope; BEST Arabidopsis thaliana protein match is: Uncharacterized protein family (UPF0016) (TAIR:AT1G64150.1)	Uncharacterised protein family UPF0016
AT4G19860	6	IR	alpha/beta-Hydrolases superfamily protein	alpha/beta-Hydrolases superfamily protein; FUNCTIONS IN: phosphatidylcholine-sterol O-acyltransferase activity; INVOLVED IN: lipid metabolic process; LOCATED IN: cellular_component unknown; EXPRESSED IN: 23 plant structures; EXPRESSED DURING: 15 growth stages; CONTAINS InterPro DOMAIN/s: Lecithin:cholesterol acyltransferase (InterPro:IPR003386); BEST Arabidopsis thaliana protein match is: lecithi…	Alpha/Beta hydrolase fold | Lecithin:cholesterol/phospholipid:diacylglycerol acyltransferase
AT4G21810	4	IR	DERLIN-2.1	DERLIN-2.1 (DER2.1); CONTAINS InterPro DOMAIN/s: Der1-like (InterPro:IPR007599); BEST Arabidopsis thaliana protein match is: DERLIN-2.2 (TAIR:AT4G04860.1)	Derlin
AT4G21960	1	IR	Peroxidase superfamily protein	PRXR1; FUNCTIONS IN: peroxidase activity, heme binding; INVOLVED IN: response to oxidative stress, oxidation reduction; LOCATED IN: endomembrane system; EXPRESSED IN: 24 plant structures; EXPRESSED DURING: 13 growth stages; CONTAINS InterPro DOMAIN/s: Haem peroxidase (InterPro:IPR010255), Plant peroxidase (InterPro:IPR000823), Haem peroxidase, plant/fungal/bacterial (InterPro:IPR002016); BEST Ara…	Haem peroxidase | Haem peroxidase, plant/fungal/bacterial | Plant peroxidase
AT4G23460	2	IR	Adaptin family protein	Adaptin family protein; FUNCTIONS IN: protein transporter activity, clathrin binding, binding; INVOLVED IN: intracellular protein transport, vesicle-mediated transport, protein transport; LOCATED IN: plasma membrane; EXPRESSED IN: 24 plant structures; EXPRESSED DURING: 13 growth stages; CONTAINS InterPro DOMAIN/s: Clathrin adaptor, alpha/beta/gamma-adaptin, appendage, Ig-like subdomain (InterPro:…	AP complex subunit beta | AP-1, 2,4 complex subunit beta | Armadillo-like helical | Armadillo-type fold | Beta-adaptin appendage, C-terminal subdomain | Beta2-adaptin/TBP, C-terminal domain | Clathrin adaptor, alpha/beta/gamma-adaptin, appendage, Ig-like subdomain | Clathrin adaptor, beta-adaptin, appendage, Ig-like subdomain | Clathrin/coatomer adaptor, adaptin-like, N-terminal | Coatomer/calthr…
AT4G25230	2	IR	RPM1 interacting protein 2	RPM1 interacting protein 2 (RIN2); CONTAINS InterPro DOMAIN/s: Zinc finger, RING-type (InterPro:IPR001841), Zinc finger, C3HC4 RING-type (InterPro:IPR018957), Ubiquitin system component Cue (InterPro:IPR003892); BEST Arabidopsis thaliana protein match is: RPM1 interacting protein 3 (TAIR:AT5G51450.1)	Ubiquitin system component Cue | Zinc finger, RING-type | Zinc finger, RING/FYVE/PHD-type
AT4G28080	7	IR	Tetratricopeptide repeat (TPR)-like superfamily protein	Tetratricopeptide repeat (TPR)-like superfamily protein; FUNCTIONS IN: binding; EXPRESSED IN: 22 plant structures; EXPRESSED DURING: 13 growth stages; CONTAINS InterPro DOMAIN/s: Tetratricopeptide-like helical (InterPro:IPR011990), Tetratricopeptide repeat-containing (InterPro:IPR013026), Tetratricopeptide repeat (InterPro:IPR019734); BEST Arabidopsis thaliana protein match is: Tetratricopeptide …	Clustered mitochondria protein, N-terminal | Tetratricopeptide repeat | Tetratricopeptide repeat-containing domain | Tetratricopeptide-like helical domain
AT4G31180	1	IR	Class II aminoacyl-tRNA and biotin synthetases superfamily protein	Class II aminoacyl-tRNA and biotin synthetases superfamily protein; FUNCTIONS IN: aminoacyl-tRNA ligase activity, aspartate-tRNA ligase activity, nucleotide binding, ATP binding, nucleic acid binding; FUNCTIONS IN: aspartate-tRNA ligase activity, nucleotide binding, aminoacyl-tRNA ligase activity, nucleic acid binding, ATP binding; INVOLVED IN: response to cadmium ion, aspartyl-tRNA aminoacylatio…	Aminoacyl-tRNA synthetase, class II | Aminoacyl-tRNA synthetase, class II (D/K/N) | Aminoacyl-tRNA synthetase, class II (D/K/N)-like | Aspartyl-tRNA synthetases | Aspartyl/Asparaginyl-tRNA synthetase, class IIb | Nucleic acid-binding, OB-fold | OB-fold nucleic acid binding domain, AA-tRNA synthetase-type
AT4G32930	1	IR		unknown protein; FUNCTIONS IN: molecular_function unknown; INVOLVED IN: biological_process unknown; LOCATED IN: cellular_component unknown; EXPRESSED IN: 22 plant structures; EXPRESSED DURING: 13 growth stages; CONTAINS InterPro DOMAIN/s: Protein of unknown function DUF866, eukaryotic (InterPro:IPR008584)	Protein of unknown function DUF866, eukaryotic
AT4G33780	1	IR		FUNCTIONS IN: molecular_function unknown; INVOLVED IN: biological_process unknown; LOCATED IN: chloroplast; EXPRESSED IN: 24 plant structures; EXPRESSED DURING: 15 growth stages; BEST Arabidopsis thaliana protein match is: short hypocotyl in white light1 (TAIR:AT1G69935.1)
AT4G35000	6	IR	ascorbate peroxidase 3	ascorbate peroxidase 3 (APX3); FUNCTIONS IN: L-ascorbate peroxidase activity; INVOLVED IN: response to oxidative stress; LOCATED IN: in 7 components; EXPRESSED IN: 26 plant structures; EXPRESSED DURING: 16 growth stages; CONTAINS InterPro DOMAIN/s: Haem peroxidase (InterPro:IPR010255), Plant ascorbate peroxidase (InterPro:IPR002207), Peroxidases heam-ligand binding site (InterPro:IPR019793), Haem…	Haem peroxidase | Haem peroxidase, plant/fungal/bacterial | Peroxidase, active site | Peroxidases heam-ligand binding site | Plant ascorbate peroxidase
AT5G04750	1	IR	F1F0-ATPase inhibitor protein, putative	F1F0-ATPase inhibitor protein, putative; FUNCTIONS IN: ATPase inhibitor activity; EXPRESSED IN: 22 plant structures; EXPRESSED DURING: 13 growth stages
AT5G09960	1	IR		FUNCTIONS IN: molecular_function unknown; INVOLVED IN: biological_process unknown; LOCATED IN: plasma membrane; EXPRESSED IN: 22 plant structures; EXPRESSED DURING: 13 growth stages; CONTAINS InterPro DOMAIN/s: RPM1-interacting protein 4, defence response (InterPro:IPR008700); BEST Arabidopsis thaliana protein match is: unknown protein (TAIR:AT5G64850.1)
AT5G16210	18	IR	HEAT repeat-containing protein	HEAT repeat-containing protein; FUNCTIONS IN: binding; INVOLVED IN: biological_process unknown; LOCATED IN: endomembrane system; EXPRESSED IN: 23 plant structures; EXPRESSED DURING: 15 growth stages; CONTAINS InterPro DOMAIN/s: Armadillo-like helical (InterPro:IPR011989), HEAT, type 2 (InterPro:IPR021133), LisH dimerisation motif (InterPro:IPR006594), Armadillo-type fold (InterPro:IPR016024)	Armadillo-like helical | Armadillo-type fold | HEAT, type 2 | LisH dimerisation motif
AT5G16390	5	IR	chloroplastic acetylcoenzyme A carboxylase 1	BIOTIN CARBOXYL-CARRIER PROTEIN 1 (BCCP-1); chloroplastic acetylcoenzyme A carboxylase 1 (CAC1); FUNCTIONS IN: acetyl-CoA carboxylase activity, biotin binding; INVOLVED IN: fatty acid biosynthetic process; LOCATED IN: chloroplast; EXPRESSED IN: 22 plant structures; EXPRESSED DURING: 13 growth stages; CONTAINS InterPro DOMAIN/s: Acetyl-CoA biotin carboxyl carrier (InterPro:IPR001249), Single hybri…	Acetyl-CoA biotin carboxyl carrier | Biotin-binding site | Biotin/lipoyl attachment | Single hybrid motif
AT5G16715	20	IR 25 introns	ATP binding;valine-tRNA ligases;aminoacyl-tRNA ligases;nucleotide binding;ATP binding;aminoacyl-tRNA ligases	embryo defective 2247 (EMB2247); FUNCTIONS IN: valine-tRNA ligase activity, nucleotide binding, aminoacyl-tRNA ligase activity, ATP binding; INVOLVED IN: tRNA aminoacylation for protein translation, embryo development ending in seed dormancy; LOCATED IN: chloroplast stroma, chloroplast; EXPRESSED IN: 19 plant structures; EXPRESSED DURING: 13 growth stages; CONTAINS InterPro DOMAIN/s: tRNA-binding…	Aminoacyl-tRNA synthetase, class 1a, anticodon-binding | Aminoacyl-tRNA synthetase, class I, conserved site | Aminoacyl-tRNA synthetase, class Ia | Rossmann-like alpha/beta/alpha sandwich fold | Valine-tRNA ligase | Valyl-tRNA synthetase, tRNA-binding arm | Valyl/Leucyl/Isoleucyl-tRNA synthetase, anticodon-binding | Valyl/Leucyl/Isoleucyl-tRNA synthetase, editing domain | tRNA-binding arm
AT5G17920	2	IR	Cobalamin-independent synthase family protein	ATMS1; COBALAMIN-INDEPENDENT METHIONINE SYNTHASE (ATCIMS); FUNCTIONS IN: 5-methyltetrahydropteroyltriglutamate-homocysteine S-methyltransferase activity, copper ion binding, methionine synthase activity; FUNCTIONS IN: 5-methyltetrahydropteroyltriglutamate-homocysteine S-methyltransferase activity, methionine synthase activity; INVOLVED IN: response to cadmium ion, response to zinc ion, response t…	Cobalamin-independent methionine synthase | Cobalamin-independent methionine synthase MetE, C-terminal/archaeal | Cobalamin-independent methionine synthase MetE, N-terminal
AT5G19330	11	IR many introns	ARM repeat protein interacting with ABF2	ARM repeat protein interacting with ABF2 (ARIA); FUNCTIONS IN: protein binding; INVOLVED IN: response to salt stress, negative regulation of seed germination, response to abscisic acid stimulus; LOCATED IN: nucleus, plasma membrane; EXPRESSED IN: 26 plant structures; EXPRESSED DURING: 15 growth stages; CONTAINS InterPro DOMAIN/s: BTB/POZ (InterPro:IPR013069), Armadillo-like helical (InterPro:IPR0…	Armadillo | Armadillo-like helical | Armadillo-type fold | BTB/POZ | BTB/POZ fold | BTB/POZ-like
AT5G19430	1	IR	RING/U-box superfamily protein	RING/U-box superfamily protein; FUNCTIONS IN: zinc ion binding; EXPRESSED IN: 22 plant structures; EXPRESSED DURING: 14 growth stages; CONTAINS InterPro DOMAIN/s: Zinc finger, RING-type, conserved site (InterPro:IPR017907), Zinc finger, RING-type (InterPro:IPR001841), Zinc finger, C3HC4 RING-type (InterPro:IPR018957); BEST Arabidopsis thaliana protein match is: RING/U-box superfamily protein (TAI…	Zinc finger, RING-type | Zinc finger, RING-type, conserved site | Zinc finger, RING/FYVE/PHD-type
AT5G20900	1	IR	jasmonate-zim-domain protein 12	jasmonate-zim-domain protein 12 (JAZ12); FUNCTIONS IN: protein binding; INVOLVED IN: biological_process unknown; LOCATED IN: cellular_component unknown; EXPRESSED IN: 25 plant structures; EXPRESSED DURING: 13 growth stages; CONTAINS InterPro DOMAIN/s: Tify (InterPro:IPR010399), CCT domain-like (InterPro:IPR018467); BEST Arabidopsis thaliana protein match is: jasmonate-zim-domain protein 11 (TAIR:…	CO/COL/TOC1, conserved site | Tify
AT5G22450	13	IR		unknown protein; LOCATED IN: chloroplast; EXPRESSED IN: 22 plant structures; EXPRESSED DURING: 13 growth stages; BEST Arabidopsis thaliana protein match is: unknown protein (TAIR:AT2G19390.1)
AT5G22720	6	IR	F-box/RNI-like superfamily protein	F-box/RNI-like superfamily protein; CONTAINS InterPro DOMAIN/s: FBD (InterPro:IPR013596), F-box domain, cyclin-like (InterPro:IPR001810), FBD-like (InterPro:IPR006566), F-box domain, Skp2-like (InterPro:IPR022364), Leucine-rich repeat 2 (InterPro:IPR013101); LOCATED IN: cellular_component unknown; CONTAINS InterPro DOMAIN/s: FBD (InterPro:IPR013596), F-box domain, cyclin-like (InterPro:IPR001810)…
AT5G22780	26	IR close to last	Adaptor protein complex AP-2, alpha subunit	Adaptor protein complex AP-2, alpha subunit; FUNCTIONS IN: protein transporter activity, binding; INVOLVED IN: intracellular protein transport, vesicle-mediated transport, protein transport; LOCATED IN: plasma membrane; EXPRESSED IN: cultured cell; CONTAINS InterPro DOMAIN/s: Clathrin adaptor, alpha/beta/gamma-adaptin, appendage, Ig-like subdomain (InterPro:IPR008152), Adaptor protein complex AP-…	Adaptor protein complex AP-2, alpha subunit | Armadillo-like helical | Armadillo-type fold | Clathrin adaptor, alpha-adaptin, appendage, C-terminal subdomain | Clathrin adaptor, alpha-adaptin, appendage, Ig-like subdomain | Clathrin adaptor, alpha/beta/gamma-adaptin, appendage, Ig-like subdomain | Clathrin alpha-adaptin/coatomer adaptor, appendage, C-terminal subdomain | Clathrin/coatomer adaptor…
AT5G25270	15	IR last	Ubiquitin-like superfamily protein	Ubiquitin-like superfamily protein; CONTAINS InterPro DOMAIN/s: Ubiquitin subgroup (InterPro:IPR019956), Ubiquitin (InterPro:IPR000626), Ubiquitin supergroup (InterPro:IPR019955); BEST Arabidopsis thaliana protein match is: Ubiquitin-like superfamily protein (TAIR:AT5G42220.1)	Ubiquitin | Ubiquitin-like | Ubiquitin-related domain
AT5G28840	6	IR last	GDP-D-mannose 3',5'-epimerase	GDP-D-mannose 3',5'-epimerase (GME); CONTAINS InterPro DOMAIN/s: NAD-dependent epimerase/dehydratase (InterPro:IPR001509), NAD(P)-binding domain (InterPro:IPR016040); FUNCTIONS IN: NAD or NADH binding, GDP-mannose 3,5-epimerase activity, catalytic activity; BEST Arabidopsis thaliana protein match is: NAD(P)-binding Rossmann-fold superfamily protein (TAIR:AT3G62830.2); INVOLVED IN: L-ascorbic acid…	NAD(P)-binding domain | NAD-dependent epimerase/dehydratase, N-terminal domain
AT5G35180	6	IR many introns	Protein of unknown function (DUF1336)	FUNCTIONS IN: phosphoinositide binding; INVOLVED IN: signal transduction; EXPRESSED IN: 23 plant structures; LOCATED IN: plasma membrane; EXPRESSED DURING: 15 growth stages; EXPRESSED IN: 24 plant structures; CONTAINS InterPro DOMAIN/s: Protein of unknown function DUF1336 (InterPro:IPR009769), Lipid-binding START (InterPro:IPR002913); BEST Arabidopsis thaliana protein match is: ENHANCED DISEASE R…	Domain of unknown function DUF1336 | Pleckstrin homology domain | START domain | START-like domain
AT5G38510	6	IR	Rhomboid-related intramembrane serine protease family protein	Rhomboid-related intramembrane serine protease family protein; FUNCTIONS IN: serine-type endopeptidase activity; INVOLVED IN: biological_process unknown; LOCATED IN: integral to membrane; EXPRESSED IN: 22 plant structures; EXPRESSED DURING: 13 growth stages; CONTAINS InterPro DOMAIN/s: Peptidase S54, rhomboid (InterPro:IPR002610); BEST Arabidopsis thaliana protein match is: RHOMBOID-like protein …	Peptidase S54, rhomboid | Peptidase S54, rhomboid domain
AT5G43830	3	IR	Aluminium induced protein with YGL and LRDR motifs	Aluminium induced protein with YGL and LRDR motifs; FUNCTIONS IN: molecular_function unknown; INVOLVED IN: biological_process unknown; LOCATED IN: cytosol, nucleus; EXPRESSED IN: 26 plant structures; EXPRESSED DURING: 15 growth stages; BEST Arabidopsis thaliana protein match is: Aluminium induced protein with YGL and LRDR motifs (TAIR:AT3G22850.1)	Domain of unknown function DUF3700 | Nucleophile aminohydrolases, N-terminal
AT5G46110	8	IR	Glucose-6-phosphate/phosphate translocator-related	ACCLIMATION OF PHOTOSYNTHESIS TO ENVIRONMENT 2 (APE2); FUNCTIONS IN: antiporter activity; INVOLVED IN: transport; LOCATED IN: chloroplast, membrane; LOCATED IN: chloroplast, membrane, chloroplast envelope; EXPRESSED IN: 24 plant structures; EXPRESSED IN: 25 plant structures; EXPRESSED DURING: 13 growth stages; CONTAINS InterPro DOMAIN/s: Protein of unknown function DUF250 (InterPro:IPR004853), Tp…	Triose phosphate/phosphoenolpyruvate translocator | Triose-phosphate transporter domain
AT5G50920	9	IR	CLPC homologue 1	CLPC homologue 1 (CLPC1); FUNCTIONS IN: ATP-dependent peptidase activity, ATPase activity, ATP binding; INVOLVED IN: protein import into chloroplast stroma, regulation of chlorophyll biosynthetic process, protein targeting to chloroplast, chloroplast organization; LOCATED IN: in 8 components; EXPRESSED IN: 25 plant structures; EXPRESSED DURING: 15 growth stages; CONTAINS InterPro DOMAIN/s: Clp AT…	AAA+ ATPase domain | ATPase, AAA-type, core | Clp ATPase, C-terminal | Clp, N-terminal | ClpA/B family | ClpA/B, conserved site 1 | ClpA/B, conserved site 2 | Double Clp-N motif | P-loop containing nucleoside triphosphate hydrolase | UVR domain
AT5G51200	37	IR	Protein of unknown function (DUF3414)	Protein of unknown function (DUF3414); FUNCTIONS IN: molecular_function unknown; INVOLVED IN: biological_process unknown; LOCATED IN: chloroplast; EXPRESSED IN: 25 plant structures; EXPRESSED DURING: 13 growth stages; CONTAINS InterPro DOMAIN/s: Protein of unknown function DUF3414 (InterPro:IPR021827)	Nucleoporin Nup186/Nup192/Nup205
AT5G53470	1	IR	acyl-CoA binding protein 1	acyl-CoA binding protein 1 (ACBP1); CONTAINS InterPro DOMAIN/s: Ankyrin repeat-containing domain (InterPro:IPR020683), Acyl-CoA-binding protein, ACBP (InterPro:IPR000582), FERM/acyl-CoA-binding protein, 3-helical bundle (InterPro:IPR014352), Ankyrin repeat (InterPro:IPR002110); BEST Arabidopsis thaliana protein match is: acyl-CoA binding protein 2 (TAIR:AT4G27780.1)	Acyl-CoA-binding protein, ACBP | Ankyrin repeat | Ankyrin repeat-containing domain | FERM/acyl-CoA-binding protein, 3-helical bundle
AT5G54250	7	IR	cyclic nucleotide-gated cation channel 4	cyclic nucleotide-gated cation channel 4 (ATCNGC4); cyclic nucleotide-gated cation channel 4 (CNGC4); FUNCTIONS IN: cation transmembrane transporter activity, cyclic nucleotide binding, calmodulin binding, cation channel activity; BEST Arabidopsis thaliana protein match is: Cyclic nucleotide-regulated ion channel family protein (TAIR:AT5G15410.2); INVOLVED IN: plant-type hypersensitive response; …	Cyclic nucleotide-binding domain | Cyclic nucleotide-binding-like | RmlC-like jelly roll fold
AT5G60390	1	IR	GTP binding Elongation factor Tu family protein	GTP binding Elongation factor Tu family protein; FUNCTIONS IN: calmodulin binding, translation elongation factor activity; INVOLVED IN: translational elongation; LOCATED IN: mitochondrion, nucleus, cytoplasm; LOCATED IN: mitochondrion, nucleus, plasma membrane, vacuole, cytoplasm; EXPRESSED IN: 6 plant structures; EXPRESSED IN: cotyledon, male gametophyte, guard cell, pollen tube, seed; EXPRESSED…	Elongation factor, GTP-binding domain | P-loop containing nucleoside triphosphate hydrolase | Translation elongation factor EF1A, eukaryotic/archaeal | Translation elongation factor EF1A/initiation factor IF2gamma, C-terminal | Translation elongation factor EFTu/EF1A, C-terminal | Translation elongation factor EFTu/EF1A, domain 2 | Translation protein, beta-barrel domain

## Sheet: CWC16_p<0.01_MES(56+1)
ID	Intron No.	Direction	description	comp_description	IPR_domain
AT1G02260	3	MES	Divalent ion symporter	Divalent ion symporter; FUNCTIONS IN: citrate transmembrane transporter activity, transporter activity; INVOLVED IN: citrate transport, transmembrane transport; LOCATED IN: endomembrane system, integral to membrane; EXPRESSED IN: 24 plant structures; EXPRESSED DURING: 13 growth stages; CONTAINS InterPro DOMAIN/s: Divalent ion symporter (InterPro:IPR004680)	Citrate transporter-like domain
AT1G06700	5	MES	Protein kinase superfamily protein	Protein kinase superfamily protein; FUNCTIONS IN: protein tyrosine kinase activity, protein kinase activity, kinase activity, ATP binding; INVOLVED IN: protein amino acid phosphorylation; LOCATED IN: plasma membrane; EXPRESSED IN: 25 plant structures; EXPRESSED DURING: 15 growth stages; CONTAINS InterPro DOMAIN/s: Protein kinase, ATP binding site (InterPro:IPR017441), Protein kinase, catalytic do…	Protein kinase domain | Protein kinase, ATP binding site | Protein kinase-like domain | Serine-threonine/tyrosine-protein kinase catalytic domain | Tyrosine-protein kinase, active site
AT1G08520	1	MES	ALBINA 1	ALBINA 1 (ALB1); FUNCTIONS IN: magnesium chelatase activity, nucleoside-triphosphatase activity, nucleotide binding, ATP binding; INVOLVED IN: chlorophyll biosynthetic process; LOCATED IN: magnesium chelatase complex, chloroplast; EXPRESSED IN: 24 plant structures; EXPRESSED DURING: 13 growth stages; CONTAINS InterPro DOMAIN/s: ATPase, AAA+ type, core (InterPro:IPR003593), Magnesium chelatase, Ch…	AAA+ ATPase domain | Magnesium chelatase, ATPase subunit D | Magnesium chelatase, ChlI subunit | P-loop containing nucleoside triphosphate hydrolase | von Willebrand factor, type A
AT1G10200	4	MES	GATA type zinc finger transcription factor family protein	WLIM1; FUNCTIONS IN: sequence-specific DNA binding transcription factor activity, zinc ion binding; INVOLVED IN: biological_process unknown; LOCATED IN: plasma membrane; EXPRESSED IN: 23 plant structures; EXPRESSED DURING: 13 growth stages; CONTAINS InterPro DOMAIN/s: Zinc finger, LIM-type (InterPro:IPR001781); BEST Arabidopsis thaliana protein match is: GATA type zinc finger transcription factor…	Zinc finger, LIM-type
AT1G15200	2	MES	protein-protein interaction regulator family protein	protein-protein interaction regulator family protein; FUNCTIONS IN: molecular_function unknown; INVOLVED IN: biological_process unknown; LOCATED IN: cellular_component unknown; EXPRESSED IN: 22 plant structures; EXPRESSED DURING: 13 growth stages; CONTAINS InterPro DOMAIN/s: Pinin/SDK/memA protein (InterPro:IPR006786)	Pinin/SDK/MemA protein
AT1G16880	2	MES	uridylyltransferase-related	uridylyltransferase-related; INVOLVED IN: response to cold; LOCATED IN: chloroplast thylakoid membrane, stromule, chloroplast; LOCATED IN: chloroplast thylakoid membrane, stromule, chloroplast stroma, chloroplast, chloroplast envelope; EXPRESSED IN: 22 plant structures; EXPRESSED DURING: 13 growth stages; BEST Arabidopsis thaliana protein match is: ACT domain-containing protein (TAIR:AT5G04740.1)	ACT domain
AT1G17140	1	MES	interactor of constitutive active rops 1	interactor of constitutive active rops 1 (ICR1); BEST Arabidopsis thaliana protein match is: ROP interactive partner 2 (TAIR:AT1G78430.1)
AT1G19650	4	MES	Sec14p-like phosphatidylinositol transfer family protein	Sec14p-like phosphatidylinositol transfer family protein; FUNCTIONS IN: phosphatidylinositol transporter activity, transporter activity; INVOLVED IN: transport; LOCATED IN: plasma membrane; EXPRESSED IN: 20 plant structures; EXPRESSED DURING: 15 growth stages; CONTAINS InterPro DOMAIN/s: Cellular retinaldehyde-binding/triple function, C-terminal (InterPro:IPR001251), Cellular retinaldehyde bindin…	CRAL-TRIO domain | CRAL/TRIO, N-terminal domain | Cellular retinaldehyde binding/alpha-tocopherol transport
AT1G27030	3	MES		unknown protein; BEST Arabidopsis thaliana protein match is: unknown protein (TAIR:AT1G27020.1)	Domain of unknown function DUF1338
AT1G30590	11	MES 15 introns	RNA polymerase I specific transcription initiation factor RRN3 protein	RNA polymerase I specific transcription initiation factor RRN3 protein; CONTAINS InterPro DOMAIN/s: RNA polymerase I specific transcription initiation factor RRN3 (InterPro:IPR007991); BEST Arabidopsis thaliana protein match is: RNA polymerase I specific transcription initiation factor RRN3 protein (TAIR:AT2G34750.1)	RNA polymerase I specific transcription initiation factor RRN3
AT1G62780	6	MES		unknown protein; FUNCTIONS IN: molecular_function unknown; INVOLVED IN: biological_process unknown; LOCATED IN: chloroplast, chloroplast stroma; EXPRESSED IN: 22 plant structures; EXPRESSED DURING: 14 growth stages
AT2G01220	4	MES	Nucleotidylyl transferase superfamily protein	Nucleotidylyl transferase superfamily protein; FUNCTIONS IN: nucleotidyltransferase activity; INVOLVED IN: biosynthetic process; LOCATED IN: chloroplast envelope; EXPRESSED IN: 23 plant structures; EXPRESSED DURING: 13 growth stages; CONTAINS InterPro DOMAIN/s: Rossmann-like alpha/beta/alpha sandwich fold (InterPro:IPR014729), Cytidylyltransferase (InterPro:IPR004820); BEST Arabidopsis thaliana p…	Cytidyltransferase-like domain | Rossmann-like alpha/beta/alpha sandwich fold
AT2G01450	7	MES	MAP kinase 17	MAP kinase 17 (MPK17); CONTAINS InterPro DOMAIN/s: MAP kinase, conserved site (InterPro:IPR003527), Protein kinase, ATP binding site (InterPro:IPR017441), Protein kinase, catalytic domain (InterPro:IPR000719), Serine/threonine-protein kinase domain (InterPro:IPR002290), Tyrosine-protein kinase, catalytic domain (InterPro:IPR020635), Serine/threonine-protein kinase-like domain (InterPro:IPR017442)…	Mitogen-activated protein (MAP) kinase, conserved site | Protein kinase domain | Protein kinase, ATP binding site | Protein kinase-like domain | Serine/threonine/dual specificity protein kinase, catalytic domain
AT2G01590	1	MES	chlororespiratory reduction 3	CHLORORESPIRATORY REDUCTION 3 (CRR3); FUNCTIONS IN: molecular_function unknown; INVOLVED IN: photosynthetic electron transport in photosystem I; LOCATED IN: chloroplast, NAD(P)H dehydrogenase complex (plastoquinone), membrane; EXPRESSED IN: 22 plant structures; EXPRESSED DURING: 15 growth stages
AT2G05210	6	MES	Nucleic acid-binding, OB-fold-like protein	Protection of Telomeres 1a (AtPOT1a); CONTAINS InterPro DOMAIN/s: Nucleic acid-binding, OB-fold-like (InterPro:IPR016027), Nucleic acid-binding, OB-fold (InterPro:IPR012340), Telomere end binding protein (InterPro:IPR011564); BEST Arabidopsis thaliana protein match is: Nucleic acid-binding, OB-fold-like protein (TAIR:AT5G06310.1)	Nucleic acid-binding, OB-fold | Protection of telomeres protein 1 | Telomeric single stranded DNA binding POT1/Cdc13
AT2G21660	1	MES	cold, circadian rhythm, and rna binding 2	cold, circadian rhythm, and rna binding 2 (CCR2); GLYCINE RICH PROTEIN 7 (ATGRP7); FUNCTIONS IN: double-stranded DNA binding, RNA binding, single-stranded DNA binding; INVOLVED IN: in 12 processes; LOCATED IN: nucleus, chloroplast, peroxisome, cytoplasm; EXPRESSED IN: 27 plant structures; EXPRESSED IN: 28 plant structures; EXPRESSED DURING: 15 growth stages; CONTAINS InterPro DOMAIN/s: RNA recogn…	Nucleotide-binding, alpha-beta plait | RNA recognition motif domain
AT2G22970	1	MES	serine carboxypeptidase-like 11	serine carboxypeptidase-like 11 (SCPL11); FUNCTIONS IN: serine-type carboxypeptidase activity; INVOLVED IN: proteolysis; LOCATED IN: plant-type cell wall; EXPRESSED IN: 22 plant structures; EXPRESSED DURING: 13 growth stages; CONTAINS InterPro DOMAIN/s: Peptidase S10, serine carboxypeptidase (InterPro:IPR001563); BEST Arabidopsis thaliana protein match is: serine carboxypeptidase-like 12 (TAIR:AT…	Alpha/Beta hydrolase fold | Peptidase S10, serine carboxypeptidase
AT2G33040	1	MES	gamma subunit of Mt ATP synthase	gamma subunit of Mt ATP synthase (ATP3); FUNCTIONS IN: zinc ion binding; INVOLVED IN: proton transport, ATP synthesis coupled proton transport; LOCATED IN: in 7 components; EXPRESSED IN: 27 plant structures; EXPRESSED DURING: 17 growth stages; CONTAINS InterPro DOMAIN/s: ATPase, F1 complex, gamma subunit (InterPro:IPR000131); BEST Arabidopsis thaliana protein match is: ATPase, F1 complex, gamma s…	ATPase, F1 complex, gamma subunit | ATPase, F1 complex, gamma subunit conserved site | ATPase, F1 complex, gamma subunit domain
AT2G35450	6	MES	catalytics;hydrolases	catalytics;hydrolases; FUNCTIONS IN: hydrolase activity, catalytic activity; INVOLVED IN: metabolic process; LOCATED IN: chloroplast; EXPRESSED IN: 23 plant structures; EXPRESSED DURING: 13 growth stages; CONTAINS InterPro DOMAIN/s: Amidohydrolase 2 (InterPro:IPR006992)	Amidohydrolase 2
AT2G36390	7	MES	starch branching enzyme 2.1	starch branching enzyme 2.1 (SBE2.1); FUNCTIONS IN: 1,4-alpha-glucan branching enzyme activity; INVOLVED IN: amylopectin biosynthetic process, starch metabolic process; LOCATED IN: chloroplast stroma, chloroplast; EXPRESSED IN: 25 plant structures; EXPRESSED DURING: 15 growth stages; CONTAINS InterPro DOMAIN/s: Glycoside hydrolase, family 13, N-terminal (InterPro:IPR004193), Immunoglobulin E-set …	1,4-alpha-glucan-branching enzyme, GlgB | Alpha-amylase, C-terminal all beta | Glycoside hydrolase, catalytic domain | Glycoside hydrolase, family 13 | Glycoside hydrolase, family 13, N-terminal | Glycoside hydrolase, superfamily | Glycosyl hydrolase, family 13, all-beta | Glycosyl hydrolase, family 13, catalytic domain | Immunoglobulin E-set | Immunoglobulin-like fold
AT2G39280	7	MES	Ypt/Rab-GAP domain of gyp1p superfamily protein	Ypt/Rab-GAP domain of gyp1p superfamily protein; FUNCTIONS IN: RAB GTPase activator activity; INVOLVED IN: regulation of Rab GTPase activity; LOCATED IN: intracellular; EXPRESSED IN: 17 plant structures; EXPRESSED IN: 18 plant structures; EXPRESSED DURING: 8 growth stages; CONTAINS InterPro DOMAIN/s: RabGAP/TBC (InterPro:IPR000195); BEST Arabidopsis thaliana protein match is: Ypt/Rab-GAP domain o…	Rab-GTPase-TBC domain
AT2G40410	5	MES	Staphylococcal nuclease homologue	Staphylococcal nuclease homologue; FUNCTIONS IN: hydrolase activity, acting on ester bonds, nuclease activity, nucleic acid binding; FUNCTIONS IN: nuclease activity; INVOLVED IN: N-terminal protein myristoylation; LOCATED IN: cellular_component unknown; EXPRESSED IN: 23 plant structures; EXPRESSED DURING: 13 growth stages; CONTAINS InterPro DOMAIN/s: Staphylococcal nuclease (SNase-like) (InterPro…	Staphylococcal nuclease (SNase-like), OB-fold
AT3G01790	2	MES	Ribosomal protein L13 family protein	Ribosomal protein L13 family protein; FUNCTIONS IN: structural constituent of ribosome; INVOLVED IN: translation; LOCATED IN: ribosome, intracellular, large ribosomal subunit; EXPRESSED IN: 22 plant structures; EXPRESSED DURING: 13 growth stages; CONTAINS InterPro DOMAIN/s: Ribosomal protein L13, bacterial-type (InterPro:IPR005823), Ribosomal protein L13 (InterPro:IPR005822); BEST Arabidopsis tha…	Ribosomal protein L13 | Ribosomal protein L13 domain | Ribosomal protein L13, bacterial-type
AT3G02300	6	MES	Regulator of chromosome condensation (RCC1) family protein	Regulator of chromosome condensation (RCC1) family protein; CONTAINS InterPro DOMAIN/s: Regulator of chromosome condensation/beta-lactamase-inhibitor protein II (InterPro:IPR009091), Regulator of chromosome condensation, RCC1 (InterPro:IPR000408); BEST Arabidopsis thaliana protein match is: Regulator of chromosome condensation (RCC1) family protein (TAIR:AT5G63860.1)	Regulator of chromosome condensation 1/beta-lactamase-inhibitor protein II | Regulator of chromosome condensation, RCC1
AT3G04500	3	MES	RNA-binding (RRM/RBD/RNP motifs) family protein	RNA-binding (RRM/RBD/RNP motifs) family protein; FUNCTIONS IN: RNA binding, nucleotide binding, nucleic acid binding; INVOLVED IN: biological_process unknown; EXPRESSED IN: 24 plant structures; EXPRESSED DURING: 15 growth stages; CONTAINS InterPro DOMAIN/s: RNA recognition motif, RNP-1 (InterPro:IPR000504), Nucleotide-binding, alpha-beta plait (InterPro:IPR012677), RNA recognition motif-related (…	Nucleotide-binding, alpha-beta plait | RNA recognition motif domain
AT3G04910	4	MES	with no lysine (K) kinase 1	with no lysine (K) kinase 1 (WNK1); FUNCTIONS IN: protein serine/threonine kinase activity, protein kinase activity, kinase activity; INVOLVED IN: protein amino acid phosphorylation, circadian rhythm; LOCATED IN: membrane; EXPRESSED IN: 22 plant structures; EXPRESSED DURING: 13 growth stages; CONTAINS InterPro DOMAIN/s: Protein kinase, catalytic domain (InterPro:IPR000719), Serine/threonine-prote…	Protein kinase domain | Protein kinase-like domain | Serine/threonine-protein kinase, active site
AT3G16220	4	MES	Predicted eukaryotic LigT	Predicted eukaryotic LigT; FUNCTIONS IN: molecular_function unknown; INVOLVED IN: regulation of transcription; LOCATED IN: cytoplasm; EXPRESSED IN: 23 plant structures; EXPRESSED DURING: 12 growth stages; CONTAINS InterPro DOMAIN/s: Predicted eukaryotic LigT (InterPro:IPR009210), Protein kinase A anchor protein, nuclear localisation signal domain (InterPro:IPR019510); BEST Arabidopsis thaliana pr…	Predicted eukaryotic LigT | Protein kinase A anchor protein, nuclear localisation signal domain | RNA ligase/cyclic nucleotide phosphodiesterase
AT3G22460	3	MES	O-acetylserine (thiol) lyase (OAS-TL) isoform A2	O-acetylserine (thiol) lyase (OAS-TL) isoform A2 (OASA2); FUNCTIONS IN: pyridoxal phosphate binding, cysteine synthase activity, catalytic activity; INVOLVED IN: response to zinc ion, cysteine biosynthetic process; EXPRESSED IN: 19 plant structures; EXPRESSED DURING: 9 growth stages; CONTAINS InterPro DOMAIN/s: Cysteine synthase/cystathionine beta-synthase P-phosphate-binding site (InterPro:IPR00…
AT3G23050	2	MES	indole-3-acetic acid 7	indole-3-acetic acid 7 (IAA7); CONTAINS InterPro DOMAIN/s: Aux/IAA-ARF-dimerisation (InterPro:IPR011525), AUX/IAA protein (InterPro:IPR003311); BEST Arabidopsis thaliana protein match is: indole-3-acetic acid inducible 14 (TAIR:AT4G14550.1)	AUX/IAA protein | Aux/IAA-ARF-dimerisation
AT3G25660	4	MES	Amidase family protein	Amidase family protein; FUNCTIONS IN: glutaminyl-tRNA synthase (glutamine-hydrolyzing) activity, carbon-nitrogen ligase activity, with glutamine as amido-N-donor; INVOLVED IN: translation; LOCATED IN: chloroplast, chloroplast stroma; EXPRESSED IN: 23 plant structures; EXPRESSED DURING: 14 growth stages; CONTAINS InterPro DOMAIN/s: Amidase, conserved site (InterPro:IPR020556), Amidase (InterPro:IP…	Amidase | Amidase signature domain | Amidase, conserved site | Glutamyl-tRNA(Gln) amidotransferase A subunit
AT3G52340	3	MES	sucrose-6F-phosphate phosphohydrolase 2	sucrose-6F-phosphate phosphohydrolase 2 (SPP2); FUNCTIONS IN: phosphatase activity, magnesium ion binding, catalytic activity, sucrose-phosphatase activity; FUNCTIONS IN: phosphatase activity, magnesium ion binding, sucrose-phosphatase activity, catalytic activity; INVOLVED IN: sucrose biosynthetic process, metabolic process; EXPRESSED IN: 23 plant structures; EXPRESSED DURING: 13 growth stages; …	HAD-like domain | HAD-superfamily hydrolase, subfamily IIB | Sucrose phosphatase, plant/cyanobacteria | Sucrose-6-phosphate phosphohydrolase C-terminal | Sucrose-phosphate phosphatase | Sucrose-phosphate synthase
AT3G53800	3	MES	Fes1B	Fes1B (Fes1B); FUNCTIONS IN: binding; INVOLVED IN: biological_process unknown; LOCATED IN: cellular_component unknown; EXPRESSED IN: 21 plant structures; EXPRESSED DURING: 13 growth stages; CONTAINS InterPro DOMAIN/s: Nucleotide exchange factor Fes1 (InterPro:IPR013918), Armadillo-like helical (InterPro:IPR011989), Armadillo-type fold (InterPro:IPR016024); BEST Arabidopsis thaliana protein match …	Armadillo-like helical | Armadillo-type fold
AT3G63520	5	MES	carotenoid cleavage dioxygenase 1	carotenoid cleavage dioxygenase 1 (CCD1); FUNCTIONS IN: 9-cis-epoxycarotenoid dioxygenase activity; INVOLVED IN: response to water deprivation, carotene catabolic process, xanthophyll catabolic process, carotenoid catabolic process; LOCATED IN: plasma membrane, vacuole, cytoplasm; EXPRESSED IN: 25 plant structures; EXPRESSED DURING: 13 growth stages; CONTAINS InterPro DOMAIN/s: Carotenoid oxygena…	Carotenoid oxygenase
AT4G01290	6	MES		unknown protein; FUNCTIONS IN: molecular_function unknown; INVOLVED IN: biological_process unknown; LOCATED IN: cellular_component unknown; EXPRESSED IN: 24 plant structures; EXPRESSED DURING: 15 growth stages
AT4G04620	5	MES	Ubiquitin-like superfamily protein	autophagy 8b (ATG8B); CONTAINS InterPro DOMAIN/s: Light chain 3 (LC3) (InterPro:IPR004241); BEST Arabidopsis thaliana protein match is: Ubiquitin-like superfamily protein (TAIR:AT4G21980.2)	Autophagy protein Atg8 ubiquitin like | Ubiquitin-related domain
AT4G13495	1	MES	other RNA
AT4G15540	3	MES	EamA-like transporter family	EamA-like transporter family; FUNCTIONS IN: molecular_function unknown; INVOLVED IN: biological_process unknown; LOCATED IN: membrane; CONTAINS InterPro DOMAIN/s: Protein of unknown function DUF6, transmembrane (InterPro:IPR000620); BEST Arabidopsis thaliana protein match is: nodulin MtN21 /EamA-like transporter family protein (TAIR:AT5G40230.1)	Drug/metabolite transporter
AT4G19410	16	MES 17 introns	Pectinacetylesterase family protein	Pectinacetylesterase family protein; FUNCTIONS IN: actin binding, carboxylesterase activity; FUNCTIONS IN: carboxylesterase activity; INVOLVED IN: cytoskeleton organization; LOCATED IN: cell wall, membrane, plant-type cell wall; EXPRESSED IN: 24 plant structures; LOCATED IN: plant-type cell wall; EXPRESSED DURING: 14 growth stages; EXPRESSED IN: 23 plant structures; CONTAINS InterPro DOMAIN/s: Pe…	Profilin | Protein notum homologue
AT4G27820	3	MES	beta glucosidase 9	beta glucosidase 9 (BGLU9); FUNCTIONS IN: cation binding, hydrolase activity, hydrolyzing O-glycosyl compounds, catalytic activity; INVOLVED IN: carbohydrate metabolic process; LOCATED IN: peroxisome; EXPRESSED IN: 20 plant structures; EXPRESSED DURING: 13 growth stages; CONTAINS InterPro DOMAIN/s: Glycoside hydrolase, family 1 (InterPro:IPR001360), Glycoside hydrolase, family 1, active site (Int…	Glycoside hydrolase, catalytic domain | Glycoside hydrolase, family 1 | Glycoside hydrolase, family 1, active site | Glycoside hydrolase, superfamily
AT4G30760	1	MES	Putative endonuclease or glycosyl hydrolase	Putative endonuclease or glycosyl hydrolase; FUNCTIONS IN: molecular_function unknown; INVOLVED IN: biological_process unknown; LOCATED IN: cellular_component unknown; EXPRESSED IN: 25 plant structures; EXPRESSED DURING: 15 growth stages; BEST Arabidopsis thaliana protein match is: Putative endonuclease or glycosyl hydrolase (TAIR:AT3G62050.1)	Meiosis arrest female protein 1 | NYN domain, limkain-b1-type
AT4G32730	5	MES	Homeodomain-like protein	ARABIDOOSIS THALIANA MYB DOMAIN PROTEIN 3R1 (ATMYB3R1); PC-MYB1; CONTAINS InterPro DOMAIN/s: SANT, DNA-binding (InterPro:IPR001005), Myb, DNA-binding (InterPro:IPR014778), Homeodomain-like (InterPro:IPR009057), Homeodomain-related (InterPro:IPR012287), HTH transcriptional regulator, Myb-type, DNA-binding (InterPro:IPR017930), Myb transcription factor (InterPro:IPR015495); CONTAINS InterPro DOMAIN…	Homeodomain-like | Myb domain | SANT/Myb domain
AT4G36980	4	MES		FUNCTIONS IN: molecular_function unknown; INVOLVED IN: biological_process unknown; EXPRESSED IN: 22 plant structures; EXPRESSED IN: 23 plant structures; EXPRESSED DURING: 13 growth stages; CONTAINS InterPro DOMAIN/s: Splicing factor, suppressor of white apricot (InterPro:IPR019147)	Suppressor of white apricot N-terminal domain
AT4G39260	1	MES	cold, circadian rhythm, and RNA binding 1	cold, circadian rhythm, and RNA binding 1 (CCR1); FUNCTIONS IN: RNA binding, nucleotide binding, nucleic acid binding; INVOLVED IN: response to zinc ion, response to salt stress, response to cold, circadian rhythm, innate immune response; LOCATED IN: nucleolus, cell wall, peroxisome, plasma membrane, chloroplast; EXPRESSED IN: 27 plant structures; EXPRESSED IN: 28 plant structures; EXPRESSED DURI…	Nucleotide-binding, alpha-beta plait | RNA recognition motif domain
AT5G02810	6	MES	pseudo-response regulator 7	pseudo-response regulator 7 (PRR7); CONTAINS InterPro DOMAIN/s: CheY-like (InterPro:IPR011006), Signal transduction response regulator, receiver domain (InterPro:IPR001789), CCT domain (InterPro:IPR010402); BEST Arabidopsis thaliana protein match is: pseudo-response regulator 3 (TAIR:AT5G60100.3)	CCT domain | CheY-like superfamily | Signal transduction response regulator, receiver domain
AT5G06060	4	MES	NAD(P)-binding Rossmann-fold superfamily protein	NAD(P)-binding Rossmann-fold superfamily protein; FUNCTIONS IN: oxidoreductase activity, binding, catalytic activity; INVOLVED IN: oxidation reduction, metabolic process; EXPRESSED IN: 23 plant structures; EXPRESSED DURING: 14 growth stages; CONTAINS InterPro DOMAIN/s: Short-chain dehydrogenase/reductase, conserved site (InterPro:IPR020904), NAD(P)-binding domain (InterPro:IPR016040), Glucose/rib…	Glucose/ribitol dehydrogenase | NAD(P)-binding domain | Short-chain dehydrogenase/reductase SDR | Short-chain dehydrogenase/reductase, conserved site
AT5G11330	2	MES	FAD/NAD(P)-binding oxidoreductase family protein	FAD/NAD(P)-binding oxidoreductase family protein; FUNCTIONS IN: oxidoreductase activity, monooxygenase activity; INVOLVED IN: oxidation reduction; LOCATED IN: endomembrane system; CONTAINS InterPro DOMAIN/s: Monooxygenase, FAD-binding (InterPro:IPR002938); BEST Arabidopsis thaliana protein match is: FAD/NAD(P)-binding oxidoreductase family protein (TAIR:AT2G35660.1)	Aromatic-ring hydroxylase-like | Monooxygenase, FAD-binding
AT5G25270	5	MES	Ubiquitin-like superfamily protein	Ubiquitin-like superfamily protein; CONTAINS InterPro DOMAIN/s: Ubiquitin subgroup (InterPro:IPR019956), Ubiquitin (InterPro:IPR000626), Ubiquitin supergroup (InterPro:IPR019955); BEST Arabidopsis thaliana protein match is: Ubiquitin-like superfamily protein (TAIR:AT5G42220.1)	Ubiquitin | Ubiquitin-like | Ubiquitin-related domain
AT5G27860	3	MES		unknown protein; FUNCTIONS IN: molecular_function unknown; INVOLVED IN: biological_process unknown; LOCATED IN: chloroplast; EXPRESSED IN: pollen tube
AT5G35170	8	MES	adenylate kinase family protein	adenylate kinase family protein; FUNCTIONS IN: nucleobase, nucleoside, nucleotide kinase activity, nucleotide kinase activity, adenylate kinase activity, phosphotransferase activity, phosphate group as acceptor, ATP binding; FUNCTIONS IN: nucleobase, nucleoside, nucleotide kinase activity, nucleotide kinase activity, phosphotransferase activity, phosphate group as acceptor, adenylate kinase activ…	Adenylate kinase subfamily | Adenylate kinase, active site lid domain | Adenylate kinase/UMP-CMP kinase | Domain of unknown function DUF1995 | P-loop containing nucleoside triphosphate hydrolase
AT5G46430	1	MES	Ribosomal protein L32e	Ribosomal protein L32e; FUNCTIONS IN: structural constituent of ribosome; INVOLVED IN: translation, ribosome biogenesis; LOCATED IN: ribosome, cytosolic large ribosomal subunit; CONTAINS InterPro DOMAIN/s: Ribosomal protein L32e (InterPro:IPR001515), Ribosomal protein L32e, conserved site (InterPro:IPR018263); BEST Arabidopsis thaliana protein match is: Ribosomal protein L32e (TAIR:AT4G18100.1)	Ribosomal protein L32e | Ribosomal protein L32e, conserved site
AT5G56850	6	MES		unknown protein; EXPRESSED IN: 21 plant structures; EXPRESSED DURING: 13 growth stages
AT5G58980	4	MES	Neutral/alkaline non-lysosomal ceramidase	Neutral/alkaline non-lysosomal ceramidase; FUNCTIONS IN: ceramidase activity; INVOLVED IN: biological_process unknown; LOCATED IN: endomembrane system; EXPRESSED IN: 22 plant structures; EXPRESSED DURING: 13 growth stages; CONTAINS InterPro DOMAIN/s: Neutral/alkaline nonlysosomal ceramidase (InterPro:IPR006823); BEST Arabidopsis thaliana protein match is: Neutral/alkaline non-lysosomal ceramidase…	Neutral/alkaline nonlysosomal ceramidase
AT5G59960	6	MES		unknown protein; FUNCTIONS IN: molecular_function unknown; INVOLVED IN: biological_process unknown; LOCATED IN: nucleus; EXPRESSED IN: 24 plant structures; EXPRESSED DURING: 15 growth stages
AT5G61380	4	MES	CCT motif -containing response regulator protein	TIMING OF CAB EXPRESSION 1 (TOC1); CONTAINS InterPro DOMAIN/s: CheY-like (InterPro:IPR011006), Signal transduction response regulator, receiver domain (InterPro:IPR001789), CCT domain (InterPro:IPR010402); BEST Arabidopsis thaliana protein match is: pseudo-response regulator 3 (TAIR:AT5G60100.3)	CCT domain | CheY-like superfamily | Signal transduction response regulator, receiver domain
AT5G65670	3	MES	indole-3-acetic acid inducible 9	indole-3-acetic acid inducible 9 (IAA9); CONTAINS InterPro DOMAIN/s: Aux/IAA-ARF-dimerisation (InterPro:IPR011525), AUX/IAA protein (InterPro:IPR003311); BEST Arabidopsis thaliana protein match is: indoleacetic acid-induced protein 8 (TAIR:AT2G22670.4)	AUX/IAA protein | Aux/IAA-ARF-dimerisation
AT5G66210	1	MES	calcium-dependent protein kinase 28	calcium-dependent protein kinase 28 (CPK28); FUNCTIONS IN: protein serine/threonine kinase activity, calmodulin-dependent protein kinase activity, protein kinase activity, ATP binding, calcium ion binding; FUNCTIONS IN: protein serine/threonine kinase activity, calmodulin-dependent protein kinase activity, protein kinase activity, calcium ion binding, ATP binding; INVOLVED IN: protein amino acid …	EF-Hand 1, calcium-binding site | EF-hand domain | EF-hand domain pair | Protein kinase domain | Protein kinase, ATP binding site | Protein kinase-like domain | Serine/threonine-protein kinase, active site | Serine/threonine/dual specificity protein kinase, catalytic domain
GFP	1	MES	non-coding GFP

## Sheet: SMU1_p<0.01
#GeneID	Intron No.	Direction	ALL	fold	sum1-4 (1)	fold	sum1-4 (2)	fold	sum1-4 (3)	fold	sum1-4 (4)	fold	sum1-4 (5)	fold
AT1G02120	14	IR	5.17587e-16	1.75434	0.0070829	1.53412	0.000451612	1.81299	0.00017316	1.54693	0.00035472	1.93698	4.69154e-06	2.52513
AT1G06680	1	IR	2.41867e-26	2.3671	0.000149142	2.68905	0.000189009	2.68122	4.96302e-11	2.46119	3.41699e-06	2.13531	0.000363152	1.89387
AT1G06680	2	IR	8.55763e-50	2.91464	3.72335e-14	4.98461	2.09607e-06	2.98269	1.45532e-11	2.103	3.04082e-13	3.38902	2.27893e-11	3.80814
AT1G06680	3	IR	3.18297e-105	2.79766	1.26745e-24	4.27457	3.3225e-25	4.80592	1.99568e-22	2.0337	3.79547e-23	2.90955	5.44178e-19	3.02791
AT1G08380	1	IR	1.15399e-30	1.8923	7.36246e-09	3.12922	1.97851e-07	2.75962	1.86168e-06	1.4784	4.79308e-08	1.91043	1.69666e-07	2.20447
AT1G11910	7	IR	1.59857e-26	3.57368	5.79825e-11	7.21921	0.000108893	3.88269	7.78392e-06	2.30546	2.32153e-06	4.72448	0.000199242	4.0607
AT1G20020	5	IR	7.83195e-146	1.93839	8.49916e-43	2.74451	2.67393e-26	2.40369	4.87019e-14	1.32073	3.28415e-69	3.26309	5.8902e-56	3.907
AT1G29400	8	IR	0	301.033	1.12598e-87	175.293	1.1128e-92	252.24	6.46801e-258	402.065	2.57344e-75	185.227	1.41262e-65	-1
AT1G30200	1	IR	4.63816e-26	2.55264	6.84376e-05	2.39672	1.42175e-07	2.91182	0.000665677	1.72628	1.98904e-07	3.26551	3.09571e-07	3.19295
AT1G32700	2	IR	1.38817e-17	1.84207	9.20336e-06	2.459	1.69651e-06	2.56867	0.000840676	1.4544	0.00562427	1.91614	4.9639e-07	2.64729
AT1G47128	2	IR	5.85156e-22	3.31339	0.000152421	2.93571	2.87638e-07	4.00666	1.30367e-05	2.47306	0.00283554	3.24794	4.26294e-06	5.2962
AT1G56220	2	IR	1.14423e-122	1.42736	1.90016e-22	1.46423	2.00565e-34	1.60665	1.90896e-89	1.72101	4.1597e-06	1.1992	1.18026e-38	1.58113
AT1G56300	3	IR	1.23756e-18	3.0023	0.00108705	4.44518	0.00520456	2.62739	0.000240263	2.07387	5.43815e-10	5.31003	1.50131e-07	6.02709
AT1G64720	2	IR	4.17965e-12	1.98886	0.00811178	2.30289	0.000165895	2.99367	0.00367819	1.55997	0.00212499	2.07505	0.000449937	2.32716
AT1G74670	1	IR	2.02867e-71	1.61544	1.91953e-07	1.50837	2.56844e-16	1.89635	8.1099e-06	1.20898	1.08577e-24	1.87366	8.7841e-37	2.40497
AT1G75380	6	IR	1.52744e-23	4.76605	2.79164e-06	11.1253	1.42323e-05	8.75073	3.56948e-05	2.64656	5.93651e-07	6.66395	2.85109e-06	6.90805
AT1G75380	7	IR	4.87006e-27	2.56351	7.5592e-07	3.21914	1.94538e-06	3.18762	2.18263e-05	1.77054	1.10642e-09	3.87347	3.8161e-07	3.43815
AT1G75380	8	IR	3.15567e-44	2.41793	2.81164e-15	4.53109	1.05615e-06	2.49938	7.63049e-08	1.64374	5.71362e-11	3.01347	3.80616e-17	4.75837
AT1G79040	1	IR	9.19693e-39	2.28353	2.51689e-08	2.84901	1.49251e-12	3.63458	4.55246e-05	1.54033	5.12416e-11	2.26105	1.41711e-12	3.50087
AT1G79040	2	IR	2.05659e-54	2.14447	1.09465e-17	3.72728	1.52842e-16	3.48842	4.35311e-08	1.54449	3.47355e-11	1.9464	3.16779e-14	2.56084
AT1G79040	3	IR	1.45981e-30	1.7801	3.86236e-13	3.12283	5.41807e-10	2.72372	0.00136663	1.29224	7.5061e-12	2.09887	2.47369e-05	1.6383
AT1G80920	1	IR	4.36672e-112	2.04439	4.36262e-22	2.10237	9.62842e-14	1.80775	1.48303e-33	1.79516	2.87937e-05	1.68243	4.09902e-31	2.8316
AT1G80920	2	IR	4.74045e-69	1.7952	6.28476e-15	2.04443	1.38575e-13	1.96627	6.43799e-17	1.48298	0.00248227	1.50985	3.98781e-32	3.06971
AT2G20670	1	IR	6.14514e-80	2.11279	5.31784e-17	2.51547	1.94267e-11	2.36706	4.98817e-15	1.54193	4.01162e-07	2.42503	5.02136e-58	4.64612
AT2G24550	1	IR	1.48851e-21	2.79928	0.000148657	3.39878	0.00383608	2.5265	4.08178e-05	1.82831	2.48647e-05	4.11412	6.33928e-06	4.44873
AT2G29630	2	IR	1.33979e-71	8.97765	5.50457e-11	9.46158	1.35057e-11	13.2931	2.55033e-22	5.74026	3.50205e-24	28.4325	1.75435e-12	19.2288
AT2G30570	1	IR	3.97546e-33	2.07813	1.11364e-08	2.73394	4.06532e-09	2.95264	2.07358e-09	1.82077	6.91871e-06	1.81387	6.24839e-07	2.05884
AT2G38470	1	IR	6.28068e-27	4.33243	3.24444e-08	5.48445	3.41329e-08	8.74727	0.00113101	1.83881	0.000195749	10.3097	1.63326e-05	16.8254
AT2G39570	5	IR	7.99797e-22	5.61403	8.57915e-05	29.5164	3.93817e-06	17.4552	2.10472e-10	4.41995	1.80934e-05	16.6427	0.00280792	4.69105
AT2G46220	1	IR	1.91222e-30	2.05629	9.37113e-11	3.18156	1.33391e-07	2.51794	2.16032e-08	1.67418	0.00456865	1.74708	4.74655e-08	2.57228
AT3G01500	1	IR	9.38928e-26	1.3307	9.63458e-12	1.62573	0.000377259	1.3306	2.08163e-07	1.26654	1.05927e-09	1.48479	1.64943e-08	1.48392
AT3G01540	6	IR	4.03282e-67	1.97212	6.74838e-11	2.13125	1.28837e-14	2.45187	2.94743e-11	1.4928	4.48556e-22	2.40673	2.82349e-24	2.89407
AT3G01850	8	IR	5.3882e-19	3.48182	0.000950839	3.46458	0.00011133	5.26006	1.99469e-05	2.47969	3.29624e-06	5.5426	1.08167e-05	5.53619
AT3G03340	2	IR	7.1467e-31	5.82148	1.53182e-08	10.2996	1.41739e-07	9.65155	4.40858e-08	4.38527	1.15891e-09	8.29009	0.00381921	2.72831
AT3G04500	3	MES	8.3556e-28	0.367499	0.000186557	0.45716	0.000431362	0.452897	2.23225e-16	0.260899	8.50233e-06	0.355872	0.00343408	0.503196
AT3G09390	1	IR	9.81828e-55	1.80038	4.12531e-26	2.44045	6.98213e-16	2.034	7.33281e-12	1.58324	0.000907734	1.53073	4.73787e-25	3.05162
AT3G15450	1	IR	1.58808e-158	2.48522	4.9859e-39	3.13844	2.23306e-31	2.71206	4.51065e-45	2.0683	1.47309e-07	2.26398	5.70527e-56	3.85749
AT3G15840	1	IR	1.15567e-17	2.17508	0.00165196	2.11906	0.000703934	2.63662	2.09715e-05	1.78688	4.98271e-06	3.08775	2.63617e-06	3.31983
AT3G23050	2	MES	4.07067e-41	0.341829	0.00186087	0.545248	9.69722e-10	0.31287	3.70006e-15	0.331628	1.16227e-09	0.317833	3.39705e-09	0.266717
AT3G26580	1	IR	1.10915e-21	2.04651	0.0082273	1.62491	0.00148048	1.80535	0.000178016	1.59006	1.5208e-14	4.88189	1.04249e-11	4.82576
AT3G26740	1	IR	6.29859e-119	1.52413	8.15124e-73	2.28494	7.15578e-45	1.91685	1.50598e-15	1.27723	6.472e-23	1.62816	1.39528e-17	1.51445
AT3G26740	2	IR	3.79205e-92	1.54693	3.28768e-65	2.26813	3.23702e-32	1.8352	0.00228034	1.12357	6.80624e-17	1.70517	3.47801e-10	1.49314
AT3G29390	10	IR	8.42904e-34	2.2134	0.00630748	1.56465	2.68181e-07	2.34651	4.07396e-13	2.15355	1.09856e-09	2.73049	1.07683e-10	3.2322
AT3G47470	1	IR	1.50653e-47	1.9618	2.80749e-09	3.77423	2.73976e-09	3.70133	0.000606204	1.25298	3.37166e-31	3.08517	1.43154e-13	2.61352
AT3G47470	3	IR	8.69861e-52	2.98624	5.86464e-07	6.50909	1.95722e-05	4.78953	1.94854e-12	2.00222	1.10782e-26	4.75968	6.57713e-12	4.46762
AT3G52180	7	IR	9.41519e-28	7.42431	4.137e-07	8.85439	0.00113168	3.80613	3.8974e-12	8.07814	4.29627e-08	17.8579	0.000230618	7.5527
AT3G54620	3	IR	4.4165e-22	1.74076	1.40364e-06	2.0126	4.15597e-07	2.14269	4.26288e-07	1.68626	0.00010151	1.70196	0.00173589	1.51296
AT3G54890	1	IR	6.02296e-52	2.72144	1.36461e-08	10.2983	1.98489e-07	8.17973	1.00849e-13	1.95274	3.32566e-18	3.10869	2.8716e-14	4.50815
AT3G54890	2	IR	3.88441e-54	3.56142	2.46641e-06	9.54023	0.000314139	5.32473	5.90065e-18	2.67764	5.58115e-14	3.26715	6.88033e-17	8.01536
AT3G61470	2	IR	9.28961e-22	1.76172	1.58301e-08	2.87195	6.73137e-08	2.52481	0.00101258	1.33267	0.00278134	1.55171	1.80564e-09	2.74468
AT3G62550	1	IR	2.15787e-25	1.94663	0.000454493	1.86189	8.27979e-10	3.22794	3.7291e-10	1.90441	0.000403617	1.72542	9.42946e-05	2.10818
AT3G62550	2	IR	8.3587e-55	1.89344	2.34612e-16	2.48626	2.98755e-14	2.33093	8.04063e-21	1.84725	1.93166e-05	1.60239	8.38851e-09	2.02427
AT4G04330	3	IR	9.99358e-17	1.42215	3.7208e-05	1.60128	1.69709e-05	1.67762	0.0067486	1.25561	1.61405e-05	1.50063	4.59349e-05	1.45872
AT4G04620	5	MES	3.33226e-20	0.582328	0.000138546	0.6017	0.0019839	0.666417	2.71619e-07	0.563624	0.0019706	0.615715	1.37713e-05	0.4963
AT4G04850	6	IR	2.79158e-43	107.987	3.09892e-07	1312.43	2.35794e-05	-1	4.56592e-24	93.5609	5.73463e-07	42.3107	2.69071e-05	442.897
AT4G05150	1	IR	6.68728e-50	3.12949	0.00202754	1.9324	3.37258e-09	3.3267	5.3515e-21	3.07229	8.47254e-13	3.94646	1.01068e-14	4.96304
AT4G10340	4	IR	2.44483e-35	1.74016	4.48127e-05	1.81022	9.34257e-09	2.58485	0.000211977	1.2747	1.24532e-20	2.54777	8.12122e-08	1.92131
AT4G10340	5	IR	8.56714e-41	2.06148	5.747e-10	3.0477	1.38446e-09	3.00106	1.33123e-07	1.53711	5.86202e-16	2.60278	3.57902e-05	1.81984
AT4G12800	1	IR	4.11986e-133	3.00169	2.85167e-12	3.00257	8.41772e-22	3.94467	5.99623e-35	2.49762	2.66324e-32	3.08471	2.09413e-28	2.88105
AT4G13495	1	MES	2.38934e-51	0.535846	9.38057e-08	0.557347	2.37706e-09	0.518621	7.17835e-13	0.62826	2.81733e-18	0.412366	2.92811e-15	0.409365
AT4G19410	16	MES	3.55027e-26	0.341785	9.3053e-06	0.246004	0.000263916	0.362619	8.75981e-11	0.340147	2.92425e-05	0.371113	1.3958e-06	0.338684
AT4G19860	6	IR	4.18502e-30	3.85497	1.13464e-05	3.90746	0.000209404	2.98286	4.22029e-13	3.62219	3.61514e-12	10.987	0.00227858	2.89116
AT4G21960	1	IR	5.66806e-33	2.35042	0.00102041	1.80913	9.01618e-05	2.09615	3.7578e-08	2.05791	5.70697e-09	2.89064	5.98562e-11	3.43008
AT4G23330	2	IR	1.13352e-58	52.6328	2.03939e-10	2024.04	3.3078e-15	480.483	7.48616e-18	29.1277	4.78848e-08	26.2621	1.16159e-09	41.5032
AT4G28750	2	IR	1.83982e-15	1.83822	0.000663101	2.38093	0.000234818	2.47757	0.000297096	1.51002	3.94106e-06	2.14715	0.00655118	1.77694
AT4G30690	6	IR	2.39519e-13	1.28176	0.000126275	1.38041	4.46569e-05	1.45693	0.00667618	1.1602	0.00375274	1.28589	0.00232569	1.32279
AT4G32340	1	IR	3.99915e-30	2.33512	2.03408e-06	2.50323	6.28839e-11	3.75913	2.03006e-07	1.98836	0.00121313	1.79591	2.07638e-10	3.18472
AT4G35000	6	IR	2.12653e-14	2.28191	0.00619106	2.11821	0.00343662	2.47118	0.00219445	1.7002	1.37455e-06	3.32255	4.95816e-05	3.20269
AT4G36648	1	IR	6.08732e-74	3.63361	0.00334098	1.83684	6.12239e-08	3.2501	4.24767e-48	4.35137	2.32158e-12	3.60543	9.03849e-20	5.63711
AT4G37300	2	IR	1.93043e-34	1.58067	3.32137e-12	1.97912	2.63039e-08	1.81234	8.32764e-05	1.2543	8.42055e-11	1.85732	1.64297e-12	2.10652
AT4G39090	1	IR	3.74416e-51	1.71786	1.24068e-23	2.47612	9.92288e-22	2.39856	3.86527e-07	1.39527	0.00436514	1.33021	1.06808e-07	1.64996
AT5G01530	1	IR	1.58279e-28	2.15148	2.23933e-07	3.23647	5.47523e-08	3.23612	4.86922e-06	1.59844	7.68538e-10	2.59305	1.09627e-06	2.51599
AT5G02810	6	MES	6.98603e-48	0.526979	0.000871332	0.664741	0.000372223	0.609406	2.71057e-23	0.491134	1.98193e-09	0.537322	1.11161e-10	0.511921
AT5G05690	5	IR	7.77105e-15	3.97805	0.00125481	5.40694	0.00103582	6.79972	0.000792731	2.50906	0.00118066	4.39601	9.41307e-06	7.47809
AT5G11580	3	IR	3.4631e-27	2.98507	2.13738e-05	2.99929	0.000209197	2.81622	7.34825e-05	1.90751	2.7927e-12	5.34389	7.19614e-09	5.14713
AT5G14740	2	IR	1.12389e-31	2.64519	6.58214e-05	2.53517	1.05353e-09	3.78189	0.000375732	1.58714	2.2274e-09	3.29213	4.47293e-12	5.05391
AT5G14740	3	IR	2.89859e-83	2.49274	5.90026e-15	2.5095	3.87931e-23	3.00765	2.18648e-12	1.69216	7.68478e-15	2.78713	1.91483e-25	4.39588
AT5G14740	4	IR	2.59035e-127	3.51563	5.11444e-25	4.6009	5.03871e-31	5.41761	1.11719e-27	2.42159	4.68873e-22	3.47265	1.09778e-26	4.41591
AT5G14740	5	IR	3.22789e-20	2.57726	4.00473e-05	3.50184	2.56817e-10	6.4705	0.00893661	1.4876	9.10323e-05	2.60717	1.71143e-07	4.92864
AT5G14740	6	IR	3.24581e-40	3.05749	9.96326e-10	4.47298	9.13457e-12	4.41609	1.26575e-05	1.76408	7.95204e-10	3.39006	1.30679e-16	7.23793
AT5G14740	7	IR	2.52441e-67	3.42984	1.45628e-21	7.74949	1.2213e-20	5.23346	2.07602e-06	1.65798	2.06292e-15	4.14233	6.2069e-25	8.76581
AT5G14740	8	IR	3.35321e-100	2.16052	9.68033e-33	3.01669	7.77919e-34	3.01585	3.87372e-10	1.42238	4.86873e-18	2.22584	1.03217e-29	3.3847
AT5G18650	7	IR	5.32446e-17	2.12354	0.000219182	2.28604	0.000292328	2.26569	0.00630157	1.46225	8.49853e-08	4.20664	4.68797e-06	3.56307
AT5G19940	2	IR	1.67848e-230	4.13723	3.85808e-34	5.18369	1.32183e-27	4.7262	1.96924e-104	4.34242	1.70541e-37	3.44209	1.05187e-34	3.71736
AT5G23575	6	IR	1.59084e-16	3.36582	0.000416141	4.39363	0.000205215	4.12807	1.68832e-06	3.11895	0.00849312	2.50869	0.00171369	3.93701
AT5G24490	1	IR	2.04571e-12	2.97981	0.00107678	5.31422	0.000711821	4.0389	0.00675172	1.9013	0.00431526	3.74807	2.60501e-05	5.77735
AT5G24930	1	IR	1.17885e-24	1.69964	1.08363e-05	1.93207	4.27796e-06	1.98296	1.63237e-06	1.46639	1.17334e-07	1.94926	4.54842e-06	1.82848
AT5G25560	1	IR	1.54155e-44	2.53027	6.72077e-07	2.30679	9.28297e-05	1.85377	8.22774e-10	1.87652	2.78681e-18	6.42024	1.31256e-20	8.06154
AT5G46110	8	IR	1.41401e-20	1.67177	0.000315693	1.73982	0.00482066	1.66747	6.91121e-07	1.51925	9.03529e-05	1.60379	9.94651e-07	2.15648
AT5G46430	1	MES	1.21278e-28	0.406343	1.68419e-05	0.400858	2.96941e-05	0.387984	9.16913e-13	0.354819	1.58683e-06	0.457421	2.28009e-05	0.430691
AT5G46710	1	IR	4.17237e-29	2.79087	1.27624e-12	8.55217	7.24836e-07	5.41679	0.000180095	1.52364	0.0029257	3.44312	7.8911e-06	4.9788
AT5G46710	3	IR	8.37101e-23	3.59252	0.000153149	5.14045	7.51788e-07	10.045	0.000111876	1.86487	0.00960245	4.39611	7.33019e-05	6.95651
AT5G48790	2	IR	1.12147e-18	1.71996	9.26641e-07	2.15686	0.00917894	1.54128	1.38148e-05	1.504	8.07519e-06	2.06924	0.000136598	1.96818
AT5G49730	3	IR	6.02777e-17	1.55068	1.67182e-06	2.20216	4.25498e-05	1.99742	0.00880866	1.19778	0.000209562	1.82726	6.99475e-05	1.9043
AT5G49730	4	IR	1.45507e-24	2.00655	5.60058e-06	3.05727	1.5749e-07	3.37774	3.68809e-07	1.55425	3.21293e-05	2.5293	0.00225469	1.83364
AT5G53450	13	IR	7.17463e-14	2.98953	0.00345517	5.43555	0.000110086	41.5145	3.46827e-06	3.95993	0.00231876	1.81321	0.000814145	6.28048
AT5G54270	1	IR	1.35859e-68	1.84806	7.4009e-11	3.12486	3.63086e-05	1.92477	1.72651e-17	1.51512	3.49748e-34	2.40247	2.93841e-12	1.97707
AT5G54270	2	IR	7.96695e-67	1.98476	4.79825e-13	3.5435	1.96885e-06	2.34867	1.49557e-15	1.56532	4.37657e-29	2.46017	8.96258e-11	2.07421
AT5G65670	3	MES	4.917e-19	0.493319	0.000308271	0.472343	0.000484995	0.452664	6.91194e-08	0.497274	0.000114189	0.495443	0.00215375	0.544487
GFP	1	MES	0	0.775964	2.76938e-121	0.728607	4.35592e-12	0.908044	6.74972e-109	0.796011	1.96835e-75	0.759646	1.26776e-32	0.83815

## Sheet: SMU1_p<0.01_MES(8+1)
#GeneID	Intron No.	Direction	description	comp_description	IPR_domain
AT3G04500	3	MES	RNA-binding (RRM/RBD/RNP motifs) family protein	RNA-binding (RRM/RBD/RNP motifs) family protein; FUNCTIONS IN: RNA binding, nucleotide binding, nucleic acid binding; INVOLVED IN: biological_process unknown; EXPRESSED IN: 24 plant structures; EXPRESSED DURING: 15 growth stages; CONTAINS InterPro DOMAIN/s: RNA recognition motif, RNP-1 (InterPro:IPR000504), Nucleotide-binding, alpha-beta plait (InterPro:IPR012677), RNA recognition motif-related (…	Nucleotide-binding, alpha-beta plait | RNA recognition motif domain
AT3G23050	2	MES	indole-3-acetic acid 7	indole-3-acetic acid 7 (IAA7); CONTAINS InterPro DOMAIN/s: Aux/IAA-ARF-dimerisation (InterPro:IPR011525), AUX/IAA protein (InterPro:IPR003311); BEST Arabidopsis thaliana protein match is: indole-3-acetic acid inducible 14 (TAIR:AT4G14550.1)	AUX/IAA protein | Aux/IAA-ARF-dimerisation
AT4G04620	5	MES	Ubiquitin-like superfamily protein	autophagy 8b (ATG8B); CONTAINS InterPro DOMAIN/s: Light chain 3 (LC3) (InterPro:IPR004241); BEST Arabidopsis thaliana protein match is: Ubiquitin-like superfamily protein (TAIR:AT4G21980.2)	Autophagy protein Atg8 ubiquitin like | Ubiquitin-related domain
AT4G13495	1	MES	other RNA
AT4G19410	16	MES	Pectinacetylesterase family protein	Pectinacetylesterase family protein; FUNCTIONS IN: actin binding, carboxylesterase activity; FUNCTIONS IN: carboxylesterase activity; INVOLVED IN: cytoskeleton organization; LOCATED IN: cell wall, membrane, plant-type cell wall; EXPRESSED IN: 24 plant structures; LOCATED IN: plant-type cell wall; EXPRESSED DURING: 14 growth stages; EXPRESSED IN: 23 plant structures; CONTAINS InterPro DOMAIN/s: Pe…	Profilin | Protein notum homologue
AT5G02810	6	MES	pseudo-response regulator 7	pseudo-response regulator 7 (PRR7); CONTAINS InterPro DOMAIN/s: CheY-like (InterPro:IPR011006), Signal transduction response regulator, receiver domain (InterPro:IPR001789), CCT domain (InterPro:IPR010402); BEST Arabidopsis thaliana protein match is: pseudo-response regulator 3 (TAIR:AT5G60100.3)	CCT domain | CheY-like superfamily | Signal transduction response regulator, receiver domain
AT5G46430	1	MES	Ribosomal protein L32e	Ribosomal protein L32e; FUNCTIONS IN: structural constituent of ribosome; INVOLVED IN: translation, ribosome biogenesis; LOCATED IN: ribosome, cytosolic large ribosomal subunit; CONTAINS InterPro DOMAIN/s: Ribosomal protein L32e (InterPro:IPR001515), Ribosomal protein L32e, conserved site (InterPro:IPR018263); BEST Arabidopsis thaliana protein match is: Ribosomal protein L32e (TAIR:AT4G18100.1)	Ribosomal protein L32e | Ribosomal protein L32e, conserved site
AT5G65670	3	MES	indole-3-acetic acid inducible 9	indole-3-acetic acid inducible 9 (IAA9); CONTAINS InterPro DOMAIN/s: Aux/IAA-ARF-dimerisation (InterPro:IPR011525), AUX/IAA protein (InterPro:IPR003311); BEST Arabidopsis thaliana protein match is: indoleacetic acid-induced protein 8 (TAIR:AT2G22670.4)	AUX/IAA protein | Aux/IAA-ARF-dimerisation
GFP	1	MES	non-coding GFP

## Sheet: SMU1_p<0.01_IR(91)
#GeneID	Intron No.	Direction	description	comp_description	IPR_domain
AT1G02120	14	IR	GRAM domain family protein	VASCULAR ASSOCIATED DEATH1 (VAD1); INVOLVED IN: defense response to bacterium, negative regulation of programmed cell death; LOCATED IN: chloroplast; EXPRESSED IN: 24 plant structures; EXPRESSED DURING: 14 growth stages; CONTAINS InterPro DOMAIN/s: GRAM (InterPro:IPR004182); BEST Arabidopsis thaliana protein match is: C2 domain-containing protein / GRAM domain-containing protein (TAIR:AT3G59660.1)
AT1G06680	1	IR	photosystem II subunit P-1	photosystem II subunit P-1 (PSBP-1); FUNCTIONS IN: poly(U) RNA binding; INVOLVED IN: photosynthesis, light reaction, defense response to bacterium, response to light intensity; LOCATED IN: in 12 components; LOCATED IN: in 9 components; EXPRESSED IN: 24 plant structures; EXPRESSED IN: 27 plant structures; EXPRESSED DURING: 15 growth stages; CONTAINS InterPro DOMAIN/s: Photosystem II oxygen evolvin…	Mog1/PsbP, alpha/beta/alpha sandwich | Photosystem II PsbP, oxygen evolving complex
AT1G06680	2	IR
AT1G06680	3	IR
AT1G08380	1	IR	photosystem I subunit O	photosystem I subunit O (PSAO); FUNCTIONS IN: molecular_function unknown; INVOLVED IN: response to salt stress, photosynthesis, light harvesting in photosystem I; LOCATED IN: thylakoid, photosystem I, chloroplast; EXPRESSED IN: 21 plant structures; EXPRESSED DURING: 13 growth stages; CONTAINS InterPro DOMAIN/s: Photosystem I PsaO (InterPro:IPR017498)	Photosystem I PsaO
AT1G11910	7	IR	aspartic proteinase A1	aspartic proteinase A1 (APA1); FUNCTIONS IN: endopeptidase activity; INVOLVED IN: proteolysis, response to salt stress; LOCATED IN: vacuole; EXPRESSED IN: 25 plant structures; EXPRESSED DURING: 16 growth stages; CONTAINS InterPro DOMAIN/s: Saposin-like (InterPro:IPR011001), Peptidase aspartic (InterPro:IPR021109), Peptidase aspartic, catalytic (InterPro:IPR009007), Saposin-like type B, 1 (InterPr…	Aspartic peptidase | Aspartic peptidase domain | Aspartic peptidase, active site | Saposin B | Saposin-like | Saposin-like type B, 1 | Saposin-like type B, 2
AT1G20020	5	IR	ferredoxin-NADP(+)-oxidoreductase 2	LEAF FNR 2 (ATLFNR2); ferredoxin-NADP(+)-oxidoreductase 2 (FNR2); FUNCTIONS IN: oxidoreductase activity, poly(U) RNA binding, NADPH dehydrogenase activity; INVOLVED IN: oxidation reduction, defense response to fungus, incompatible interaction, defense response to bacterium; LOCATED IN: thylakoid, chloroplast thylakoid membrane, apoplast, chloroplast stroma, chloroplast; EXPRESSED IN: 22 plant str…	Ferredoxin reductase-type FAD-binding domain | Ferredoxin--NADP reductase | Flavoprotein pyridine nucleotide cytochrome reductase | Oxidoreductase FAD/NAD(P)-binding | Oxidoreductase, FAD-binding domain | Riboflavin synthase-like beta-barrel
AT1G29400	8	IR	MEI2-like protein 5	MEI2-like protein 5 (ML5); FUNCTIONS IN: RNA binding, nucleotide binding, nucleic acid binding; LOCATED IN: cellular_component unknown; EXPRESSED IN: 30 plant structures; EXPRESSED DURING: 16 growth stages; CONTAINS InterPro DOMAIN/s: RNA recognition motif, RNP-1 (InterPro:IPR000504), RNA recognition motif 2 (InterPro:IPR007201), Nucleotide-binding, alpha-beta plait (InterPro:IPR012677); BEST Ara…	Nucleotide-binding, alpha-beta plait | RNA recognition motif 2 | RNA recognition motif domain
AT1G30200	1	IR	F-box family protein	F-box family protein; CONTAINS InterPro DOMAIN/s: F-box domain, Skp2-like (InterPro:IPR022364); BEST Arabidopsis thaliana protein match is: F-box family protein (TAIR:AT5G46170.1)	F-box domain
AT1G32700	2	IR	PLATZ transcription factor family protein	PLATZ transcription factor family protein; CONTAINS InterPro DOMAIN/s: Protein of unknown function DUF597 (InterPro:IPR006734); BEST Arabidopsis thaliana protein match is: PLATZ transcription factor family protein (TAIR:AT4G17900.1); BEST Arabidopsis thaliana protein match is: PLATZ transcription factor family protein (TAIR:AT4G17900.2)	Protein of unknown function DUF597
AT1G47128	2	IR	Granulin repeat cysteine protease family protein	responsive to dehydration 21 (RD21); FUNCTIONS IN: cysteine-type endopeptidase activity, cysteine-type peptidase activity; INVOLVED IN: response to water deprivation; LOCATED IN: apoplast, chloroplast, vacuole; EXPRESSED IN: 23 plant structures; EXPRESSED DURING: 13 growth stages; CONTAINS InterPro DOMAIN/s: Peptidase C1A, papain (InterPro:IPR013128), Proteinase inhibitor I29, cathepsin propeptid…	Cysteine peptidase, asparagine active site | Cysteine peptidase, cysteine active site | Cysteine peptidase, histidine active site | Granulin | Peptidase C1A | Peptidase C1A, papain C-terminal | Proteinase inhibitor I29, cathepsin propeptide
AT1G56220	2	IR	Dormancy/auxin associated family protein	Dormancy/auxin associated family protein; FUNCTIONS IN: molecular_function unknown; LOCATED IN: cellular_component unknown; EXPRESSED IN: 23 plant structures; EXPRESSED DURING: 13 growth stages; CONTAINS InterPro DOMAIN/s: Dormancyauxin associated (InterPro:IPR008406); BEST Arabidopsis thaliana protein match is: Dormancy/auxin associated family protein (TAIR:AT1G54070.1)	Dormancyauxin associated
AT1G56300	3	IR	Chaperone DnaJ-domain superfamily protein	Chaperone DnaJ-domain superfamily protein; FUNCTIONS IN: heat shock protein binding; INVOLVED IN: protein folding, response to cyclopentenone; LOCATED IN: cellular_component unknown; EXPRESSED IN: 23 plant structures; EXPRESSED DURING: 15 growth stages; CONTAINS InterPro DOMAIN/s: Molecular chaperone, heat shock protein, Hsp40, DnaJ (InterPro:IPR015609), Heat shock protein DnaJ, N-terminal (Inter…	DnaJ domain | DnaJ domain, conserved site
AT1G64720	2	IR	Polyketide cyclase/dehydrase and lipid transport superfamily protein	CP5; FUNCTIONS IN: molecular_function unknown; INVOLVED IN: biological_process unknown; LOCATED IN: vacuole; EXPRESSED IN: 23 plant structures; EXPRESSED DURING: 15 growth stages; CONTAINS InterPro DOMAIN/s: Lipid-binding START (InterPro:IPR002913); BEST Arabidopsis thaliana protein match is: Polyketide cyclase/dehydrase and lipid transport superfamily protein (TAIR:AT5G54170.1)	START domain | START-like domain
AT1G74670	1	IR	Gibberellin-regulated family protein	Gibberellin-regulated family protein; FUNCTIONS IN: molecular_function unknown; INVOLVED IN: in 6 processes; LOCATED IN: endomembrane system; EXPRESSED IN: 21 plant structures; EXPRESSED DURING: 13 growth stages; CONTAINS InterPro DOMAIN/s: Gibberellin regulated protein (InterPro:IPR003854); BEST Arabidopsis thaliana protein match is: GAST1 protein homolog 4 (TAIR:AT5G15230.1)	Gibberellin regulated protein
AT1G75380	6	IR	bifunctional nuclease in basal defense response 1	bifunctional nuclease in basal defense response 1 (BBD1); CONTAINS InterPro DOMAIN/s: Protein of unknown function DUF151 (InterPro:IPR003729), UvrB/UvrC protein (InterPro:IPR001943); BEST Arabidopsis thaliana protein match is: Wound-responsive family protein (TAIR:AT1G19660.2)	Bifunctional nuclease domain | UVR domain
AT1G75380	7	IR
AT1G75380	8	IR
AT1G79040	1	IR	photosystem II subunit R	photosystem II subunit R (PSBR); FUNCTIONS IN: molecular_function unknown; INVOLVED IN: photosystem II oxygen evolving complex assembly, photosynthesis, response to light intensity; LOCATED IN: thylakoid, chloroplast thylakoid membrane, chloroplast, photosystem II; EXPRESSED IN: 25 plant structures; EXPRESSED DURING: 14 growth stages; CONTAINS InterPro DOMAIN/s: Photosystem II protein PsbR (Inter…	Photosystem II PsbR
AT1G79040	2	IR
AT1G79040	3	IR
AT1G80920	1	IR	Chaperone DnaJ-domain superfamily protein	J8; FUNCTIONS IN: unfolded protein binding, heat shock protein binding; INVOLVED IN: protein folding, response to stress; LOCATED IN: nucleus; EXPRESSED IN: 24 plant structures; EXPRESSED DURING: 15 growth stages; CONTAINS InterPro DOMAIN/s: Molecular chaperone, heat shock protein, Hsp40, DnaJ (InterPro:IPR015609), Heat shock protein DnaJ, N-terminal (InterPro:IPR001623), Heat shock protein DnaJ …	DnaJ domain
AT1G80920	2	IR
AT2G20670	1	IR	Protein of unknown function (DUF506)	Protein of unknown function (DUF506) ; LOCATED IN: chloroplast; EXPRESSED IN: 22 plant structures; EXPRESSED DURING: 14 growth stages; CONTAINS InterPro DOMAIN/s: Protein of unknown function DUF506, plant (InterPro:IPR006502); BEST Arabidopsis thaliana protein match is: Protein of unknown function (DUF506) (TAIR:AT4G32480.1)	Protein of unknown function DUF506, plant
AT2G24550	1	IR		unknown protein; BEST Arabidopsis thaliana protein match is: unknown protein (TAIR:AT4G31510.1)
AT2G29630	2	IR	thiaminC	thiaminC (THIC); CONTAINS InterPro DOMAIN/s: Thiamine biosynthesis protein ThiC (InterPro:IPR002817); FUNCTIONS IN: iron-sulfur cluster binding, catalytic activity, ADP-ribose pyrophosphohydrolase activity; INVOLVED IN: response to vitamin B1, detection of bacterium, thiamin biosynthetic process; LOCATED IN: chloroplast stroma, chloroplast, plastid; LOCATED IN: chloroplast, chloroplast stroma, pl…	ThiC-associated domain | Thiamine biosynthesis protein ThiC
AT2G30570	1	IR	photosystem II reaction center W	photosystem II reaction center W (PSBW); FUNCTIONS IN: molecular_function unknown; INVOLVED IN: biological_process unknown; LOCATED IN: chloroplast thylakoid membrane; EXPRESSED IN: 22 plant structures; EXPRESSED DURING: 13 growth stages; CONTAINS InterPro DOMAIN/s: Photosystem II protein PsbW, class 2 (InterPro:IPR009806)	Photosystem II PsbW, class 2
AT2G38470	1	IR	WRKY DNA-binding protein 33	WRKY DNA-binding protein 33 (WRKY33); CONTAINS InterPro DOMAIN/s: DNA-binding WRKY (InterPro:IPR003657); BEST Arabidopsis thaliana protein match is: WRKY DNA-binding protein 4 (TAIR:AT1G13960.1)	DNA-binding WRKY
AT2G39570	5	IR	ACT domain-containing protein	ACT domain-containing protein; FUNCTIONS IN: amino acid binding; INVOLVED IN: metabolic process; EXPRESSED IN: 24 plant structures; EXPRESSED DURING: 15 growth stages; CONTAINS InterPro DOMAIN/s: Amino acid-binding ACT (InterPro:IPR002912); BEST Arabidopsis thaliana protein match is: ACT-like superfamily protein (TAIR:AT2G36840.1)	ACT domain
AT2G46220	1	IR	Uncharacterized conserved protein (DUF2358)	Uncharacterized conserved protein (DUF2358); CONTAINS InterPro DOMAIN/s: Protein of unknown function DUF2358 (InterPro:IPR018790); BEST Arabidopsis thaliana protein match is: Uncharacterized conserved protein (DUF2358) (TAIR:AT1G16320.1)	Protein of unknown function DUF2358
AT3G01500	1	IR	carbonic anhydrase 1	carbonic anhydrase 1 (CA1); FUNCTIONS IN: carbonate dehydratase activity, zinc ion binding; INVOLVED IN: in 6 processes; LOCATED IN: in 7 components; LOCATED IN: in 8 components; EXPRESSED IN: 22 plant structures; EXPRESSED IN: 23 plant structures; EXPRESSED DURING: 14 growth stages; CONTAINS InterPro DOMAIN/s: Carbonic anhydrase, prokaryotic-like, conserved site (InterPro:IPR015892), Carbonic an…	Carbonic anhydrase | Carbonic anhydrase, prokaryotic-like, conserved site
AT3G01540	6	IR	DEAD box RNA helicase 1	DEAD box RNA helicase 1 (DRH1); FUNCTIONS IN: ATPase activity, ATP-dependent RNA helicase activity; EXPRESSED IN: 25 plant structures; EXPRESSED DURING: 15 growth stages; CONTAINS InterPro DOMAIN/s: DNA/RNA helicase, DEAD/DEAH box type, N-terminal (InterPro:IPR011545), RNA helicase, ATP-dependent, DEAD-box, conserved site (InterPro:IPR000629), RNA helicase, DEAD-box type, Q motif (InterPro:IPR014…	DEAD/DEAH box helicase domain | Helicase, C-terminal | Helicase, superfamily 1/2, ATP-binding domain | P-loop containing nucleoside triphosphate hydrolase | RNA helicase, ATP-dependent, DEAD-box, conserved site | RNA helicase, DEAD-box type, Q motif | WW domain
AT3G01850	8	IR	Aldolase-type TIM barrel family protein	Aldolase-type TIM barrel family protein; FUNCTIONS IN: ribulose-phosphate 3-epimerase activity, catalytic activity; INVOLVED IN: carbohydrate metabolic process, metabolic process; LOCATED IN: endomembrane system; EXPRESSED IN: 22 plant structures; EXPRESSED DURING: 13 growth stages; CONTAINS InterPro DOMAIN/s: Aldolase-type TIM barrel (InterPro:IPR013785), Ribulose-phosphate 3-epimerase (InterPro…	Aldolase-type TIM barrel | Ribulose-phosphate 3-epimerase | Ribulose-phosphate 3-epimerase-like | Ribulose-phosphate binding barrel
AT3G03340	2	IR	LUC7 related protein	unfertilized embryo sac 6 (UNE6); CONTAINS InterPro DOMAIN/s: LUC7 related (InterPro:IPR004882); BEST Arabidopsis thaliana protein match is: LUC7 related protein (TAIR:AT5G17440.1)
AT3G09390	1	IR	metallothionein 2A	metallothionein 2A (MT2A); CONTAINS InterPro DOMAIN/s: Plant metallothionein, family 15 (InterPro:IPR000347); BEST Arabidopsis thaliana protein match is: metallothionein 2B (TAIR:AT5G02380.1)	Metallothionein, family 15, plant
AT3G15450	1	IR	Aluminium induced protein with YGL and LRDR motifs	Aluminium induced protein with YGL and LRDR motifs; FUNCTIONS IN: molecular_function unknown; EXPRESSED IN: 25 plant structures; EXPRESSED DURING: 13 growth stages; BEST Arabidopsis thaliana protein match is: Aluminium induced protein with YGL and LRDR motifs (TAIR:AT4G27450.1)	Domain of unknown function DUF3700 | Nucleophile aminohydrolases, N-terminal
AT3G15840	1	IR	post-illumination chlorophyll fluorescence increase	post-illumination chlorophyll fluorescence increase (PIFI); FUNCTIONS IN: molecular_function unknown; INVOLVED IN: chlororespiration; LOCATED IN: chloroplast stroma; LOCATED IN: thylakoid, chloroplast stroma, chloroplast; EXPRESSED IN: 21 plant structures; EXPRESSED DURING: 13 growth stages
AT3G26580	1	IR	Tetratricopeptide repeat (TPR)-like superfamily protein	Tetratricopeptide repeat (TPR)-like superfamily protein; INVOLVED IN: biological_process unknown; LOCATED IN: chloroplast thylakoid membrane; EXPRESSED IN: 23 plant structures; EXPRESSED DURING: 13 growth stages; CONTAINS InterPro DOMAIN/s: Tetratricopeptide repeat-containing (InterPro:IPR013026), Tetratricopeptide repeat (InterPro:IPR019734)	Tetratricopeptide TPR2 | Tetratricopeptide repeat | Tetratricopeptide repeat-containing domain | Tetratricopeptide-like helical domain
AT3G26740	1	IR	CCR-like	CCR-like (CCL); FUNCTIONS IN: molecular_function unknown; INVOLVED IN: biological_process unknown; LOCATED IN: chloroplast; EXPRESSED IN: 23 plant structures; EXPRESSED DURING: 13 growth stages; CONTAINS InterPro DOMAIN/s: Light regulated Lir1 (InterPro:IPR009856)	Light regulated Lir1
AT3G26740	2	IR
AT3G29390	10	IR	RS2-interacting KH protein	RS2-interacting KH protein (RIK); FUNCTIONS IN: RNA binding; INVOLVED IN: biological_process unknown; LOCATED IN: nucleus; EXPRESSED IN: 21 plant structures; EXPRESSED DURING: 10 growth stages	K Homology domain | K Homology domain, type 1
AT3G47470	1	IR	light-harvesting chlorophyll-protein complex I subunit A4	light-harvesting chlorophyll-protein complex I subunit A4 (LHCA4); FUNCTIONS IN: chlorophyll binding; INVOLVED IN: response to karrikin, photosynthesis; LOCATED IN: in 7 components; EXPRESSED IN: 24 plant structures; EXPRESSED DURING: 14 growth stages; CONTAINS InterPro DOMAIN/s: Chlorophyll A-B binding protein (InterPro:IPR001344); BEST Arabidopsis thaliana protein match is: photosystem I light …	Chlorophyll A-B binding protein | Chlorophyll A-B binding protein, plant | Chlorophyll a/b binding protein domain
AT3G47470	3	IR
AT3G52180	7	IR	dual specificity protein phosphatase (DsPTP1) family protein	STARCH-EXCESS 4 (SEX4); FUNCTIONS IN: protein tyrosine/serine/threonine phosphatase activity, polysaccharide binding; INVOLVED IN: protein amino acid dephosphorylation, starch metabolic process, starch catabolic process; LOCATED IN: chloroplast; LOCATED IN: chloroplast stroma, chloroplast; EXPRESSED IN: 24 plant structures; EXPRESSED DURING: 15 growth stages; CONTAINS InterPro DOMAIN/s: Dual-spec…	Dual specificity phosphatase, catalytic domain | Immunoglobulin E-set | Protein-tyrosine phosphatase-like | Protein-tyrosine/Dual specificity phosphatase
AT3G54620	3	IR	basic leucine zipper 25	basic leucine zipper 25 (BZIP25); FUNCTIONS IN: protein heterodimerization activity, sequence-specific DNA binding transcription factor activity; INVOLVED IN: regulation of transcription, DNA-dependent; LOCATED IN: chloroplast; EXPRESSED IN: 23 plant structures; EXPRESSED DURING: 15 growth stages; CONTAINS InterPro DOMAIN/s: Basic-leucine zipper (bZIP) transcription factor (InterPro:IPR004827), b…	Basic leucine-zipper, C-terminal | Basic-leucine zipper domain
AT3G54890	1	IR	photosystem I light harvesting complex gene 1	photosystem I light harvesting complex gene 1 (LHCA1); FUNCTIONS IN: chlorophyll binding; INVOLVED IN: response to blue light, response to red light, photosynthesis, light harvesting in photosystem I, response to far red light, photosynthesis; LOCATED IN: in 6 components; LOCATED IN: in 7 components; LOCATED IN: light-harvesting complex, chloroplast thylakoid membrane, chloroplast, plastoglobule,…	Chlorophyll A-B binding protein | Chlorophyll A-B binding protein, plant | Chlorophyll a/b binding protein domain
AT3G54890	2	IR
AT3G61470	2	IR	photosystem I light harvesting complex gene 2	photosystem I light harvesting complex gene 2 (LHCA2); FUNCTIONS IN: chlorophyll binding; INVOLVED IN: photosynthesis, light harvesting in photosystem I, photosynthesis; LOCATED IN: in 6 components; EXPRESSED IN: leaf; EXPRESSED DURING: seedling growth; CONTAINS InterPro DOMAIN/s: Chlorophyll A-B binding protein (InterPro:IPR001344); BEST Arabidopsis thaliana protein match is: photosystem I light…	Chlorophyll A-B binding protein | Chlorophyll A-B binding protein, plant | Chlorophyll a/b binding protein domain
AT3G62550	1	IR	Adenine nucleotide alpha hydrolases-like superfamily protein	Adenine nucleotide alpha hydrolases-like superfamily protein; FUNCTIONS IN: molecular_function unknown; INVOLVED IN: response to stress; LOCATED IN: vacuole; EXPRESSED IN: 21 plant structures; EXPRESSED DURING: 13 growth stages; CONTAINS InterPro DOMAIN/s: UspA (InterPro:IPR006016), Rossmann-like alpha/beta/alpha sandwich fold (InterPro:IPR014729), Universal stress protein A (InterPro:IPR006015);…	Rossmann-like alpha/beta/alpha sandwich fold | Universal stress protein A | UspA
AT3G62550	2	IR
AT4G04330	3	IR	Chaperonin-like RbcX protein	Chaperonin-like RbcX protein; CONTAINS InterPro DOMAIN/s: Chaperonin-like RbcX (InterPro:IPR003435)	Chaperonin-like RbcX
AT4G04850	6	IR	K+ efflux antiporter 3	K+ efflux antiporter 3 (KEA3); FUNCTIONS IN: potassium:hydrogen antiporter activity, potassium ion transmembrane transporter activity; INVOLVED IN: potassium ion transport, cation transport, metabolic process, transmembrane transport; EXPRESSED IN: 21 plant structures; LOCATED IN: chloroplast; EXPRESSED DURING: 13 growth stages; CONTAINS InterPro DOMAIN/s: Cation/H+ exchanger (InterPro:IPR006153)…	Cation/H+ exchanger | NAD(P)-binding domain | Regulator of K+ conductance, N-terminal
AT4G05150	1	IR	Octicosapeptide/Phox/Bem1p family protein	Octicosapeptide/Phox/Bem1p family protein; FUNCTIONS IN: molecular_function unknown; INVOLVED IN: biological_process unknown; LOCATED IN: cellular_component unknown; EXPRESSED IN: 24 plant structures; EXPRESSED DURING: 13 growth stages; CONTAINS InterPro DOMAIN/s: Octicosapeptide/Phox/Bem1p (InterPro:IPR000270); BEST Arabidopsis thaliana protein match is: Octicosapeptide/Phox/Bem1p family protein…	Phox/Bem1p
AT4G10340	4	IR	light harvesting complex of photosystem II 5	light harvesting complex of photosystem II 5 (LHCB5); FUNCTIONS IN: chlorophyll binding; INVOLVED IN: response to blue light, response to red light, response to far red light, photosynthesis, nonphotochemical quenching; LOCATED IN: in 9 components; EXPRESSED IN: 29 plant structures; EXPRESSED DURING: 14 growth stages; CONTAINS InterPro DOMAIN/s: Chlorophyll A-B binding protein (InterPro:IPR001344…	Chlorophyll A-B binding protein | Chlorophyll A-B binding protein, plant | Chlorophyll a/b binding protein domain
AT4G10340	5	IR
AT4G12800	1	IR	photosystem I subunit l	photosystem I subunit l (PSAL); FUNCTIONS IN: molecular_function unknown; INVOLVED IN: photosynthesis, light reaction, photosynthesis; LOCATED IN: in 7 components; EXPRESSED IN: 24 plant structures; EXPRESSED DURING: 14 growth stages; CONTAINS InterPro DOMAIN/s: Photosystem I reaction centre, subunit XI PsaL (InterPro:IPR003757)
AT4G19860	6	IR	alpha/beta-Hydrolases superfamily protein	alpha/beta-Hydrolases superfamily protein; FUNCTIONS IN: phosphatidylcholine-sterol O-acyltransferase activity; INVOLVED IN: lipid metabolic process; LOCATED IN: cellular_component unknown; EXPRESSED IN: 23 plant structures; EXPRESSED DURING: 15 growth stages; CONTAINS InterPro DOMAIN/s: Lecithin:cholesterol acyltransferase (InterPro:IPR003386); BEST Arabidopsis thaliana protein match is: lecithi…	Alpha/Beta hydrolase fold | Lecithin:cholesterol/phospholipid:diacylglycerol acyltransferase
AT4G21960	1	IR	Peroxidase superfamily protein	PRXR1; FUNCTIONS IN: peroxidase activity, heme binding; INVOLVED IN: response to oxidative stress, oxidation reduction; LOCATED IN: endomembrane system; EXPRESSED IN: 24 plant structures; EXPRESSED DURING: 13 growth stages; CONTAINS InterPro DOMAIN/s: Haem peroxidase (InterPro:IPR010255), Plant peroxidase (InterPro:IPR000823), Haem peroxidase, plant/fungal/bacterial (InterPro:IPR002016); BEST Ara…	Haem peroxidase | Haem peroxidase, plant/fungal/bacterial | Plant peroxidase
AT4G23330	2	IR		BEST Arabidopsis thaliana protein match is: eukaryotic translation initiation factor 3A (TAIR:AT4G11420.1); unknown protein; FUNCTIONS IN: molecular_function unknown; INVOLVED IN: biological_process unknown; LOCATED IN: cellular_component unknown; EXPRESSED IN: 17 plant structures; EXPRESSED DURING: 9 growth stages; CONTAINS InterPro DOMAIN/s: Protein of unknown function DUF2365 (InterPro:IPR0193…	Eukaryotic translation initiation factor 3 subunit A | Protein of unknown function DUF2365
AT4G28750	2	IR	Photosystem I reaction centre subunit IV / PsaE protein	PSA E1 KNOCKOUT (PSAE-1); FUNCTIONS IN: catalytic activity; INVOLVED IN: response to salt stress; LOCATED IN: in 6 components; EXPRESSED IN: 24 plant structures; EXPRESSED DURING: 14 growth stages; CONTAINS InterPro DOMAIN/s: Photosystem I reaction centre subunit IV/PsaE (InterPro:IPR003375), Electron transport accessory protein (InterPro:IPR008990); BEST Arabidopsis thaliana protein match is: ph…	Electron transport accessory protein-like domain | Photosystem I PsaE, reaction centre subunit IV
AT4G30690	6	IR	Translation initiation factor 3 protein	Translation initiation factor 3 protein; FUNCTIONS IN: translation initiation factor activity; INVOLVED IN: translational initiation; EXPRESSED IN: 23 plant structures; LOCATED IN: cell wall, chloroplast; EXPRESSED DURING: 15 growth stages; CONTAINS InterPro DOMAIN/s: Translation initiation factor 3, N-terminal (InterPro:IPR019814), Translation initiation factor 3, C-terminal (InterPro:IPR019815)…	Translation initiation factor 3 | Translation initiation factor 3, C-terminal | Translation initiation factor 3, N-terminal | Translation initiation factor 3, conserved site
AT4G32340	1	IR	Tetratricopeptide repeat (TPR)-like superfamily protein	Tetratricopeptide repeat (TPR)-like superfamily protein; BEST Arabidopsis thaliana protein match is: Tetratricopeptide repeat (TPR)-like superfamily protein (TAIR:AT1G80130.1)	Tetratricopeptide-like helical domain
AT4G35000	6	IR	ascorbate peroxidase 3	ascorbate peroxidase 3 (APX3); FUNCTIONS IN: L-ascorbate peroxidase activity; INVOLVED IN: response to oxidative stress; LOCATED IN: in 7 components; EXPRESSED IN: 26 plant structures; EXPRESSED DURING: 16 growth stages; CONTAINS InterPro DOMAIN/s: Haem peroxidase (InterPro:IPR010255), Plant ascorbate peroxidase (InterPro:IPR002207), Peroxidases heam-ligand binding site (InterPro:IPR019793), Haem…	Haem peroxidase | Haem peroxidase, plant/fungal/bacterial | Peroxidase, active site | Peroxidases heam-ligand binding site | Plant ascorbate peroxidase
AT4G36648	1	IR	other RNA
AT4G37300	2	IR	maternal effect embryo arrest 59	maternal effect embryo arrest 59 (MEE59)
AT4G39090	1	IR	Papain family cysteine protease	RESPONSIVE TO DEHYDRATION 19 (RD19); CONTAINS InterPro DOMAIN/s: Peptidase C1A, papain (InterPro:IPR013128), Proteinase inhibitor I29, cathepsin propeptide (InterPro:IPR013201), Peptidase C1A, papain C-terminal (InterPro:IPR000668), Peptidase, cysteine peptidase active site (InterPro:IPR000169); BEST Arabidopsis thaliana protein match is: Papain family cysteine protease (TAIR:AT2G21430.1)	Cysteine peptidase, asparagine active site | Cysteine peptidase, cysteine active site | Cysteine peptidase, histidine active site | Peptidase C1A | Peptidase C1A, papain C-terminal | Proteinase inhibitor I29, cathepsin propeptide
AT5G01530	1	IR	light harvesting complex photosystem II	light harvesting complex photosystem II (LHCB4.1); FUNCTIONS IN: chlorophyll binding; INVOLVED IN: response to blue light, response to red light, response to far red light, photosynthesis; LOCATED IN: in 6 components; EXPRESSED IN: 27 plant structures; EXPRESSED DURING: 14 growth stages; CONTAINS InterPro DOMAIN/s: Chlorophyll A-B binding protein (InterPro:IPR001344); BEST Arabidopsis thaliana pr…	Chlorophyll A-B binding protein | Chlorophyll A-B binding protein, plant | Chlorophyll a/b binding protein domain
AT5G05690	5	IR	Cytochrome P450 superfamily protein	CONSTITUTIVE PHOTOMORPHOGENIC DWARF (CPD); FUNCTIONS IN: electron carrier activity, monooxygenase activity, iron ion binding, oxygen binding, heme binding; INVOLVED IN: in 9 processes; EXPRESSED IN: 23 plant structures; EXPRESSED DURING: 13 growth stages; CONTAINS InterPro DOMAIN/s: Cytochrome P450 (InterPro:IPR001128), Cytochrome P450, E-class, group I (InterPro:IPR002401); CONTAINS InterPro DOM…	Cytochrome P450 | Cytochrome P450, E-class, group I | Cytochrome P450, conserved site
AT5G11580	3	IR	Regulator of chromosome condensation (RCC1) family protein	Regulator of chromosome condensation (RCC1) family protein; CONTAINS InterPro DOMAIN/s: Regulator of chromosome condensation/beta-lactamase-inhibitor protein II (InterPro:IPR009091), Regulator of chromosome condensation, RCC1 (InterPro:IPR000408); BEST Arabidopsis thaliana protein match is: Regulator of chromosome condensation (RCC1) family protein (TAIR:AT5G63860.1)	Galactose oxidase/kelch, beta-propeller | Regulator of chromosome condensation 1/beta-lactamase-inhibitor protein II | Regulator of chromosome condensation, RCC1
AT5G14740	2	IR	carbonic anhydrase 2	carbonic anhydrase 2 (CA2); FUNCTIONS IN: carbonate dehydratase activity, zinc ion binding; INVOLVED IN: defense response to bacterium, carbon utilization; LOCATED IN: cytosol, chloroplast thylakoid membrane, apoplast, chloroplast, cytoplasm; LOCATED IN: in 7 components; EXPRESSED IN: 23 plant structures; EXPRESSED IN: 24 plant structures; EXPRESSED DURING: 13 growth stages; CONTAINS InterPro DOM…	Carbonic anhydrase | Carbonic anhydrase, prokaryotic-like, conserved site
AT5G14740	3	IR
AT5G14740	4	IR
AT5G14740	5	IR
AT5G14740	6	IR
AT5G14740	7	IR
AT5G14740	8	IR
AT5G18650	7	IR	CHY-type/CTCHY-type/RING-type Zinc finger protein	CHY-type/CTCHY-type/RING-type Zinc finger protein; FUNCTIONS IN: zinc ion binding; EXPRESSED IN: 24 plant structures; EXPRESSED DURING: 15 growth stages; CONTAINS InterPro DOMAIN/s: Zinc finger, CTCHY-type (InterPro:IPR017921), Zinc finger, CHY-type (InterPro:IPR008913), Zinc finger, RING-type (InterPro:IPR001841), Zinc finger, C3HC4 RING-type (InterPro:IPR018957); BEST Arabidopsis thaliana prote…	Rubredoxin-type fold | Zinc finger, CHY-type | Zinc finger, CTCHY-type | Zinc finger, RING-type | Zinc finger, RING/FYVE/PHD-type
AT5G19940	2	IR	Plastid-lipid associated protein PAP / fibrillin family protein	Plastid-lipid associated protein PAP / fibrillin family protein; FUNCTIONS IN: structural molecule activity; INVOLVED IN: biological_process unknown; LOCATED IN: chloroplast envelope; LOCATED IN: chloroplast, chloroplast envelope; EXPRESSED IN: 21 plant structures; EXPRESSED DURING: 13 growth stages; CONTAINS InterPro DOMAIN/s: Plastid lipid-associated protein/fibrillin (InterPro:IPR006843); BEST…	Plastid lipid-associated protein/fibrillin conserved domain
AT5G23575	6	IR	Transmembrane CLPTM1 family protein	Transmembrane CLPTM1 family protein; INVOLVED IN: biological_process unknown; LOCATED IN: endoplasmic reticulum, membrane; EXPRESSED IN: callus, leaf; CONTAINS InterPro DOMAIN/s: Cleft lip and palate transmembrane 1 (InterPro:IPR008429); BEST Arabidopsis thaliana protein match is: Transmembrane CLPTM1 family protein (TAIR:AT5G08500.1)	Cleft lip and palate transmembrane 1
AT5G24490	1	IR	30S ribosomal protein, putative	30S ribosomal protein, putative; FUNCTIONS IN: structural constituent of ribosome, binding; INVOLVED IN: translation, primary metabolic process; LOCATED IN: ribosome, chloroplast; EXPRESSED IN: 22 plant structures; EXPRESSED DURING: 13 growth stages; CONTAINS InterPro DOMAIN/s: Ribosomal protein S30Ae/sigma 54 modulation protein (InterPro:IPR003489)	Ribosomal protein S30Ae/sigma 54 modulation protein
AT5G24930	1	IR	CONSTANS-like 4	CONSTANS-like 4 (COL4); FUNCTIONS IN: sequence-specific DNA binding transcription factor activity, zinc ion binding; INVOLVED IN: regulation of transcription; LOCATED IN: intracellular, chloroplast; EXPRESSED IN: 21 plant structures; EXPRESSED DURING: 13 growth stages; CONTAINS InterPro DOMAIN/s: CCT domain (InterPro:IPR010402), Zinc finger, B-box (InterPro:IPR000315); BEST Arabidopsis thaliana p…
AT5G25560	1	IR	CHY-type/CTCHY-type/RING-type Zinc finger protein	CHY-type/CTCHY-type/RING-type Zinc finger protein; FUNCTIONS IN: zinc ion binding; EXPRESSED IN: 24 plant structures; EXPRESSED DURING: 15 growth stages; CONTAINS InterPro DOMAIN/s: Zinc finger, CTCHY-type (InterPro:IPR017921), Zinc finger, CHY-type (InterPro:IPR008913), Zinc finger, RING-type (InterPro:IPR001841), Zinc finger, C3HC4 RING-type (InterPro:IPR018957); BEST Arabidopsis thaliana prote…	Rubredoxin-type fold | Zinc finger, CHY-type | Zinc finger, CTCHY-type | Zinc finger, RING-type | Zinc finger, RING/FYVE/PHD-type
AT5G46110	8	IR	Glucose-6-phosphate/phosphate translocator-related	ACCLIMATION OF PHOTOSYNTHESIS TO ENVIRONMENT 2 (APE2); FUNCTIONS IN: antiporter activity; INVOLVED IN: transport; LOCATED IN: chloroplast, membrane; LOCATED IN: chloroplast, membrane, chloroplast envelope; EXPRESSED IN: 24 plant structures; EXPRESSED IN: 25 plant structures; EXPRESSED DURING: 13 growth stages; CONTAINS InterPro DOMAIN/s: Protein of unknown function DUF250 (InterPro:IPR004853), Tp…	Triose phosphate/phosphoenolpyruvate translocator | Triose-phosphate transporter domain
AT5G46710	1	IR	PLATZ transcription factor family protein	PLATZ transcription factor family protein; CONTAINS InterPro DOMAIN/s: Protein of unknown function DUF597 (InterPro:IPR006734); BEST Arabidopsis thaliana protein match is: PLATZ transcription factor family protein (TAIR:AT4G17900.1)	Protein of unknown function DUF597
AT5G46710	3	IR
AT5G48790	2	IR	Domain of unknown function (DUF1995)	FUNCTIONS IN: molecular_function unknown; INVOLVED IN: biological_process unknown; LOCATED IN: chloroplast; EXPRESSED IN: 22 plant structures; EXPRESSED DURING: 13 growth stages; CONTAINS InterPro DOMAIN/s: Domain of unknown function DUF1995 (InterPro:IPR018962); BEST Arabidopsis thaliana protein match is: Low PSII Accumulation 3 (TAIR:AT1G73060.1)	Domain of unknown function DUF1995
AT5G49730	3	IR	ferric reduction oxidase 6	ferric reduction oxidase 6 (FRO6); CONTAINS InterPro DOMAIN/s: Ferredoxin reductase-type FAD-binding domain (InterPro:IPR017927), Ferric reductase, NAD binding (InterPro:IPR013121), Cytochrome b245, heavy chain (InterPro:IPR000778), FAD-binding 8 (InterPro:IPR013112), Riboflavin synthase-like beta-barrel (InterPro:IPR017938), Ferric reductase-like transmembrane component, N-terminal (InterPro:IPR…	Cytochrome b245, heavy chain | FAD-binding 8 | Ferredoxin reductase-type FAD-binding domain | Ferric reductase transmembrane component-like domain | Ferric reductase, NAD binding | Riboflavin synthase-like beta-barrel
AT5G49730	4	IR
AT5G53450	13	IR	OBP3-responsive gene 1	OBP3-responsive gene 1 (ORG1); FUNCTIONS IN: structural molecule activity, protein kinase activity, kinase activity, ATP binding; INVOLVED IN: protein amino acid phosphorylation; LOCATED IN: chloroplast; EXPRESSED IN: 23 plant structures; EXPRESSED DURING: 13 growth stages; CONTAINS InterPro DOMAIN/s: Protein kinase, catalytic domain (InterPro:IPR000719), Serine/threonine-protein kinase PLK4 (Int…	Plastid lipid-associated protein/fibrillin conserved domain | Protein kinase domain | Protein kinase-like domain
AT5G54270	1	IR	light-harvesting chlorophyll B-binding protein 3	light-harvesting chlorophyll B-binding protein 3 (LHCB3); FUNCTIONS IN: structural molecule activity; INVOLVED IN: photosynthesis; LOCATED IN: light-harvesting complex, thylakoid, chloroplast thylakoid membrane, chloroplast; EXPRESSED IN: 24 plant structures; EXPRESSED DURING: 14 growth stages; CONTAINS InterPro DOMAIN/s: Chlorophyll A-B binding protein (InterPro:IPR001344); BEST Arabidopsis thal…	Chlorophyll A-B binding protein | Chlorophyll A-B binding protein, plant | Chlorophyll a/b binding protein domain
AT5G54270	2	IR
			Color-highlighted regions specify genes with more than one affected intron
			92 IR events
			13 genes, more than one IR event (34 events total)

## Sheet: Share_MES (8+1)
#GeneID	Intron No.	Direction	description	comp_description	IPR_domain
AT3G04500	3	MES	RNA-binding (RRM/RBD/RNP motifs) family protein	RNA-binding (RRM/RBD/RNP motifs) family protein; FUNCTIONS IN: RNA binding, nucleotide binding, nucleic acid binding; INVOLVED IN: biological_process unknown; EXPRESSED IN: 24 plant structures; EXPRESSED DURING: 15 growth stages; CONTAINS InterPro DOMAIN/s: RNA recognition motif, RNP-1 (InterPro:IPR000504), Nucleotide-binding, alpha-beta plait (InterPro:IPR012677), RNA recognition motif-related (…	Nucleotide-binding, alpha-beta plait | RNA recognition motif domain
AT3G23050	2	MES	indole-3-acetic acid 7	indole-3-acetic acid 7 (IAA7); CONTAINS InterPro DOMAIN/s: Aux/IAA-ARF-dimerisation (InterPro:IPR011525), AUX/IAA protein (InterPro:IPR003311); BEST Arabidopsis thaliana protein match is: indole-3-acetic acid inducible 14 (TAIR:AT4G14550.1)	AUX/IAA protein | Aux/IAA-ARF-dimerisation
AT4G04620	5	MES	Ubiquitin-like superfamily protein	autophagy 8b (ATG8B); CONTAINS InterPro DOMAIN/s: Light chain 3 (LC3) (InterPro:IPR004241); BEST Arabidopsis thaliana protein match is: Ubiquitin-like superfamily protein (TAIR:AT4G21980.2)	Autophagy protein Atg8 ubiquitin like | Ubiquitin-related domain
AT4G13495	1	MES	other RNA
AT4G19410	16	MES	Pectinacetylesterase family protein	Pectinacetylesterase family protein; FUNCTIONS IN: actin binding, carboxylesterase activity; FUNCTIONS IN: carboxylesterase activity; INVOLVED IN: cytoskeleton organization; LOCATED IN: cell wall, membrane, plant-type cell wall; EXPRESSED IN: 24 plant structures; LOCATED IN: plant-type cell wall; EXPRESSED DURING: 14 growth stages; EXPRESSED IN: 23 plant structures; CONTAINS InterPro DOMAIN/s: Pe…	Profilin | Protein notum homologue
AT5G02810	6	MES	pseudo-response regulator 7	pseudo-response regulator 7 (PRR7); CONTAINS InterPro DOMAIN/s: CheY-like (InterPro:IPR011006), Signal transduction response regulator, receiver domain (InterPro:IPR001789), CCT domain (InterPro:IPR010402); BEST Arabidopsis thaliana protein match is: pseudo-response regulator 3 (TAIR:AT5G60100.3)	CCT domain | CheY-like superfamily | Signal transduction response regulator, receiver domain
AT5G46430	1	MES	Ribosomal protein L32e	Ribosomal protein L32e; FUNCTIONS IN: structural constituent of ribosome; INVOLVED IN: translation, ribosome biogenesis; LOCATED IN: ribosome, cytosolic large ribosomal subunit; CONTAINS InterPro DOMAIN/s: Ribosomal protein L32e (InterPro:IPR001515), Ribosomal protein L32e, conserved site (InterPro:IPR018263); BEST Arabidopsis thaliana protein match is: Ribosomal protein L32e (TAIR:AT4G18100.1)	Ribosomal protein L32e | Ribosomal protein L32e, conserved site
AT5G65670	3	MES	indole-3-acetic acid inducible 9	indole-3-acetic acid inducible 9 (IAA9); CONTAINS InterPro DOMAIN/s: Aux/IAA-ARF-dimerisation (InterPro:IPR011525), AUX/IAA protein (InterPro:IPR003311); BEST Arabidopsis thaliana protein match is: indoleacetic acid-induced protein 8 (TAIR:AT2G22670.4)	AUX/IAA protein | Aux/IAA-ARF-dimerisation
GFP	1	MES	non-coding GFP

## Sheet: Share_IR (5)
ID	Intron No.	Direction	description	comp_description	IPR_domain
AT3G54620	3	IR	basic leucine zipper 25	basic leucine zipper 25 (BZIP25); FUNCTIONS IN: protein heterodimerization activity, sequence-specific DNA binding transcription factor activity; INVOLVED IN: regulation of transcription, DNA-dependent; LOCATED IN: chloroplast; EXPRESSED IN: 23 plant structures; EXPRESSED DURING: 15 growth stages; CONTAINS InterPro DOMAIN/s: Basic-leucine zipper (bZIP) transcription factor (InterPro:IPR004827), b…	Basic leucine-zipper, C-terminal | Basic-leucine zipper domain
AT4G19860	6	IR	alpha/beta-Hydrolases superfamily protein	alpha/beta-Hydrolases superfamily protein; FUNCTIONS IN: phosphatidylcholine-sterol O-acyltransferase activity; INVOLVED IN: lipid metabolic process; LOCATED IN: cellular_component unknown; EXPRESSED IN: 23 plant structures; EXPRESSED DURING: 15 growth stages; CONTAINS InterPro DOMAIN/s: Lecithin:cholesterol acyltransferase (InterPro:IPR003386); BEST Arabidopsis thaliana protein match is: lecithi…	Alpha/Beta hydrolase fold | Lecithin:cholesterol/phospholipid:diacylglycerol acyltransferase
AT4G21960	1	IR	Peroxidase superfamily protein	PRXR1; FUNCTIONS IN: peroxidase activity, heme binding; INVOLVED IN: response to oxidative stress, oxidation reduction; LOCATED IN: endomembrane system; EXPRESSED IN: 24 plant structures; EXPRESSED DURING: 13 growth stages; CONTAINS InterPro DOMAIN/s: Haem peroxidase (InterPro:IPR010255), Plant peroxidase (InterPro:IPR000823), Haem peroxidase, plant/fungal/bacterial (InterPro:IPR002016); BEST Ara…	Haem peroxidase | Haem peroxidase, plant/fungal/bacterial | Plant peroxidase
AT4G35000	6	IR	ascorbate peroxidase 3	ascorbate peroxidase 3 (APX3); FUNCTIONS IN: L-ascorbate peroxidase activity; INVOLVED IN: response to oxidative stress; LOCATED IN: in 7 components; EXPRESSED IN: 26 plant structures; EXPRESSED DURING: 16 growth stages; CONTAINS InterPro DOMAIN/s: Haem peroxidase (InterPro:IPR010255), Plant ascorbate peroxidase (InterPro:IPR002207), Peroxidases heam-ligand binding site (InterPro:IPR019793), Haem…	Haem peroxidase | Haem peroxidase, plant/fungal/bacterial | Peroxidase, active site | Peroxidases heam-ligand binding site | Plant ascorbate peroxidase
AT5G46110	8	IR	Glucose-6-phosphate/phosphate translocator-related	ACCLIMATION OF PHOTOSYNTHESIS TO ENVIRONMENT 2 (APE2); FUNCTIONS IN: antiporter activity; INVOLVED IN: transport; LOCATED IN: chloroplast, membrane; LOCATED IN: chloroplast, membrane, chloroplast envelope; EXPRESSED IN: 24 plant structures; EXPRESSED IN: 25 plant structures; EXPRESSED DURING: 13 growth stages; CONTAINS InterPro DOMAIN/s: Protein of unknown function DUF250 (InterPro:IPR004853), Tp…	Triose phosphate/phosphoenolpyruvate translocator | Triose-phosphate transporter domain
