# Supplementary material for: A genetic screen implicates a CWC16/Yju2/CCDC130 protein and SMU1 in alternative splicing in Arabidopsis thaliana
Source: RNA. 2017 Jul;23(7):1068–79. doi: 10.1261/rna.060517.116 (PMC5473141; doi:10.1261/rna.060517.116)
Supplement: Supplemental Material [file supp_060517.116_Supplemental_Table_S5_AS_ES_.xlsx]

## Sheet: Info 
Number of affected introns in cwc16a-1					Splice Site (ss) Change in cwc16a-1
						GTAG=>Non-GTAG	Non-GTAG=>GTAG	Non-GTAG=>Non-GTAG	GTAG=>GTAG
5'_ss	19				5'_ss	2	8	0	na
3'_ss	31				3'_ss	3	4	0	na
5'/3'_ss	7				5'/3'_ss	1	2	2	na
Total	57 introns (41genes)				Sub-total	6	14	2	35
					Splice Site (ss) Change in smu1-4
Number of affected introns in smu1-4
						GTAG=>Non-GTAG	Non-GTAG=>GTAG	Non-GTAG=>Non-GTAG	GTAG=>GTAG
5'_ss	14				5'_ss	3	4	0	na
3'_ss	10				3'_ss	1	2	0	na
5'/3'_ss	3				5'/3'_ss	1	1	0	na
Total	27 introns (17 genes)				Sub-total	5	7	0	15
Exon skipping in cwc16a-1
# of introns	7
Exon skipping in smu1-4
# of introns	8

## Sheet: CWC_AS
#Gene	Splice1	Database	Splice2	Database	ss Change	regulation	foldChange	Splice1 seq	Splice2 seq	pattern	description	comp_description	IPR_domain
AT1G02300	4(0)-5(+27)		4(0)-5(-115)		3'_ss	reduced	0.191703	GTAG	GTGA	GTAG=>GTGA	Cysteine proteinases superfamily protein	Cysteine proteinases superfamily protein; FUNCTIONS IN: cysteine-type endopeptidase activity, cysteine-type peptidase activity; INVOLVED IN: proteolysis, regulation of catalytic activity; LOCATED IN: endomembrane system; EXPRESSED IN: 22 plant structures; EXPRESSED DURING: 13 growth stages; CONTAINS InterPro DOMAIN/s: Peptidase C1A, papain (InterPro:IPR013128), Peptidase C1A, cathepsin B (InterPr…	Cysteine peptidase, histidine active site | Peptidase C1A | Peptidase C1A, cathepsin B | Peptidase C1A, papain C-terminal | Peptidase C1A, propeptide
AT1G08520	4(0)-5(-5)		4(0)-5(0)	V	3'_ss	enhanced	2.55345	GTAG	GTAG	GTAG=>GTAG	ALBINA 1	ALBINA 1 (ALB1); FUNCTIONS IN: magnesium chelatase activity, nucleoside-triphosphatase activity, nucleotide binding, ATP binding; INVOLVED IN: chlorophyll biosynthetic process; LOCATED IN: magnesium chelatase complex, chloroplast; EXPRESSED IN: 24 plant structures; EXPRESSED DURING: 13 growth stages; CONTAINS InterPro DOMAIN/s: ATPase, AAA+ type, core (InterPro:IPR003593), Magnesium chelatase, Ch…	AAA+ ATPase domain | Magnesium chelatase, ATPase subunit D | Magnesium chelatase, ChlI subunit | P-loop containing nucleoside triphosphate hydrolase | von Willebrand factor, type A
AT1G14030	3(+2)-4(+22)		3(0)-4(0)	V	5'/3'_ss	enhanced	11.0888	ATAC	GCAG	ATAC=>GCAG	Rubisco methyltransferase family protein	Rubisco methyltransferase family protein; FUNCTIONS IN: [ribulose-bisphosphate carboxylase]-lysine N-methyltransferase activity; LOCATED IN: chloroplast, chloroplast stroma; EXPRESSED IN: 20 plant structures; EXPRESSED DURING: 13 growth stages; CONTAINS InterPro DOMAIN/s: Rubisco methyltransferase (InterPro:IPR011192), SET domain (InterPro:IPR001214), Rubisco LSMT substrate-binding (InterPro:IPR0…	Rubisco LSMT methyltransferase, plant | Rubisco LSMT, substrate-binding domain | SET domain
AT1G19650	4(-43)-5(0)		4(0)-5(0)	V	3'_ss	enhanced	7.13039	GTAG	GTAG	GTAG=>GTAG	Sec14p-like phosphatidylinositol transfer family protein	Sec14p-like phosphatidylinositol transfer family protein; FUNCTIONS IN: phosphatidylinositol transporter activity, transporter activity; INVOLVED IN: transport; LOCATED IN: plasma membrane; EXPRESSED IN: 20 plant structures; EXPRESSED DURING: 15 growth stages; CONTAINS InterPro DOMAIN/s: Cellular retinaldehyde-binding/triple function, C-terminal (InterPro:IPR001251), Cellular retinaldehyde bindin…	CRAL-TRIO domain | CRAL/TRIO, N-terminal domain | Cellular retinaldehyde binding/alpha-tocopherol transport
AT1G30200	1(+3)-2(-11)		1(0)-2(-11)	V	5'_ss	enhanced	8.53526	ATAG	GTAG	ATAG=>GTAG	F-box family protein	F-box family protein; CONTAINS InterPro DOMAIN/s: F-box domain, Skp2-like (InterPro:IPR022364); BEST Arabidopsis thaliana protein match is: F-box family protein (TAIR:AT5G46170.1)	F-box domain
AT1G45474	1(-4)-2(-5)		1(0)-2(0)	V	5'/3'_ss	enhanced	23.1598	GAAG	GTAG	GAAG=>GTAG	photosystem I light harvesting complex gene 5	photosystem I light harvesting complex gene 5 (LHCA5); FUNCTIONS IN: pigment binding; INVOLVED IN: photosynthesis, light harvesting in photosystem I, photosynthesis; LOCATED IN: light-harvesting complex, chloroplast thylakoid membrane, photosystem I antenna complex, chloroplast, membrane; EXPRESSED IN: 21 plant structures; EXPRESSED DURING: 13 growth stages; CONTAINS InterPro DOMAIN/s: Chlorophyl…	Chlorophyll A-B binding protein | Chlorophyll A-B binding protein, plant | Chlorophyll a/b binding protein domain
AT1G51110	2(0)-3(-4)		2(0)-3(0)	V	3'_ss	enhanced	1.95217	GTAG	GTAG	GTAG=>GTAG	Plastid-lipid associated protein PAP / fibrillin family protein	Plastid-lipid associated protein PAP / fibrillin family protein; FUNCTIONS IN: structural molecule activity; INVOLVED IN: tryptophan biosynthetic process; LOCATED IN: chloroplast thylakoid membrane, chloroplast, membrane; EXPRESSED IN: 21 plant structures; EXPRESSED DURING: 13 growth stages; CONTAINS InterPro DOMAIN/s: Plastid lipid-associated protein/fibrillin (InterPro:IPR006843); BEST Arabidop…	Plastid lipid-associated protein/fibrillin conserved domain
AT1G51110	2(0)-3(0)	V	2(0)-3(-4)		3'_ss	reduced	0.661702	GTAG	GTAG	GTAG=>GTAG
AT1G51110	5(0)-6(+5)		5(0)-6(0)	V	3'_ss	enhanced	4.48595	GTAG	GTAG	GTAG=>GTAG
AT1G63640	15(-1)-16(0)		15(0)-16(0)	V	3'_ss	enhanced	-1	GTGG	GTAG	GTGG=>GTAG	P-loop nucleoside triphosphate hydrolases superfamily protein with CH (Calponin Homology) domain	P-loop nucleoside triphosphate hydrolases superfamily protein with CH (Calponin Homology) domain; FUNCTIONS IN: microtubule motor activity, ATP binding; INVOLVED IN: microtubule-based movement; LOCATED IN: plasma membrane; EXPRESSED IN: 24 plant structures; EXPRESSED DURING: 13 growth stages; CONTAINS InterPro DOMAIN/s: Kinesin, motor region, conserved site (InterPro:IPR019821), Calponin-homology…	Calponin homology domain | Kinesin, motor domain | Kinesin, motor region, conserved site | Kinesin-like protein | P-loop containing nucleoside triphosphate hydrolase
AT1G63640	15(0)-16(0)	V	15(-1)-16(0)		3'_ss	reduced	0.0516894	GTAG	GTGG	GTAG=>GTGG
AT1G73490	1(+2)-2(-3)		1(0)-2(0)	V	5'/3'_ss	enhanced	-1	GACT	GTAG	GACT=>GTAG	RNA-binding (RRM/RBD/RNP motifs) family protein	RNA-binding (RRM/RBD/RNP motifs) family protein; FUNCTIONS IN: RNA binding, nucleotide binding, nucleic acid binding; INVOLVED IN: biological_process unknown; LOCATED IN: cellular_component unknown; EXPRESSED IN: 22 plant structures; EXPRESSED DURING: 13 growth stages; CONTAINS InterPro DOMAIN/s: RNA recognition motif, RNP-1 (InterPro:IPR000504), Nucleotide-binding, alpha-beta plait (InterPro:IPR…	Nucleotide-binding, alpha-beta plait | RNA recognition motif domain
AT1G79520	5(+177)-6(-36)		5(0)-6(-36)	V	3'_ss	reduced	0.308816	GTAG	GTAG	GTAG=>GTAG	Cation efflux family protein	Cation efflux family protein; FUNCTIONS IN: cation transmembrane transporter activity; INVOLVED IN: cation transport, transmembrane transport; LOCATED IN: membrane; LOCATED IN: plasma membrane, membrane; EXPRESSED IN: 18 plant structures; EXPRESSED DURING: 10 growth stages; CONTAINS InterPro DOMAIN/s: Cation efflux protein (InterPro:IPR002524); BEST Arabidopsis thaliana protein match is: Cation e…	Cation efflux protein | Cation efflux protein cytoplasmic domain | Cation efflux protein transmembrane domain
AT2G02160	1(0)-2(-74)		1(0)-2(0)	V	5'_ss	enhanced	-1	GTAG	GTAG	GTAG=>GTAG	CCCH-type zinc finger family protein	CCCH-type zinc finger family protein; FUNCTIONS IN: zinc ion binding, nucleic acid binding; INVOLVED IN: biological_process unknown; LOCATED IN: cellular_component unknown; EXPRESSED IN: 24 plant structures; EXPRESSED DURING: 13 growth stages; CONTAINS InterPro DOMAIN/s: Zinc finger, CCCH-type (InterPro:IPR000571)	Zinc finger, CCCH-type
AT2G02160	1(0)-2(-86)		1(0)-2(0)	V	5'_ss	enhanced	-1	GTAG	GTAG	GTAG=>GTAG
AT2G02160	1(0)-2(0)	V	1(0)-2(-86)		5'_ss	reduced	0.215696	GTAG	GTAG	GTAG=>GTAG
AT2G21240	2(0)-3(0)	V	2(-42)-3(0)		3'_ss	reduced	0.726446	GTAG	GTAG	GTAG=>GTAG	basic pentacysteine 4	basic pentacysteine 4 (BPC4); CONTAINS InterPro DOMAIN/s: GAGA binding-like (InterPro:IPR010409); BEST Arabidopsis thaliana protein match is: basic pentacysteine 5 (TAIR:AT4G38910.2)	GAGA-binding transcriptional activator
AT2G21240	2(-42)-3(0)		2(0)-3(0)	V	3'_ss	enhanced	18.1125	GTAG	GTAG	GTAG=>GTAG
AT2G21660	1(0)-2(+166)		1(0)-2(0)	V	5'_ss	reduced	0.531612	GTAG	GTAG	GTAG=>GTAG	cold, circadian rhythm, and rna binding 2	cold, circadian rhythm, and rna binding 2 (CCR2); GLYCINE RICH PROTEIN 7 (ATGRP7); FUNCTIONS IN: double-stranded DNA binding, RNA binding, single-stranded DNA binding; INVOLVED IN: in 12 processes; LOCATED IN: nucleus, chloroplast, peroxisome, cytoplasm; EXPRESSED IN: 27 plant structures; EXPRESSED IN: 28 plant structures; EXPRESSED DURING: 15 growth stages; CONTAINS InterPro DOMAIN/s: RNA recogn…	Nucleotide-binding, alpha-beta plait | RNA recognition motif domain
AT2G22980	6(-1)-7(0)		6(0)-7(0)	V	5'_ss	enhanced	2.22109	GGAG	GTAG	GGAG=>GTAG	serine carboxypeptidase-like 13	serine carboxypeptidase-like 13 (SCPL13); FUNCTIONS IN: serine-type carboxypeptidase activity; INVOLVED IN: proteolysis; LOCATED IN: endomembrane system; EXPRESSED IN: 23 plant structures; EXPRESSED DURING: 13 growth stages; CONTAINS InterPro DOMAIN/s: Peptidase S10, serine carboxypeptidase (InterPro:IPR001563); BEST Arabidopsis thaliana protein match is: serine carboxypeptidase-like 11 (TAIR:AT2…	Alpha/Beta hydrolase fold | Peptidase S10, serine carboxypeptidase
AT2G26500	1(0)-2(-4)	V	1(0)-2(0)	V	3'_ss	enhanced	1.89628	GTAG	GTAG	GTAG=>GTAG	cytochrome b6f complex subunit (petM), putative	cytochrome b6f complex subunit (petM), putative; FUNCTIONS IN: plastoquinol-plastocyanin reductase activity; LOCATED IN: chloroplast thylakoid membrane; EXPRESSED IN: 22 plant structures; EXPRESSED DURING: 13 growth stages; CONTAINS InterPro DOMAIN/s: PetM of cytochrome b6/f complex subunit 7 (InterPro:IPR012595)	PetM of cytochrome b6/f complex subunit 7
AT2G27730	3(0)-4(+191)		3(0)-4(0)	V	5'_ss	enhanced	3.1491	GTAG	GTAG	GTAG=>GTAG	copper ion binding	copper ion binding; FUNCTIONS IN: copper ion binding; INVOLVED IN: photorespiration; LOCATED IN: in 6 components; EXPRESSED IN: 25 plant structures; EXPRESSED DURING: 15 growth stages
AT2G28900	4(+42)-5(0)		4(0)-5(0)	V	3'_ss	enhanced	12.6135	GTAG	GTAG	GTAG=>GTAG	outer plastid envelope protein 16-1	outer plastid envelope protein 16-1 (OEP16-1); FUNCTIONS IN: protein transporter activity, P-P-bond-hydrolysis-driven protein transmembrane transporter activity; INVOLVED IN: in 7 processes; LOCATED IN: chloroplast, plastid outer membrane, vacuole, chloroplast envelope; EXPRESSED IN: 22 plant structures; EXPRESSED DURING: 13 growth stages; CONTAINS InterPro DOMAIN/s: Mitochondrial inner membrane …	Mitochondrial inner membrane translocase subunit Tim17/Tim22/Tim23/peroxisomal protein PMP24
AT2G39280	7(-15)-8(0)	V	7(0)-8(0)	V	3'_ss	reduced	0.0733645	GTAG	GTAG	GTAG=>GTAG	Ypt/Rab-GAP domain of gyp1p superfamily protein	Ypt/Rab-GAP domain of gyp1p superfamily protein; FUNCTIONS IN: RAB GTPase activator activity; INVOLVED IN: regulation of Rab GTPase activity; LOCATED IN: intracellular; EXPRESSED IN: 17 plant structures; EXPRESSED IN: 18 plant structures; EXPRESSED DURING: 8 growth stages; CONTAINS InterPro DOMAIN/s: RabGAP/TBC (InterPro:IPR000195); BEST Arabidopsis thaliana protein match is: Ypt/Rab-GAP domain o…	Rab-GTPase-TBC domain
AT3G03305	3(-124)-4(0)		3(0)-4(0)	V	3'_ss	enhanced	74.3495	GTAG	GTAG	GTAG=>GTAG	Calcineurin-like metallo-phosphoesterase superfamily protein	Calcineurin-like metallo-phosphoesterase superfamily protein; FUNCTIONS IN: hydrolase activity, protein serine/threonine phosphatase activity; INVOLVED IN: biological_process unknown; LOCATED IN: cellular_component unknown; CONTAINS InterPro DOMAIN/s: Metallophosphoesterase (InterPro:IPR004843)	Calcineurin-like phosphoesterase domain, apaH type | Metallo-dependent phosphatase-like
AT3G03305	3(0)-4(0)	V	3(-124)-4(0)		3'_ss	reduced	0.156663	GTAG	GTAG	GTAG=>GTAG
AT3G04500	3(0)-4(0)	V	3(+169)-4(0)		3'_ss	enhanced	1.6504	GTAG	GTAG	GTAG=>GTAG	RNA-binding (RRM/RBD/RNP motifs) family protein	RNA-binding (RRM/RBD/RNP motifs) family protein; FUNCTIONS IN: RNA binding, nucleotide binding, nucleic acid binding; INVOLVED IN: biological_process unknown; EXPRESSED IN: 24 plant structures; EXPRESSED DURING: 15 growth stages; CONTAINS InterPro DOMAIN/s: RNA recognition motif, RNP-1 (InterPro:IPR000504), Nucleotide-binding, alpha-beta plait (InterPro:IPR012677), RNA recognition motif-related (…	Nucleotide-binding, alpha-beta plait | RNA recognition motif domain
AT3G04500	3(+169)-4(0)		3(0)-4(0)	V	3'_ss	reduced	0.0190187	GTAG	GTAG	GTAG=>GTAG
AT3G14210	1(0)-2(-27)		1(0)-2(0)	V	3'_ss	enhanced	16.4576	GTAG	GTAG	GTAG=>GTAG	epithiospecifier modifier 1	epithiospecifier modifier 1 (ESM1); FUNCTIONS IN: hydrolase activity, acting on ester bonds, carboxylesterase activity; INVOLVED IN: glucosinolate catabolic process, response to cold, defense response to bacterium, response to insect; LOCATED IN: in 8 components; EXPRESSED IN: 21 plant structures; EXPRESSED DURING: 14 growth stages; CONTAINS InterPro DOMAIN/s: Lipase, GDSL (InterPro:IPR001087); B…	Lipase, GDSL | SGNH hydrolase-type esterase domain
AT3G14220	3(0)-4(+24)		3(0)-4(0)	V	3'_ss	enhanced	10.5367	GTAG	GTAG	GTAG=>GTAG	GDSL-like Lipase/Acylhydrolase superfamily protein	GDSL-like Lipase/Acylhydrolase superfamily protein; FUNCTIONS IN: hydrolase activity, acting on ester bonds, carboxylesterase activity; INVOLVED IN: lipid metabolic process; LOCATED IN: vacuole; EXPRESSED IN: 22 plant structures; EXPRESSED DURING: 13 growth stages; CONTAINS InterPro DOMAIN/s: Lipase, GDSL (InterPro:IPR001087); BEST Arabidopsis thaliana protein match is: GDSL-like Lipase/Acylhydro…	Lipase, GDSL | SGNH hydrolase-type esterase domain
AT3G16290	9(0)-10(0)	V	9(+15)-10(0)		3'_ss	reduced	0.167418	GTAG	GTAG	GTAG=>GTAG	AAA-type ATPase family protein	embryo defective 2083 (EMB2083); FUNCTIONS IN: in 8 functions; INVOLVED IN: embryo development ending in seed dormancy; LOCATED IN: chloroplast, chloroplast envelope; EXPRESSED IN: 22 plant structures; EXPRESSED DURING: 13 growth stages; CONTAINS InterPro DOMAIN/s: ATPase, AAA+ type, core (InterPro:IPR003593), ATPase, AAA-type, core (InterPro:IPR003959), Peptidase M41 (InterPro:IPR000642), Peptid…	AAA+ ATPase domain | ATPase, AAA-type, core | P-loop containing nucleoside triphosphate hydrolase | Peptidase M41
AT3G16290	9(+15)-10(0)		9(0)-10(0)	V	3'_ss	enhanced	-1	GTAG	GTAG	GTAG=>GTAG
AT3G17300	1(-1)-2(0)		1(+160)-2(0)		5'_ss	reduced	0.0305326	GGAG	GTAG	GGAG=>GTAG		unknown protein; EXPRESSED IN: 22 plant structures; EXPRESSED DURING: 13 growth stages	Complex 1 LYR protein
AT3G17300	1(+160)-2(0)		1(-1)-2(0)		5'_ss	enhanced	6.96835	GTAG	GGAG	GTAG=>GGAG
AT3G52340	1(-155)-2(0)	V	1(0)-2(0)	V	5'_ss	reduced	0.693849	GTAG	GTAG	GTAG=>GTAG	sucrose-6F-phosphate phosphohydrolase 2	sucrose-6F-phosphate phosphohydrolase 2 (SPP2); FUNCTIONS IN: phosphatase activity, magnesium ion binding, catalytic activity, sucrose-phosphatase activity; FUNCTIONS IN: phosphatase activity, magnesium ion binding, sucrose-phosphatase activity, catalytic activity; INVOLVED IN: sucrose biosynthetic process, metabolic process; EXPRESSED IN: 23 plant structures; EXPRESSED DURING: 13 growth stages; …	HAD-like domain | HAD-superfamily hydrolase, subfamily IIB | Sucrose phosphatase, plant/cyanobacteria | Sucrose-6-phosphate phosphohydrolase C-terminal | Sucrose-phosphate phosphatase | Sucrose-phosphate synthase
AT3G57050	10(0)-11(-45)	V	10(0)-11(0)	V	5'_ss	enhanced	2.00137	GTAG	GTAG	GTAG=>GTAG	cystathionine beta-lyase	cystathionine beta-lyase (CBL); FUNCTIONS IN: cystathionine beta-lyase activity; INVOLVED IN: L-methionine biosynthetic process from L-homoserine via cystathionine; LOCATED IN: chloroplast; EXPRESSED IN: 23 plant structures; EXPRESSED DURING: 13 growth stages; CONTAINS InterPro DOMAIN/s: Pyridoxal phosphate-dependent transferase, major domain (InterPro:IPR015424), Cys/Met metabolism, pyridoxal ph…	Cys/Met metabolism, pyridoxal phosphate-dependent enzyme | Cystathionine beta-lyase, eukaryotic | Pyridoxal phosphate-dependent transferase | Pyridoxal phosphate-dependent transferase, major region, subdomain 1 | Pyridoxal phosphate-dependent transferase, major region, subdomain 2
AT3G57410	6(+173)-7(0)		6(0)-7(0)	V	3'_ss	reduced	0.550998	GTAG	GTAG	GTAG=>GTAG	villin 3	villin 3 (VLN3); FUNCTIONS IN: actin binding; INVOLVED IN: cytoskeleton organization; LOCATED IN: cellular_component unknown; EXPRESSED IN: 23 plant structures; EXPRESSED DURING: 13 growth stages; CONTAINS InterPro DOMAIN/s: Gelsolin (InterPro:IPR007122), Villin headpiece (InterPro:IPR003128), Gelsolin domain (InterPro:IPR007123); BEST Arabidopsis thaliana protein match is: villin 2 (TAIR:AT2G417…	ADF-H/Gelsolin-like domain | Gelsolin-like domain | Villin headpiece | Villin/Gelsolin
AT3G61440	8(0)-9(-19)		8(0)-9(0)	V	3'_ss	enhanced	10.9584	GTAG	GTAG	GTAG=>GTAG	cysteine synthase C1	CYSTEINE SYNTHASE C1 (ATCYSC1); cysteine synthase C1 (CYSC1); CONTAINS InterPro DOMAIN/s: Pyridoxal phosphate-dependent enzyme, beta subunit (InterPro:IPR001926); FUNCTIONS IN: cysteine synthase activity, copper ion binding, L-3-cyanoalanine synthase activity; BEST Arabidopsis thaliana protein match is: O-acetylserine (thiol) lyase isoform C (TAIR:AT3G59760.3); INVOLVED IN: cysteine biosynthetic …	Cysteine synthase A | Cysteine synthase K/M | Cysteine synthase/cystathionine beta-synthase, pyridoxal-phosphate attachment site | Tryptophan synthase beta subunit-like PLP-dependent enzyme
AT3G61440	3(+1)-4(0)		3(0)-4(0)	V	5'_ss	enhanced	15.9192	TTAG	GTAG	TTAG=>GTAG
AT3G61440	3(0)-4(0)	V	3(+1)-4(0)		5'_ss	reduced	0.683648	GTAG	TTAG	GTAG=>TTAG
AT4G13495	3(0)-4(+15)		3(0)-4(0)	V	3'_ss	enhanced	5.02927	GTAG	GTAG	GTAG=>GTAG	other RNA
AT4G15540	3(-85)-4(+204)		3(0)-4(0)	V	5'/3'_ss	reduced	0.216436	GTAG	GTAG	GTAG=>GTAG	EamA-like transporter family	EamA-like transporter family; FUNCTIONS IN: molecular_function unknown; INVOLVED IN: biological_process unknown; LOCATED IN: membrane; CONTAINS InterPro DOMAIN/s: Protein of unknown function DUF6, transmembrane (InterPro:IPR000620); BEST Arabidopsis thaliana protein match is: nodulin MtN21 /EamA-like transporter family protein (TAIR:AT5G40230.1)	Drug/metabolite transporter
AT4G25100	5(0)-6(+3)		5(0)-6(0)	V	5'_ss	enhanced	42.5915	ATAG	GTAG	ATAG=>GTAG	Fe superoxide dismutase 1	Fe superoxide dismutase 1 (FSD1); CONTAINS InterPro DOMAIN/s: Manganese/iron superoxide dismutase, N-terminal (InterPro:IPR019831), Manganese/iron superoxide dismutase (InterPro:IPR001189), Manganese/iron superoxide dismutase, C-terminal (InterPro:IPR019832), Manganese/iron superoxide dismutase, binding site (InterPro:IPR019833); FUNCTIONS IN: superoxide dismutase activity, copper ion binding; BE…	Manganese/iron superoxide dismutase | Manganese/iron superoxide dismutase, C-terminal | Manganese/iron superoxide dismutase, N-terminal | Manganese/iron superoxide dismutase, binding site
AT4G30220	1(+4)-2(+3)		1(0)-2(0)	V	5'/3'_ss	enhanced	16.1667	ATAC	GTAG	ATAC=>GTAG	small nuclear ribonucleoprotein F	small nuclear ribonucleoprotein F (RUXF); FUNCTIONS IN: molecular_function unknown; LOCATED IN: nucleolus, nucleus, small nucleolar ribonucleoprotein complex; LOCATED IN: nucleus, small nucleolar ribonucleoprotein complex; EXPRESSED IN: 22 plant structures; EXPRESSED DURING: 13 growth stages; CONTAINS InterPro DOMAIN/s: Small nuclear ribonucleoprotein SmF (InterPro:IPR016487), Like-Sm ribonucleop…	Like-Sm (LSM) domain | Ribonucleoprotein LSM domain | Ribonucleoprotein LSM domain, eukaryotic/archaea-type | Small nuclear ribonucleoprotein SmF
AT4G32060	4(0)-5(+100)		4(0)-5(0)	V	3'_ss	enhanced	3.08818	GTAG	GTAG	GTAG=>GTAG	calcium-binding EF hand family protein	calcium-binding EF hand family protein; FUNCTIONS IN: calcium ion binding; EXPRESSED IN: 24 plant structures; EXPRESSED DURING: 15 growth stages; CONTAINS InterPro DOMAIN/s: EF-Hand 1, calcium-binding site (InterPro:IPR018247), EF-HAND 2 (InterPro:IPR018249), EF-hand-like domain (InterPro:IPR011992), Calcium-binding EF-hand (InterPro:IPR002048), EF-hand (InterPro:IPR018248)	EF-Hand 1, calcium-binding site | EF-hand domain | EF-hand domain pair
AT4G35740	10(0)-11(0)	V	10(0)-11(+42)		3'_ss	reduced	0.129221	GTAG	GTAG	GTAG=>GTAG	DEAD/DEAH box RNA helicase family protein	RecQl3; FUNCTIONS IN: ATP binding, ATP-dependent helicase activity; INVOLVED IN: DNA recombination; LOCATED IN: cellular_component unknown; EXPRESSED IN: 18 plant structures; EXPRESSED DURING: 10 growth stages; CONTAINS InterPro DOMAIN/s: DNA/RNA helicase, DEAD/DEAH box type, N-terminal (InterPro:IPR011545), DNA helicase, ATP-dependent, RecQ type (InterPro:IPR004589), DNA helicase, ATP-dependent,…	DEAD/DEAH box helicase domain | DNA helicase, ATP-dependent, RecQ type | Helicase, C-terminal | Helicase, superfamily 1/2, ATP-binding domain | P-loop containing nucleoside triphosphate hydrolase | Winged helix-turn-helix DNA-binding domain
AT4G36980	4(0)-5(+32)		4(0)-5(0)	V	5'_ss	enhanced	7.83741	ATAG	GTAG	ATAG=>GTAG		FUNCTIONS IN: molecular_function unknown; INVOLVED IN: biological_process unknown; EXPRESSED IN: 22 plant structures; EXPRESSED IN: 23 plant structures; EXPRESSED DURING: 13 growth stages; CONTAINS InterPro DOMAIN/s: Splicing factor, suppressor of white apricot (InterPro:IPR019147)	Suppressor of white apricot N-terminal domain
AT4G39260	1(0)-2(+158)		1(0)-2(0)	V	5'_ss	reduced	0.459678	GTAG	GTAG	GTAG=>GTAG	cold, circadian rhythm, and RNA binding 1	cold, circadian rhythm, and RNA binding 1 (CCR1); FUNCTIONS IN: RNA binding, nucleotide binding, nucleic acid binding; INVOLVED IN: response to zinc ion, response to salt stress, response to cold, circadian rhythm, innate immune response; LOCATED IN: nucleolus, cell wall, peroxisome, plasma membrane, chloroplast; EXPRESSED IN: 27 plant structures; EXPRESSED IN: 28 plant structures; EXPRESSED DURI…	Nucleotide-binding, alpha-beta plait | RNA recognition motif domain
AT5G09660	6(-138)-7(+3)		6(-138)-7(0)	V	5'_ss	enhanced	13.3914	TTAG	GTAG	TTAG=>GTAG	peroxisomal NAD-malate dehydrogenase 2	peroxisomal NAD-malate dehydrogenase 2 (PMDH2); FUNCTIONS IN: malate dehydrogenase activity; INVOLVED IN: regulation of fatty acid beta-oxidation, regulation of photorespiration; LOCATED IN: apoplast, chloroplast, peroxisome, microbody; LOCATED IN: apoplast, chloroplast, peroxisome, vacuole, microbody; LOCATED IN: in 6 components; EXPRESSED IN: 22 plant structures; EXPRESSED IN: 23 plant structur…	L-lactate/malate dehydrogenase | Lactate dehydrogenase/glycoside hydrolase, family 4, C-terminal | Lactate/malate dehydrogenase, C-terminal | Lactate/malate dehydrogenase, N-terminal | Malate dehydrogenase, active site | Malate dehydrogenase, type 1 | NAD(P)-binding domain
AT5G11170	3(0)-4(-54)	V	3(0)-4(+82)		3'_ss	enhanced	1.24758	GTAG	GTAG	GTAG=>GTAG	DEAD/DEAH box RNA helicase family protein	DEAD/DEAH box RNA helicase family protein ; FUNCTIONS IN: helicase activity, ATP-dependent helicase activity, ATP binding, nucleic acid binding; FUNCTIONS IN: helicase activity, ATP-dependent helicase activity, nucleic acid binding, ATP binding; INVOLVED IN: response to cadmium ion; LOCATED IN: nucleolus; EXPRESSED IN: guard cell, root, cultured cell; CONTAINS InterPro DOMAIN/s: DNA/RNA helicase,…	DEAD/DEAH box helicase domain | Helicase, C-terminal | Helicase, superfamily 1/2, ATP-binding domain | P-loop containing nucleoside triphosphate hydrolase | RNA helicase, DEAD-box type, Q motif
AT5G11170	3(0)-4(+82)		3(0)-4(-54)	V	3'_ss	reduced	0.455092	GTAG	GTAG	GTAG=>GTAG
AT5G35170	7(0)-8(0)	V	7(0)-8(+10)		3'_ss	reduced	0.391632	GCAG	GCAG	GCAG=>GCAG	adenylate kinase family protein	adenylate kinase family protein; FUNCTIONS IN: nucleobase, nucleoside, nucleotide kinase activity, nucleotide kinase activity, adenylate kinase activity, phosphotransferase activity, phosphate group as acceptor, ATP binding; FUNCTIONS IN: nucleobase, nucleoside, nucleotide kinase activity, nucleotide kinase activity, phosphotransferase activity, phosphate group as acceptor, adenylate kinase activ…	Adenylate kinase subfamily | Adenylate kinase, active site lid domain | Adenylate kinase/UMP-CMP kinase | Domain of unknown function DUF1995 | P-loop containing nucleoside triphosphate hydrolase
AT5G46110	8(+1)-9(0)		8(0)-9(0)	V	5'_ss	enhanced	30.4947	TTAG	GTAG	TTAG=>GTAG	Glucose-6-phosphate/phosphate translocator-related	ACCLIMATION OF PHOTOSYNTHESIS TO ENVIRONMENT 2 (APE2); FUNCTIONS IN: antiporter activity; INVOLVED IN: transport; LOCATED IN: chloroplast, membrane; LOCATED IN: chloroplast, membrane, chloroplast envelope; EXPRESSED IN: 24 plant structures; EXPRESSED IN: 25 plant structures; EXPRESSED DURING: 13 growth stages; CONTAINS InterPro DOMAIN/s: Protein of unknown function DUF250 (InterPro:IPR004853), Tp…	Triose phosphate/phosphoenolpyruvate translocator | Triose-phosphate transporter domain
AT5G46110	8(0)-9(0)	V	8(+1)-9(0)		5'_ss	reduced	0.753196	GTAG	TTAG	GTAG=>TTAG
AT5G66240	2(0)-3(-3)		2(0)-3(0)	V	3'_ss	enhanced	17.8673	GTTG	GTAG	GTTG=>GTAG	Transducin/WD40 repeat-like superfamily protein	Transducin/WD40 repeat-like superfamily protein; CONTAINS InterPro DOMAIN/s: WD40 repeat 2 (InterPro:IPR019782), WD40 repeat-like-containing domain (InterPro:IPR011046), WD40-repeat-containing domain (InterPro:IPR017986), WD40/YVTN repeat-like-containing domain (InterPro:IPR015943), WD40 repeat (InterPro:IPR001680), WD40 repeat, subgroup (InterPro:IPR019781), G-protein beta WD-40 repeat, region (…	G-protein beta WD-40 repeat | WD40 repeat | WD40-repeat-containing domain | WD40/YVTN repeat-like-containing domain
GFP	1(-257)-2(-5)		1(0)-2(0)		5'/3'_ss	enhanced	5.56543	ATAC	GTAG	ATAC=>GTAG
GFP	1(0)-2(0)		1(-257)-2(-5)		5'/3'_ss	reduced	0.389948	GTAG	ATAC	GTAG=>ATAC
	Yellow highlighted areas in columns A, B, F and K indicate 3' splice site changes in genes (At1g51110 and At3g04500) that are shared by both cwc16a-1 and smu1-4 (Table 2, main text).Note these are all GTAG to GTAG changes.
	Additional blue and pink highlighted genes in column A indicate genes in which splicing of more than one intron is affected in the mutant.
	Brown highlighted row indicates SmFa (At4g30220), a gene that is mutated in hgf4-1 as reported in the present paper.

## Sheet: CWC_ES
#Gene	Skipping position	regulation	foldChange	description	comp_description	IPR_domain
AT1G15200	2<=>4	reduced	0.541564	protein-protein interaction regulator family protein	protein-protein interaction regulator family protein; FUNCTIONS IN: molecular_function unknown; INVOLVED IN: biological_process unknown; LOCATED IN: cellular_component unknown; EXPRESSED IN: 22 plant structures; EXPRESSED DURING: 13 growth stages; CONTAINS InterPro DOMAIN/s: Pinin/SDK/memA protein (InterPro:IPR006786)	Pinin/SDK/MemA protein
AT1G80040	3<=>5	reduced	0.734213		FUNCTIONS IN: molecular_function unknown; INVOLVED IN: biological_process unknown; LOCATED IN: chloroplast; EXPRESSED IN: 24 plant structures; EXPRESSED DURING: 15 growth stages; BEST Arabidopsis thaliana protein match is: Ubiquitin system component Cue protein (TAIR:AT5G32440.1); CONTAINS InterPro DOMAIN/s: Ubiquitin system component Cue (InterPro:IPR003892); BEST Arabidopsis thaliana protein ma…	UBA-like | Ubiquitin system component Cue
AT2G22980	10<=>12	enhanced	5.62007	serine carboxypeptidase-like 13	serine carboxypeptidase-like 13 (SCPL13); FUNCTIONS IN: serine-type carboxypeptidase activity; INVOLVED IN: proteolysis; LOCATED IN: endomembrane system; EXPRESSED IN: 23 plant structures; EXPRESSED DURING: 13 growth stages; CONTAINS InterPro DOMAIN/s: Peptidase S10, serine carboxypeptidase (InterPro:IPR001563); BEST Arabidopsis thaliana protein match is: serine carboxypeptidase-like 11 (TAIR:AT2…	Alpha/Beta hydrolase fold | Peptidase S10, serine carboxypeptidase
AT2G38840	6<=>9	enhanced	-1	Guanylate-binding family protein	Guanylate-binding family protein; FUNCTIONS IN: GTP binding, GTPase activity; INVOLVED IN: immune response; LOCATED IN: endomembrane system; EXPRESSED IN: 22 plant structures; EXPRESSED DURING: 11 growth stages; CONTAINS InterPro DOMAIN/s: Guanylate-binding protein, N-terminal (InterPro:IPR015894), Guanylate-binding protein, C-terminal (InterPro:IPR003191); BEST Arabidopsis thaliana protein match…	Guanylate-binding protein, C-terminal | Guanylate-binding protein, N-terminal | P-loop containing nucleoside triphosphate hydrolase
AT3G61440	2<=>4	enhanced	2.84587	cysteine synthase C1	CYSTEINE SYNTHASE C1 (ATCYSC1); cysteine synthase C1 (CYSC1); CONTAINS InterPro DOMAIN/s: Pyridoxal phosphate-dependent enzyme, beta subunit (InterPro:IPR001926); FUNCTIONS IN: cysteine synthase activity, copper ion binding, L-3-cyanoalanine synthase activity; BEST Arabidopsis thaliana protein match is: O-acetylserine (thiol) lyase isoform C (TAIR:AT3G59760.3); INVOLVED IN: cysteine biosynthetic …	Cysteine synthase A | Cysteine synthase K/M | Cysteine synthase/cystathionine beta-synthase, pyridoxal-phosphate attachment site | Tryptophan synthase beta subunit-like PLP-dependent enzyme
AT5G09920	4<=>6	enhanced	-1	RNA polymerase II, Rpb4, core protein	NRPB4; CONTAINS InterPro DOMAIN/s: HRDC-like (InterPro:IPR010997), RNA polymerase II, Rpb4 (InterPro:IPR005574), RNA polymerase II, Rpb4, core (InterPro:IPR006590); BEST Arabidopsis thaliana protein match is: RNA polymerase II, Rpb4, core protein (TAIR:AT4G15950.1)	HRDC-like | RNA polymerase II, Rpb4 | RNA polymerase II, Rpb4, core
AT5G65050	5<=>7	enhanced	8.2577	AGAMOUS-like 31	AGAMOUS-like 31 (AGL31); CONTAINS InterPro DOMAIN/s: Transcription factor, MADS-box (InterPro:IPR002100), Transcription factor, K-box (InterPro:IPR002487); FUNCTIONS IN: sequence-specific DNA binding transcription factor activity; BEST Arabidopsis thaliana protein match is: K-box region and MADS-box transcription factor family protein (TAIR:AT5G65060.1); INVOLVED IN: negative regulation of vernal…	Transcription factor, K-box | Transcription factor, MADS-box

## Sheet: CWC_AS_DATA
#Gene	Splice1	Database	Splice2	Database	T Splice1	cwc16a-1 Splice1	T Splice2	cwc16a-1 Splice2	p-value	T spliceAll	cwc16a-1spliceAll	p-value	T Uniq	cwc16a-1 Uniq	p-value
AT1G02300	4(0)-5(+27)		4(0)-5(-115)		499	95	150	257	6.29932e-54	401	535	5.28042e-61	14357	14258	1.94264e-65
AT1G08520	4(0)-5(-5)		4(0)-5(0)	V	174	569	3734	4976	2.03499e-26	3734	4979	2.04666e-26	67557	86518	7.08118e-31
AT1G14030	3(+2)-4(+22)		3(0)-4(0)	V	21	244	1055	869	3.24802e-53	1068	915	1.82815e-51	18151	19019	5.20966e-47
AT1G19650	4(-43)-5(0)		4(0)-5(0)	V	32	480	310	504	1.54139e-43	314	518	6.12432e-43	6945	14610	1.22177e-45
AT1G25682	5(-39)-6(0)		5(0)-6(0)	V	0	212	1239	43	4.11024e-215	1240	338	3.23493e-124	8264	4787	8.47993e-92
AT1G25682	5(-1)-6(0)		5(0)-6(0)	V	1	293	1239	43	9.36909e-271	1239	257	1.14804e-179	8264	4787	1.10537e-123
AT1G25682	5(0)-6(0)	V	5(-1)-6(0)		1239	43	1	293	9.36909e-271	1	507	0	8264	4787	1.56902e-172
AT1G30200	1(+3)-2(-11)		1(0)-2(-11)	V	27	194	781	469	1.38793e-46	1461	983	3.85085e-45	14231	11980	7.59677e-39
AT1G45474	1(-4)-2(-5)		1(0)-2(0)	V	4	114	3366	3710	1.0736e-26	3427	3779	1.08586e-26	25531	31418	1.91527e-24
AT1G51110	2(0)-3(-4)		2(0)-3(0)	V	195	385	4435	2968	1.64027e-34	4435	2968	1.64027e-34	36782	37200	7.48845e-15
AT1G51110	2(0)-3(0)	V	2(0)-3(-4)		4435	2968	195	385	1.64027e-34	195	385	1.64027e-34	36782	37200	4.05454e-63
AT1G51110	5(0)-6(+5)		5(0)-6(0)	V	352	1597	3938	3882	1.55444e-157	3971	3959	2.22109e-155	36782	37200	1.25132e-181
AT1G63640	15(-1)-16(0)		15(0)-16(0)	V	0	106	256	9	6.18021e-83	256	9	6.18021e-83	8310	5652	4.22737e-42
AT1G63640	15(0)-16(0)	V	15(-1)-16(0)		256	9	0	106	6.18021e-83	0	106	6.18021e-83	8310	5652	5.25527e-45
AT1G73490	1(+2)-2(-3)		1(0)-2(0)	V	0	72	1479	1752	2.27805e-19	1479	1752	2.27805e-19	10940	12600	3.42765e-20
AT1G79520	5(+177)-6(-36)		5(0)-6(-36)	V	194	64	307	368	1.61222e-16	322	381	2.33879e-16	6387	6823	3.66799e-18
AT2G02160	1(0)-2(-74)		1(0)-2(0)	V	0	173	2018	424	3.15786e-121	2018	879	1.48159e-85	58879	57354	9.70897e-54
AT2G02160	1(0)-2(-86)		1(0)-2(0)	V	0	222	2018	424	5.38681e-152	2018	830	2.37666e-111	58879	57354	9.83491e-69
AT2G02160	1(0)-2(0)	V	1(0)-2(-86)		2018	424	0	222	5.38681e-152	0	628	0	58879	57354	2.82275e-234
AT2G21240	2(0)-3(0)	V	2(-42)-3(0)		1711	1147	7	117	2.08472e-36	164	263	9.85527e-17	18097	16700	4.75277e-16
AT2G21240	2(-42)-3(0)		2(0)-3(0)	V	7	117	1711	1147	2.08472e-36	1868	1293	1.20218e-35	18097	16700	7.47794e-29
AT2G21660	1(0)-2(+166)		1(0)-2(0)	V	11114	4480	157770	126550	0	158168	126769	0	1152423	873825	7.24429e-299
AT2G22980	6(-1)-7(0)		6(0)-7(0)	V	413	521	4590	2857	4.51468e-24	4629	2875	3.16339e-24	71464	40589	1.33905e-33
AT2G26500	1(0)-2(-4)	V	1(0)-2(0)	V	803	1512	63219	62129	1.24216e-51	63305	62194	9.36825e-52	183895	182601	1.26301e-50
AT2G27730	3(0)-4(+191)		3(0)-4(0)	V	42	142	4549	4835	1.52622e-12	4641	5032	4.40574e-12	17182	18447	2.01707e-12
AT2G28900	4(+42)-5(0)		4(0)-5(0)	V	21	221	13951	11257	8.03901e-53	13960	11265	8.05361e-53	43297	36124	1.16686e-51
AT2G39280	7(-15)-8(0)	V	7(0)-8(0)	V	136	7	226	431	6.21251e-45	233	434	2.38768e-44	11373	7979	3.43907e-23
AT3G03305	3(-124)-4(0)		3(0)-4(0)	V	2	67	595	42	7.22748e-62	597	44	3.11696e-61	5220	2352	2.0465e-31
AT3G03305	3(0)-4(0)	V	3(-124)-4(0)		595	42	2	67	7.22748e-62	4	69	5.83171e-61	5220	2352	6.99427e-49
AT3G04500	3(0)-4(0)	V	3(+169)-4(0)		1056	1113	494	6	5.90077e-123	499	11	4.51002e-117	9710	6201	1.40276e-27
AT3G04500	3(+169)-4(0)		3(0)-4(0)	V	494	6	1056	1113	5.90077e-123	1061	1118	5.96628e-123	9710	6201	1.19003e-93
AT3G14210	1(0)-2(-27)		1(0)-2(0)	V	15	170	16688	11637	6.64481e-48	16706	11650	6.66405e-48	144780	99701	1.15371e-48
AT3G14220	3(0)-4(+24)		3(0)-4(0)	V	8	79	1569	1324	2.60281e-18	1571	1327	2.66276e-18	10764	10088	7.16591e-17
AT3G16290	9(0)-10(0)	V	9(+15)-10(0)		767	135	0	514	3.0571e-259	0	563	2.04855e-275	20128	21161	9.35217e-113
AT3G16290	9(+15)-10(0)		9(0)-10(0)	V	0	514	767	135	3.0571e-259	767	184	5.99399e-238	20128	21161	1.32822e-148
AT3G17300	1(-1)-2(0)		1(+160)-2(0)		108	3	53	336	2.19567e-64	895	1000	9.82761e-30	3458	3146	3.55396e-26
AT3G17300	1(+160)-2(0)		1(-1)-2(0)		53	336	108	3	2.19567e-64	950	667	3.29161e-62	3458	3146	8.37515e-55
AT3G52340	1(-155)-2(0)	V	1(0)-2(0)	V	763	1094	614	364	3.68603e-28	742	505	7.75126e-24	29399	60752	4.00126e-14
AT3G57050	10(0)-11(-45)	V	10(0)-11(0)	V	412	723	1846	1367	1.21182e-34	1854	1370	5.82197e-35	23447	20559	9.02044e-30
AT3G57410	6(+173)-7(0)		6(0)-7(0)	V	593	310	2704	3005	8.69496e-25	2738	3048	6.46424e-25	65751	62382	4.14301e-18
AT3G61440	8(0)-9(-19)		8(0)-9(0)	V	11	113	29874	32844	1.38919e-20	29900	32883	1.39985e-20	219539	205802	4.72273e-24
AT3G61440	3(+1)-4(0)		3(0)-4(0)	V	26	388	22187	14219	2.30985e-122	22220	14231	1.99405e-122	219539	205802	2.6131e-89
AT3G61440	3(0)-4(0)	V	3(+1)-4(0)		22187	14219	26	388	2.30985e-122	59	400	2.86139e-100	219539	205802	8.02565e-259
AT4G13495	3(0)-4(+15)		3(0)-4(0)	V	174	408	14444	6266	2.42104e-84	14457	6267	2.08385e-84	80768	37657	2.18762e-79
AT4G15540	3(-85)-4(+204)		3(0)-4(0)	V	1256	248	1261	1547	2.91408e-142	1308	1608	3.11342e-144	31877	29081	6.98861e-140
AT4G25100	5(0)-6(+3)		5(0)-6(0)	V	17	424	56921	34186	9.67225e-154	56963	34207	9.36014e-154	244410	143124	4.15656e-157
AT4G30220	1(+4)-2(+3)		1(0)-2(0)	V	5	84	3140	3218	3.93225e-19	3140	3223	4.06212e-19	8654	8993	5.14121e-19
AT4G32060	4(0)-5(+100)		4(0)-5(0)	V	73	167	5473	3312	9.40154e-23	6815	5080	1.17062e-16	123507	91492	3.45192e-17
AT4G35740	10(0)-11(0)	V	10(0)-11(+42)		148	33	6	76	3.77992e-32	6	78	7.65471e-33	3574	6167	8.52507e-35
AT4G36980	4(0)-5(+32)		4(0)-5(0)	V	39	182	913	615	3.04592e-33	926	618	2.04497e-33	58883	35061	9.34074e-43
AT4G39260	1(0)-2(+158)		1(0)-2(0)	V	5451	1843	20150	16976	1.44583e-240	20203	17018	1.222e-240	193891	142611	7.42509e-200
AT5G09660	6(-138)-7(+3)		6(-138)-7(0)	V	12	177	21888	23266	1.07169e-36	21928	23314	1.08084e-36	196865	216838	1.40702e-35
AT5G11170	3(0)-4(-54)	V	3(0)-4(+82)		3004	4419	1284	689	6.105e-85	1296	698	4.41402e-85	44056	51947	1.22644e-19
AT5G11170	3(0)-4(+82)		3(0)-4(-54)	V	1284	689	3004	4419	6.105e-85	3016	4428	1.15702e-84	44056	51947	1.62139e-64
AT5G35170	7(0)-8(0)	V	7(0)-8(+10)		3666	1004	266	297	9.86367e-52	305	401	5.79914e-78	85700	59930	1.02903e-172
AT5G46110	8(+1)-9(0)		8(0)-9(0)	V	13	391	25548	18979	1.04505e-123	25593	19023	1.17364e-123	262026	258436	2.35189e-99
AT5G46110	8(0)-9(0)	V	8(+1)-9(0)		25548	18979	13	391	1.04505e-123	58	435	2.73999e-98	262026	258436	3.61286e-179
AT5G66240	2(0)-3(-3)		2(0)-3(0)	V	4	67	3057	2722	1.52173e-17	3058	2724	1.54086e-17	19973	18724	6.57358e-17
GFP	1(-257)-2(-5)		1(0)-2(0)		8539	44921	9037	3331	0	10911	5245	0	1811117	1711948	0
GFP	1(0)-2(0)		1(-257)-2(-5)		9037	3331	8539	44921	0	10413	46835	0	1811117	1711948	0

## Sheet: CWC_ES_DATA
#GeneID	exonPair	T	cwc16a-1	depthT	depthcwc16a-1	chiSquared	xT	xcwc16a-1	xChiSquared	p-value
AT1G15200	2<=>4	780	389	2035.71	1874.65	100.725	1273	1309	141.937	1.00366e-32
AT1G80040	3<=>5	2027	1633	1751.81	1922.2	87.0167	96	612	501.176	5.27478e-111
AT2G22980	10<=>12	125	399	6237.61	3542.74	361.499	8308	3636	516.892	2.00827e-114
AT2G38840	6<=>9	0	63	472.155	485.526	60.9684	428	189	142.241	8.6138e-33
AT3G61440	2<=>4	587	1566	18582.1	17419.3	511.181	38936	25445	993.635	4.34344e-218
AT5G09920	4<=>6	0	175	1695.85	1564.28	189.411	3192	2619	212.966	3.09613e-48
AT5G65050	5<=>7	67	370	2239.2	1497.48	361.854	4102	2211	473.286	6.17645e-105

## Sheet: SMU_AS
#Gene	Splice1	Database	Splice2	Database	Donor/Acceptor Change	regulation	foldChange	Splice1 seq	Splice2 seq	pattern	description	comp_description	IPR_domain
AT1G02300	4(0)-5(+27)		4(+111)-5(-118)		5'/3'_ss	reduced	0.534189	GTAG	GTAG	GTAG=>GTAG	Cysteine proteinases superfamily protein	Cysteine proteinases superfamily protein; FUNCTIONS IN: cysteine-type endopeptidase activity, cysteine-type peptidase activity; INVOLVED IN: proteolysis, regulation of catalytic activity; LOCATED IN: endomembrane system; EXPRESSED IN: 22 plant structures; EXPRESSED DURING: 13 growth stages; CONTAINS InterPro DOMAIN/s: Peptidase C1A, papain (InterPro:IPR013128), Peptidase C1A, cathepsin B (InterPr…	Cysteine peptidase, histidine active site | Peptidase C1A | Peptidase C1A, cathepsin B | Peptidase C1A, papain C-terminal | Peptidase C1A, propeptide
AT1G04080	11(-17)-12(0)		11(0)-12(0)	V	5'_ss	enhanced	-1	ATAG	GTAG	ATAG=>GTAG	Tetratricopeptide repeat (TPR)-like superfamily protein	PRP39; FUNCTIONS IN: binding; INVOLVED IN: regulation of timing of transition from vegetative to reproductive phase; LOCATED IN: intracellular; EXPRESSED IN: 28 plant structures; LOCATED IN: intracellular, nucleus; EXPRESSED DURING: 13 growth stages; CONTAINS InterPro DOMAIN/s: RNA-processing protein, HAT helix (InterPro:IPR003107); BEST Arabidopsis thaliana protein match is: Tetratricopeptide re…	HAT (Half-A-TPR) repeat | Tetratricopeptide-like helical domain
AT1G28330	1(-278)-2(0)	V	1(0)-2(0)	V	3'_ss	reduced	0.742676	GTAG	GTAG	GTAG=>GTAG	dormancy-associated protein-like 1	dormancy-associated protein-like 1; dormancy-associated protein-like 1 (DYL1); FUNCTIONS IN: molecular_function unknown; INVOLVED IN: response to fructose stimulus, response to sucrose stimulus, response to glucose stimulus; LOCATED IN: cellular_component unknown; EXPRESSED IN: 22 plant structures; EXPRESSED DURING: 13 growth stages; CONTAINS InterPro DOMAIN/s: Dormancyauxin associated (InterPro:…	Dormancyauxin associated
AT1G29400	8(0)-9(-125)		8(0)-9(0)	V	5'_ss	enhanced	-1	GTAG	GTAG	GTAG=>GTAG	MEI2-like protein 5	MEI2-like protein 5 (ML5); FUNCTIONS IN: RNA binding, nucleotide binding, nucleic acid binding; LOCATED IN: cellular_component unknown; EXPRESSED IN: 30 plant structures; EXPRESSED DURING: 16 growth stages; CONTAINS InterPro DOMAIN/s: RNA recognition motif, RNP-1 (InterPro:IPR000504), RNA recognition motif 2 (InterPro:IPR007201), Nucleotide-binding, alpha-beta plait (InterPro:IPR012677); BEST Ara…	Nucleotide-binding, alpha-beta plait | RNA recognition motif 2 | RNA recognition motif domain
AT1G29400	8(0)-9(-61)		8(0)-9(0)	V	5'_ss	enhanced	-1	GTAG	GTAG	GTAG=>GTAG
AT1G29400	8(0)-9(0)	V	8(0)-9(-61)		5'_ss	reduced	0.103544	GTAG	GTAG	GTAG=>GTAG
AT1G43700	1(0)-2(0)	V	1(-1)-2(0)		5'_ss	reduced	0.0730655	GTAG	GGAG	GTAG=>GGAG	VIRE2-interacting protein 1	VIRE2-interacting protein 1 (VIP1); FUNCTIONS IN: protein binding, sequence-specific DNA binding transcription factor activity; INVOLVED IN: cellular response to sulfate starvation, sulfate transport, DNA mediated transformation, nuclear import; LOCATED IN: nucleus; EXPRESSED IN: 23 plant structures; EXPRESSED DURING: 13 growth stages; CONTAINS InterPro DOMAIN/s: Basic-leucine zipper (bZIP) trans…	Basic-leucine zipper domain
AT1G43700	1(-1)-2(0)		1(0)-2(0)	V	5'_ss	enhanced	-1	GGAG	GTAG	GGAG=>GTAG
AT1G51110	5(0)-6(+5)		5(0)-6(0)	V	3'_ss	enhanced	2.49942	GTAG	GTAG	GTAG=>GTAG	Plastid-lipid associated protein PAP / fibrillin family protein	Plastid-lipid associated protein PAP / fibrillin family protein; FUNCTIONS IN: structural molecule activity; INVOLVED IN: tryptophan biosynthetic process; LOCATED IN: chloroplast thylakoid membrane, chloroplast, membrane; EXPRESSED IN: 21 plant structures; EXPRESSED DURING: 13 growth stages; CONTAINS InterPro DOMAIN/s: Plastid lipid-associated protein/fibrillin (InterPro:IPR006843); BEST Arabidop…	Plastid lipid-associated protein/fibrillin conserved domain
AT1G80380	1(0)-2(0)	V	1(-57)-2(0)	V	5'_ss	reduced	0.390889	GTAG	GTAG	GTAG=>GTAG	P-loop containing nucleoside triphosphate hydrolases superfamily protein	P-loop containing nucleoside triphosphate hydrolases superfamily protein; FUNCTIONS IN: glycerate kinase activity; INVOLVED IN: photorespiration; LOCATED IN: chloroplast; LOCATED IN: chloroplast stroma, chloroplast, chloroplast envelope; LOCATED IN: chloroplast, chloroplast envelope; EXPRESSED IN: 22 plant structures; EXPRESSED DURING: 13 growth stages; CONTAINS InterPro DOMAIN/s: Phosphoribuloki…	P-loop containing nucleoside triphosphate hydrolase | Phosphoribulokinase/uridine kinase
AT2G43080	2(0)-3(+196)		2(0)-3(0)	V	3'_ss	reduced	0.505233	GTAG	GTAG	GTAG=>GTAG	P4H isoform 1	P4H isoform 1 (AT-P4H-1); FUNCTIONS IN: oxidoreductase activity, acting on paired donors, with incorporation or reduction of molecular oxygen, 2-oxoglutarate as one donor, and incorporation of one atom each of oxygen into both donors, procollagen-proline 4-dioxygenase activity; INVOLVED IN: peptidyl-proline hydroxylation to 4-hydroxy-L-proline; LOCATED IN: endomembrane system; EXPRESSED IN: 23 pl…	Oxoglutarate/iron-dependent dioxygenase | Prolyl 4-hydroxylase, alpha subunit
AT3G04500	3(+169)-4(0)		3(0)-4(0)	V	3'_ss	reduced	0.222539	GTAG	GTAG	GTAG=>GTAG	RNA-binding (RRM/RBD/RNP motifs) family protein	RNA-binding (RRM/RBD/RNP motifs) family protein; FUNCTIONS IN: RNA binding, nucleotide binding, nucleic acid binding; INVOLVED IN: biological_process unknown; EXPRESSED IN: 24 plant structures; EXPRESSED DURING: 15 growth stages; CONTAINS InterPro DOMAIN/s: RNA recognition motif, RNP-1 (InterPro:IPR000504), Nucleotide-binding, alpha-beta plait (InterPro:IPR012677), RNA recognition motif-related (…	Nucleotide-binding, alpha-beta plait | RNA recognition motif domain
AT3G12280	12(+6)-13(0)		12(0)-13(0)	V	3'_ss	enhanced	-1	GTGG	GTAG	GTGG=>GTAG	retinoblastoma-related 1	retinoblastoma-related 1 (RBR1); FUNCTIONS IN: transcription factor binding; INVOLVED IN: in 15 processes; LOCATED IN: cytosol; EXPRESSED IN: 25 plant structures; EXPRESSED IN: 26 plant structures; EXPRESSED DURING: 15 growth stages; CONTAINS InterPro DOMAIN/s: Retinoblastoma-associated protein, B-box (InterPro:IPR002719), Cyclin-like (InterPro:IPR011028), Cyclin-related (InterPro:IPR013763), Ret…	Cyclin-like | Retinoblastoma protein family | Retinoblastoma-associated protein, A-box | Retinoblastoma-associated protein, B-box | Retinoblastoma-associated protein, N-terminal | Retinoblastoma-related protein
AT3G12280	12(0)-13(0)	V	12(+6)-13(0)		3'_ss	reduced	0.345172	GTAG	GTGG	GTAG=>GTGG
AT3G28710	2(-1)-3(0)		2(0)-3(0)	V	3'_ss	enhanced	106.076	GTGG	GTAG	GTGG=>GTAG	ATPase, V0/A0 complex, subunit C/D	ATPase, V0/A0 complex, subunit C/D; FUNCTIONS IN: hydrogen ion transmembrane transporter activity, proton-transporting ATPase activity, rotational mechanism; INVOLVED IN: proton transport, ATP synthesis coupled proton transport; LOCATED IN: vacuolar membrane, plasma membrane, vacuole, plant-type vacuole; EXPRESSED IN: cultured cell, callus; CONTAINS InterPro DOMAIN/s: ATPase, V0/A0 complex, subun…	ATPase, V0 complex, c/d subunit | ATPase, V0 complex, subunit d
AT4G04850	5(-1)-6(0)		5(0)-6(0)	V	5'_ss	enhanced	-1	GGAG	GTAG	GGAG=>GTAG	K+ efflux antiporter 3	K+ efflux antiporter 3 (KEA3); FUNCTIONS IN: potassium:hydrogen antiporter activity, potassium ion transmembrane transporter activity; INVOLVED IN: potassium ion transport, cation transport, metabolic process, transmembrane transport; EXPRESSED IN: 21 plant structures; LOCATED IN: chloroplast; EXPRESSED DURING: 13 growth stages; CONTAINS InterPro DOMAIN/s: Cation/H+ exchanger (InterPro:IPR006153)…	Cation/H+ exchanger | NAD(P)-binding domain | Regulator of K+ conductance, N-terminal
AT4G04850	5(0)-6(0)	V	5(-1)-6(0)		5'_ss	reduced	0.0732648	GTAG	GGAG	GTAG=>GGAG
AT5G02810	4(0)-5(0)	V	4(0)-5(+201)		5'_ss	enhanced	1.50282	GTAG	GTAG	GTAG=>GTAG	pseudo-response regulator 7	pseudo-response regulator 7 (PRR7); CONTAINS InterPro DOMAIN/s: CheY-like (InterPro:IPR011006), Signal transduction response regulator, receiver domain (InterPro:IPR001789), CCT domain (InterPro:IPR010402); BEST Arabidopsis thaliana protein match is: pseudo-response regulator 3 (TAIR:AT5G60100.3)	CCT domain | CheY-like superfamily | Signal transduction response regulator, receiver domain
AT5G02840	7(0)-8(-22)	V	7(0)-8(0)	V	3'_ss	enhanced	1.61032	GTAG	GTAG	GTAG=>GTAG	LHY/CCA1-like 1	LHY/CCA1-like 1 (LCL1); CONTAINS InterPro DOMAIN/s: SANT, DNA-binding (InterPro:IPR001005), Homeodomain-like (InterPro:IPR009057), Myb, DNA-binding (InterPro:IPR014778), HTH transcriptional regulator, Myb-type, DNA-binding (InterPro:IPR017930), Myb-like DNA-binding domain, SHAQKYF class (InterPro:IPR006447); BEST Arabidopsis thaliana protein match is: Homeodomain-like superfamily protein (TAIR:AT…	Homeodomain-like | Myb domain | Myb domain, plants | SANT/Myb domain
AT5G11170	6(+599)-7(0)		6(0)-7(0)	V	5'_ss	reduced	0.441612	GTAG	GTAG	GTAG=>GTAG	DEAD/DEAH box RNA helicase family protein	DEAD/DEAH box RNA helicase family protein ; FUNCTIONS IN: helicase activity, ATP-dependent helicase activity, ATP binding, nucleic acid binding; FUNCTIONS IN: helicase activity, ATP-dependent helicase activity, nucleic acid binding, ATP binding; INVOLVED IN: response to cadmium ion; LOCATED IN: nucleolus; EXPRESSED IN: guard cell, root, cultured cell; CONTAINS InterPro DOMAIN/s: DNA/RNA helicase,…	DEAD/DEAH box helicase domain | Helicase, C-terminal | Helicase, superfamily 1/2, ATP-binding domain | P-loop containing nucleoside triphosphate hydrolase | RNA helicase, DEAD-box type, Q motif
AT5G16030	2(0)-3(0)	V	2(0)-3(-3)	V	3'_ss	reduced	0.424126	GTAG	GTAG	GTAG=>GTAG		unknown protein; FUNCTIONS IN: molecular_function unknown; INVOLVED IN: biological_process unknown; LOCATED IN: cellular_component unknown; EXPRESSED IN: 20 plant structures; EXPRESSED DURING: 13 growth stages; BEST Arabidopsis thaliana protein match is: unknown protein (TAIR:AT3G02500.1)
AT5G19940	1(0)-2(-11)		1(0)-2(0)	V	3'_ss	enhanced	-1	GTAG	GTAG	GTAG=>GTAG	Plastid-lipid associated protein PAP / fibrillin family protein	Plastid-lipid associated protein PAP / fibrillin family protein; FUNCTIONS IN: structural molecule activity; INVOLVED IN: biological_process unknown; LOCATED IN: chloroplast envelope; LOCATED IN: chloroplast, chloroplast envelope; EXPRESSED IN: 21 plant structures; EXPRESSED DURING: 13 growth stages; CONTAINS InterPro DOMAIN/s: Plastid lipid-associated protein/fibrillin (InterPro:IPR006843); BEST…	Plastid lipid-associated protein/fibrillin conserved domain
AT5G19940	2(+8)-3(0)		2(0)-3(0)	V	5'_ss	enhanced	7.49357	GTAG	GTAG	GTAG=>GTAG
AT5G19940	1(-1)-2(0)		1(0)-2(0)	V	5'_ss	enhanced	796.89	GGAG	GTAG	GGAG=>GTAG
AT5G19940	1(0)-2(0)	V	1(-1)-2(0)		5'_ss	reduced	0.0705861	GTAG	GGAG	GTAG=>GGAG
GFP	1(0)-2(0)		1(-257)-2(-5)		5'/3'_ss	reduced	0.458659	GTAG	ATAC	GTAG=>ATAC
GFP	1(-257)-2(-5)		1(0)-2(0)		5'/3'_ss	enhanced	3.19829	ATAC	GTAG	ATAC=>GTAG
		Yellow highlighted areas in columns A, B, F and K indicate 3' splice site changes in genes (At1g51110 and At3g04500) that are shared by both cwc16a-1 and smu1-4 (Table 2, main text). Note these are all GTAG to GTAG changes.
		Blue and pink highlighted genes in column A indicate genes in which splicing of more than one intron is affected in the mutant.

## Sheet: SMU_ES
#Gene	Skipping position	foldChange	regulation	description	comp_description	IPR_domain
AT1G18730	2<=>4	8.33236	enhanced	NDH dependent flow 6	NDH dependent flow 6 (NDF6); FUNCTIONS IN: molecular_function unknown; INVOLVED IN: photosynthetic electron transport in photosystem I; LOCATED IN: chloroplast thylakoid membrane, chloroplast, NAD(P)H dehydrogenase complex (plastoquinone); EXPRESSED IN: 21 plant structures; EXPRESSED DURING: 13 growth stages
AT1G54370	8<=>10	2.02432	enhanced	sodium hydrogen exchanger 5	sodium hydrogen exchanger 5 (NHX5); FUNCTIONS IN: sodium:hydrogen antiporter activity, sodium ion transmembrane transporter activity; INVOLVED IN: lithium ion transport, sodium ion transport; LOCATED IN: integral to membrane; EXPRESSED IN: 23 plant structures; EXPRESSED DURING: 13 growth stages; CONTAINS InterPro DOMAIN/s: Na+/H+ exchanger, subfamily (InterPro:IPR004709), Na+/H+ exchanger, isofor…	Cation/H+ exchanger | Cation/H+ exchanger, CPA1 family | Na+/H+ exchanger
AT2G39780	4<=>6	0.501173	reduced	ribonuclease 2	ribonuclease 2 (RNS2); FUNCTIONS IN: ribonuclease T2 activity, endoribonuclease activity, RNA binding; INVOLVED IN: aging; LOCATED IN: intracellular; LOCATED IN: intracellular, vacuole; EXPRESSED IN: 25 plant structures; EXPRESSED DURING: 15 growth stages; CONTAINS InterPro DOMAIN/s: Ribonuclease T2 (InterPro:IPR001568), Ribonuclease T2, active site (InterPro:IPR018188); BEST Arabidopsis thaliana…	Ribonuclease T2, active site | Ribonuclease T2-like
AT2G46915	7<=>9	4.70885	enhanced	Protein of unknown function (DUF3754)	Protein of unknown function (DUF3754); FUNCTIONS IN: molecular_function unknown; INVOLVED IN: biological_process unknown; LOCATED IN: chloroplast; EXPRESSED IN: male gametophyte, pollen tube; EXPRESSED DURING: L mature pollen stage, M germinated pollen stage; CONTAINS InterPro DOMAIN/s: Protein of unknown function DUF3754 (InterPro:IPR022227); BEST Arabidopsis thaliana protein match is: Protein o…	Protein of unknown function DUF3754
AT3G56860	1<=>3	0.694438	reduced	UBP1-associated protein 2A	UBP1-associated protein 2A (UBA2A); CONTAINS InterPro DOMAIN/s: RNA recognition motif, RNP-1 (InterPro:IPR000504), Nucleotide-binding, alpha-beta plait (InterPro:IPR012677); FUNCTIONS IN: RNA binding, AU-rich element binding; BEST Arabidopsis thaliana protein match is: RNA-binding (RRM/RBD/RNP motifs) family protein (TAIR:AT2G41060.2); INVOLVED IN: in 6 processes; LOCATED IN: nucleus; EXPRESSED I…	Nucleotide-binding, alpha-beta plait | RNA recognition motif domain
AT3G62190	3<=>5	1.36807	enhanced	Chaperone DnaJ-domain superfamily protein	Chaperone DnaJ-domain superfamily protein; FUNCTIONS IN: heat shock protein binding; INVOLVED IN: protein folding; LOCATED IN: cellular_component unknown; EXPRESSED IN: 23 plant structures; EXPRESSED DURING: 15 growth stages; CONTAINS InterPro DOMAIN/s: Molecular chaperone, heat shock protein, Hsp40, DnaJ (InterPro:IPR015609), Heat shock protein DnaJ, N-terminal (InterPro:IPR001623)	DnaJ domain
AT5G14740	3<=>5	19.7001	enhanced	carbonic anhydrase 2	carbonic anhydrase 2 (CA2); FUNCTIONS IN: carbonate dehydratase activity, zinc ion binding; INVOLVED IN: defense response to bacterium, carbon utilization; LOCATED IN: cytosol, chloroplast thylakoid membrane, apoplast, chloroplast, cytoplasm; LOCATED IN: in 7 components; EXPRESSED IN: 23 plant structures; EXPRESSED IN: 24 plant structures; EXPRESSED DURING: 13 growth stages; CONTAINS InterPro DOM…	Carbonic anhydrase | Carbonic anhydrase, prokaryotic-like, conserved site
AT5G48220	1<=>4	1.32508	enhanced	Aldolase-type TIM barrel family protein	Aldolase-type TIM barrel family protein; FUNCTIONS IN: indole-3-glycerol-phosphate synthase activity, catalytic activity; INVOLVED IN: metabolic process, tryptophan metabolic process; EXPRESSED IN: 22 plant structures; LOCATED IN: chloroplast; LOCATED IN: chloroplast, chloroplast stroma; EXPRESSED DURING: 13 growth stages; CONTAINS InterPro DOMAIN/s: Aldolase-type TIM barrel (InterPro:IPR013785),…	Aldolase-type TIM barrel | Indole-3-glycerol phosphate synthase | Indole-3-glycerol phosphate synthase, conserved site | Ribulose-phosphate binding barrel

## Sheet: SMU_AS_DATA
#Gene	Splice1	Database	Splice2	Database	T Splice1	smu1-4 Splice1	T Splice2	smu1-4 Splice2	p-value	T spliceAll	smu1-4 spliceAll	p-value	T Uniq	smu1-4 Uniq	p-value
AT1G02300	4(0)-5(+27)		4(+111)-5(-118)		499	229	36	92	1.19555e-17	401	382	7.97857e-12	14357	12334	1.5762e-15
AT5G02840	7(0)-8(-22)	V	7(0)-8(0)	V	672	798	2446	1507	1.98106e-26	2446	1507	1.98106e-26	28678	21148	2.93406e-19
AT3G28710	2(-1)-3(0)		2(0)-3(0)	V	1	88	4228	3637	2.82862e-28	4228	3637	2.82862e-28	38010	31533	3.11174e-29
AT2G43080	2(0)-3(+196)		2(0)-3(0)	V	748	327	966	1030	5.95003e-30	980	1037	1.7437e-29	9590	8298	3.9162e-25
AT1G28330	1(-278)-2(0)	V	1(0)-2(0)	V	22640	7580	18870	7923	3.19199e-33	18880	7929	2.61655e-33	218427	98469	6.84484e-107
AT1G80380	1(0)-2(0)	V	1(-57)-2(0)	V	586	165	5657	4771	2.72264e-39	5694	4789	4.46068e-39	65492	47176	2.41797e-30
AT5G11170	6(+599)-7(0)		6(0)-7(0)	V	601	281	2098	2704	3.42583e-41	2125	2720	1.08662e-40	44056	46644	2.155e-31
AT1G04080	11(-17)-12(0)		11(0)-12(0)	V	0	112	1539	1104	8.33917e-42	1539	1104	8.33917e-42	33640	27190	7.73429e-40
AT1G51110	5(0)-6(+5)		5(0)-6(0)	V	352	867	3938	3928	1.90873e-44	3971	3953	9.01352e-45	36782	36247	1.5773e-51
AT5G16030	2(0)-3(0)	V	2(0)-3(-3)	V	920	458	8560	10597	5.3789e-57	8563	10604	3.61405e-57	41446	48648	2.30342e-53
AT3G04500	3(+169)-4(0)		3(0)-4(0)	V	494	86	1056	1206	9.24715e-68	1061	1209	1.14387e-67	9710	7596	2.00904e-49
AT3G12280	12(+6)-13(0)		12(0)-13(0)	V	0	250	345	143	9.34722e-94	345	158	3.80781e-90	12309	14781	5.12383e-66
AT1G29400	8(0)-9(-125)		8(0)-9(0)	V	0	163	2996	425	7.44196e-138	2996	978	8.70536e-96	76141	104314	2.03837e-39
AT3G12280	12(0)-13(0)	V	12(+6)-13(0)		345	143	0	250	9.34722e-94	0	265	6.41883e-98	12309	14781	7.87424e-29
AT5G02810	4(0)-5(0)	V	4(0)-5(+201)		3204	2768	1080	247	3.88168e-83	3118	891	2.80336e-137	120322	69169	6.49027e-53
AT5G19940	1(0)-2(-11)		1(0)-2(0)	V	0	142	22687	421	1.82835e-238	22723	1304	2.46324e-177	122508	32207	2.10644e-97
AT4G04850	5(-1)-6(0)		5(0)-6(0)	V	0	300	709	61	6.70438e-205	709	86	8.81954e-191	17456	20499	1.63335e-80
AT5G19940	2(+8)-3(0)		2(0)-3(0)	V	267	526	22169	4409	7.30858e-205	22203	4424	1.40747e-204	122508	32207	1.17819e-166
AT4G04850	5(0)-6(0)	V	5(-1)-6(0)		709	61	0	300	6.70438e-205	0	325	1.90835e-216	17456	20499	6.30373e-162
AT1G43700	1(0)-2(0)	V	1(-1)-2(0)		2144	31	0	306	0	28	369	0	18581	3677	2.65007e-116
AT1G29400	8(0)-9(-61)		8(0)-9(0)	V	0	543	2996	425	0	2996	598	0	76141	104314	1.19993e-129
AT1G43700	1(-1)-2(0)		1(0)-2(0)	V	0	306	2144	31	0	2172	94	0	18581	3677	1.5767e-235
GFP	1(0)-2(0)		1(-257)-2(-5)		9037	2476	8539	16314	0	10409	17316	0	1811117	1081889	4.35789e-294
AT1G29400	8(0)-9(0)	V	8(0)-9(-61)		2996	425	0	543	0	0	716	0	76141	104314	0
AT5G19940	1(-1)-2(0)		1(0)-2(0)	V	4	838	22687	421	0	22719	608	0	122508	32207	0
AT5G19940	1(0)-2(0)	V	1(-1)-2(0)		22687	421	4	838	0	36	1025	0	122508	32207	0
GFP	1(-257)-2(-5)		1(0)-2(0)		8539	16314	9037	2476	0	10907	3478	0	1811117	1081889	0

## Sheet: SMU_ES_DATA
#GeneID	exonPair	T	smu1-4	depthT	depthsmu1-4	chiSquared	xT	xsmu1-4	xChiSquared	p-value
AT1G18730	2<=>4	15	126	3149.61	3175.18	86.4893	11659	11379	90.1153	2.24681e-21
AT1G54370	8<=>10	111	183	1141.53	929.69	35.811	1171	609	102.637	4.02581e-24
AT2G39780	4<=>6	310	149	2409.67	2310.97	49.9629	3580	3581	56.5177	5.56936e-14
AT2G46915	7<=>9	16	103	877.981	1200.29	40.4552	1148	1358	50.2123	1.37981e-12
AT3G56860	1<=>3	1452	858	2306.98	1963.05	72.5113	546	850	337.143	2.67338e-75
AT3G62190	3<=>5	1010	1133	1194.04	979.082	52.8796	821	389	208.498	2.92124e-47
AT5G14740	3<=>5	8	137	27624.8	24013.8	134.172	68195	55381	144.633	2.58396e-33
AT5G48220	1<=>4	294	447	974.089	1117.68	14.1441	573	285	245.448	2.55181e-55
