# Supplementary material for: A genetic screen implicates a CWC16/Yju2/CCDC130 protein and SMU1 in alternative splicing in Arabidopsis thaliana
Source: RNA. 2017 Jul;23(7):1068–79. doi: 10.1261/rna.060517.116 (PMC5473141; doi:10.1261/rna.060517.116)
Supplement: Supplemental Material [file supp_060517.116_Supplemental_Table_S6_DEGs_.xlsx]

## Sheet: info_CWC
CWC16_DEG (T-test: p<0.01, maxMultiRatio<0.5, LogFC>=|0.6|)
UP	236 (nuclear genome)
DOWN	295 (nuclear genome)

## Sheet: p<0.01_Multi<0.5_CWC
geneID	Length(Kbps)	T (1)	T (2)	T (3)	T (4)	T (5)	cwc16a-1 (1)	cwc16a-1 (2)	cwc16a-1 (3)	cwc16a-1 (4)	cwc16a-1 (5)	maxMultiRatio	T-TEST	adjP	regulation	logFC
AT1G01110	1.851	3.10887	3.27807	4.00754	3.0993	3.21771	2.03519	2.02434	2.83594	2.55698	2.19231	0	0.00245027	0.123078	DOWN	-0.521157
AT1G01360	1	18.6042	18.0612	18.0569	17.0757	19.6001	16.0661	14.665	11.6555	13.7199	15.983	0	0.00574243	0.181703	DOWN	-0.342375
AT1G01510	2.155	19.2321	20.0717	20.4853	19.8328	20.1998	21.8212	21.8596	25.0961	24.4131	25.0822	0	0.00632113	0.188646	UP	0.244685
AT1G01610	1.856	25.792	25.3446	25.3851	25.9313	23.4396	27.9164	28.5159	28.8121	28.9113	28.5866	0	0.000801379	0.0750126	UP	0.18122
AT1G01740	1.688	4.17569	3.58983	3.55382	3.75699	4.05661	6.60015	6.27894	5.61298	5.25825	5.50633	0.00691024	0.000409399	0.054593	UP	0.612705
AT1G01760	1.312	4.40412	4.6779	4.64375	4.86127	4.21232	5.09418	4.99487	5.87755	5.95778	5.59974	0.0156064	0.00529366	0.174914	UP	0.271703
AT1G01860	1.35	12.06	11.0872	10.8447	12.5045	10.9076	15.4661	16.315	16.7702	15.1165	12.7902	0.165951	0.00281892	0.129409	UP	0.413519
AT1G02460	1.805	0.511497	0.517675	0.758982	0.69039	0.509351	1.56692	1.06781	1.13651	1.05518	1.03716	0	0.0021683	0.114565	UP	0.972653
AT1G02850	1.804	50.5681	50.9242	28.7278	40.8054	45.5642	26.236	19.4502	13.5061	20.0216	36.3808	0	0.00719264	0.200084	DOWN	-0.905889
AT1G02960	1.701	19.7405	19.1847	20.3017	22.3542	22.4736	14.2746	13.6605	14.7108	15.0387	16.3687	0	0.000157417	0.0355024	DOWN	-0.490706
AT1G03000	3.1	16.674	17.4862	15.7215	15.9889	16.4405	18.5082	19.9768	18.8356	18.9062	17.0522	0	0.00606998	0.18662	UP	0.180466
AT1G03090	2.606	80.4558	76.9723	95.8487	95.3517	100.214	51.9356	61.6677	72.3958	64.3031	78.8172	0.01693	0.00632611	0.188627	DOWN	-0.447597
AT1G03190	2.771	5.37202	5.05812	5.19691	5.48973	5.7173	6.96684	7.22777	7.15264	7.84052	8.04858	0	0.000107908	0.0281095	UP	0.472646
AT1G03550	1.258	10.8361	10.8425	12.3646	8.63767	10.5416	9.00752	6.86986	8.78457	6.86799	7.1067	0.364812	0.00555002	0.17933	DOWN	-0.462067
AT1G03650	0.793	3.04619	3.77359	2.59424	2.98715	4.45265	1.5539	1.97762	1.54954	2.48805	2.197	0	0.00885268	0.220034	DOWN	-0.787219
AT1G04730	2.921	1.98737	2.26354	1.72387	1.94861	2.112	2.36641	2.60248	3.3425	2.85412	2.49323	0	0.00972077	0.229072	UP	0.444728
AT1G04810	3.311	20.8674	21.2659	20.6507	21.3309	19.6102	19.4838	20.0343	18.9893	17.9356	18.0311	0	0.00769365	0.2065	DOWN	-0.134776
AT1G04920	3.469	0.84218	1.04675	0.598317	0.77994	0.756672	1.47161	1.48737	1.10119	1.14738	1.64393	0	0.00294293	0.132566	UP	0.767837
AT1G05030	1.779	10.2728	10.4317	9.9543	9.8004	9.92397	13.5036	12.8731	12.193	13.5973	13.5828	0	9.09678e-05	0.0250564	UP	0.384045
AT1G05360	1.656	11.4024	11.3351	10.8265	9.99954	11.0634	15.3003	14.4944	16.1537	17.4308	17.1141	0	0.000195643	0.0398447	UP	0.559256
AT1G05890	2.523	49.6116	49.1633	55.8044	51.3006	52.1513	46.9937	44.3981	41.781	43.8335	48.4705	0.000201468	0.00460729	0.162119	DOWN	-0.194567
AT1G06060	1.115	23.5355	24.0854	22.8937	24.7401	26.0204	23.7213	20.3235	20.2313	21.2398	21.1633	0.0117535	0.00813246	0.212176	DOWN	-0.185006
AT1G06100	0.9	0.0421576	0.170847	0.117091	0.561641	0.518169	1.29092	1.82231	1.24042	2.04373	0.565111	0.00174432	0.00919128	0.223006	UP	2.30401
AT1G06110	1.564	38.4837	39.9381	44.4559	43.5496	48.0409	31.2075	29.5381	35.0193	27.015	32.6783	0.00100451	0.000730336	0.0728255	DOWN	-0.464235
AT1G06540	0.409	0.0309225	0.0289191	0.347277	0.411734	0.0325778	0.430402	0.731748	0.691381	0.752882	0.449784	0	0.00448935	0.16049	UP	1.84378
AT1G06570	1.554	103.578	106.597	139.469	141.199	145.976	62.9587	63.3178	80.684	81.6565	92.4431	0.0335643	0.00238751	0.122116	DOWN	-0.740865
AT1G06700	1.822	56.649	55.4457	66.733	62.9047	63.9232	49.1647	49.5217	47.3417	50.2198	51.4634	0	0.00437349	0.159055	DOWN	-0.303248
AT1G06923	1.228	0.257477	0.202269	0.182825	0.37483	0.332701	0.544732	0.497184	0.83881	0.640822	0.784277	0.2	0.00183021	0.107147	UP	1.29194
AT1G07530	2.787	34.248	35.0593	30.0078	30.1592	30.9371	24.2419	24.6172	26.0352	21.5942	23.813	0	0.000433033	0.0564017	DOWN	-0.415123
AT1G07910	4.06	8.04006	8.7777	8.30933	8.77943	8.81835	9.59952	9.66263	9.89902	8.86819	10.0616	0	0.00367648	0.145176	UP	0.170691
AT1G08050	2.294	1.042	1.23229	1.02462	0.856432	1.05131	1.32499	1.50817	1.32456	1.39701	1.74065	0	0.00323079	0.138479	UP	0.48663
AT1G08350	2.223	5.61194	5.7128	5.82474	5.73707	5.47639	7.59345	7.21706	6.77141	8.15559	8.98887	0.00437697	0.00526238	0.174052	UP	0.44931
AT1G08480	0.761	53.2439	48.5186	49.9757	50.1633	51.588	57.9903	54.3197	53.714	57.8183	56.4299	0.00181748	0.00204228	0.111773	UP	0.144902
AT1G08520	2.549	94.3362	95.1289	91.4835	113.257	99.2922	108.807	130.615	127.025	136.396	119.441	0	0.00332342	0.140655	UP	0.334531
AT1G08600	4.902	10.8568	11.2174	10.7363	11.0333	11.0182	13.2023	12.5273	12.2082	12.2555	12.2306	0.00119469	0.000492795	0.0599996	UP	0.186292
AT1G08640	1.27	61.4539	62.4271	53.0516	66.3961	67.1567	80.7172	81.0191	75.1003	83.4703	83.7839	0	0.000475757	0.058777	UP	0.380154
AT1G08660	1.704	26.5341	28.2023	26.1599	32.092	35.4143	19.5801	19.861	18.3357	22.254	23.4651	0	0.00412516	0.15558	DOWN	-0.519942
AT1G08730	4.739	0.15212	0.197173	0.219471	0.120818	0.210873	0.502708	0.714899	1.23354	0.839895	0.72842	0	0.00606842	0.186743	UP	2.15828
AT1G09010	3.025	45.9439	43.2799	42.4227	41.3245	40.263	47.5513	51.0234	52.9855	49.5431	46.8441	0.000616846	0.00167926	0.103352	UP	0.217598
AT1G09320	2.018	8.10354	8.51632	7.52662	8.12788	8.4185	5.9725	6.73317	7.35536	7.33002	7.36254	0	0.00827875	0.214164	DOWN	-0.227614
AT1G09410	2.118	1.51075	1.32352	0.884779	1.03361	1.03801	0.61504	0.66131	0.589873	0.5977	0.730614	0	0.00878927	0.220086	DOWN	-0.858123
AT1G09460	1.263	9.36681	8.45587	9.49182	7.17445	8.77023	6.46688	5.05921	6.4537	5.35378	7.35539	0.0509692	0.00271006	0.12881	DOWN	-0.495286
AT1G09710	2.262	5.50733	4.90999	4.56763	5.25596	4.85967	6.80169	7.47816	6.08008	7.29562	8.03223	0	0.00130242	0.0909908	UP	0.50771
AT1G09770	2.934	73.6293	70.6328	69.9954	68.8634	70.2775	66.2339	65.8509	60.135	61.7	64.4297	2.51382e-05	0.00176673	0.105451	DOWN	-0.150684
AT1G09800	1.442	3.1053	3.36503	2.88077	3.56685	4.05382	4.37059	4.28115	4.20391	4.59486	3.81289	0.00392099	0.00930779	0.224214	UP	0.325237
AT1G09980	3.159	13.1758	14.0744	13.3596	10.9565	10.8948	17.8431	17.2466	16.0491	16.7407	16.7063	0	0.00111946	0.0851095	UP	0.437455
AT1G10000	0.912	1.34516	1.12832	0.989712	0.97248	1.03731	0.759213	0.669454	0.907631	0.762819	0.510213	0	0.00426321	0.157257	DOWN	-0.600596
AT1G10200	0.982	135.115	134.864	142.731	124.487	125.794	110.891	107.072	113.576	102.492	104.786	0	0.000515187	0.0611744	DOWN	-0.299198
AT1G10210	1.877	11.9735	12.2564	11.8805	9.9586	10.9534	10.1851	8.73141	7.41485	8.19661	7.8349	0	0.00186057	0.107798	DOWN	-0.428729
AT1G10290	3.304	30.5579	30.5256	29.5197	28.0767	27.9674	32.1913	30.6568	31.855	31.8084	33.2073	0	0.00670662	0.19345	UP	0.123184
AT1G10310	0.901	19.4973	19.967	17.0305	18.6529	18.1749	21.8431	24.8596	20.5141	23.8855	21.2702	0	0.00601862	0.18555	UP	0.267991
AT1G10610	1.857	7.30777	8.2101	8.0706	7.696	7.82814	9.61223	10.0761	10.7119	10.766	9.85394	0.000610656	5.74388e-05	0.0209802	UP	0.383434
AT1G10730	1.287	8.34308	8.48263	8.90374	7.99907	7.31958	11.9362	11.5249	9.59162	11.0149	12.5702	0	0.00148844	0.096746	UP	0.46445
AT1G10820	1.625	15.696	17.2392	16.3036	17.0519	18.7988	15.1421	14.0189	14.9807	14.1266	15.1753	0.00291382	0.00764101	0.206074	DOWN	-0.212343
AT1G10970	1.547	3.03306	3.1118	3.21349	3.4762	3.50581	4.71119	3.9234	4.58967	4.13579	4.94561	8.91165e-05	0.00136909	0.0929432	UP	0.448971
AT1G11020	1.417	13.5934	14.0983	12.2516	13.445	13.1551	12.0172	11.4307	12.0134	11.2438	12.257	0.00117925	0.00437864	0.158727	DOWN	-0.174505
AT1G11080	1.978	9.32881	9.62138	7.81317	6.69169	8.37318	5.04905	2.12435	2.21718	3.8112	5.95771	0	0.00165443	0.102955	DOWN	-1.12642
AT1G11300	5.104	2.31279	2.70565	3.26735	2.32612	2.19674	3.25213	3.3884	3.8028	3.13359	3.79812	0.00163218	0.00635827	0.188748	UP	0.439897
AT1G11360	1.424	34.7356	32.1695	34.9074	34.823	32.3471	28.5397	27.045	24.9306	28.0234	30.222	0	0.000703115	0.072035	DOWN	-0.284277
AT1G11730	1.155	2.17906	1.89451	2.11438	1.64268	1.83426	1.06688	1.04685	1.25975	1.31328	1.33978	0	0.000451285	0.0572263	DOWN	-0.681427
AT1G11905	1.126	9.3563	8.83416	8.99679	7.84666	8.60283	11.1207	10.1321	9.53846	10.0982	10.6002	0	0.00267602	0.127553	UP	0.23874
AT1G12350	1.279	15.2183	14.8242	14.9634	13.895	15.262	18.0485	16.5765	17.3295	16.0951	17.4545	0	0.000934887	0.0793332	UP	0.205294
AT1G12470	3.236	15.2237	16.3553	14.4749	17.9108	16.929	21.6521	20.7544	18.6878	23.4279	23.7874	0.0356279	0.00176494	0.105532	UP	0.421062
AT1G12730	1.72	12.3311	12.6737	10.7166	12.3427	12.3095	9.10876	9.4588	8.72537	10.2709	8.4494	0	0.000292412	0.0465697	DOWN	-0.391872
AT1G12750	1.608	12.9855	11.2615	16.1247	9.05529	10.7804	15.9176	16.5947	21.5662	19.7243	22.5241	0	0.00366939	0.145066	UP	0.677997
AT1G12770	2.069	29.6041	28.738	22.9179	28.8723	25.1481	35.9216	44.4313	42.8281	39.5501	32.1814	0	0.00309926	0.135963	UP	0.526874
AT1G12780	1.462	102.155	99.4038	134.135	149.808	121.477	69.137	63.7454	74.1909	91.2917	78.5689	0.000501466	0.00531182	0.174999	DOWN	-0.687337
AT1G12790	1.172	8.25527	8.72963	10.0198	9.07133	10.4025	6.51869	7.6711	7.2602	6.10136	6.9895	0	0.00165802	0.102987	DOWN	-0.428262
AT1G12930	3.341	9.58105	9.80289	8.71792	9.0962	8.93739	13.3585	13.9135	15.3533	15.2485	14.0019	0	2.53247e-05	0.013297	UP	0.639626
AT1G12980	1.248	0.212815	0.312757	0.429545	0.440788	0.437739	0.235089	0.124702	0.185386	0.0822459	0.0433544	0	0.00407018	0.154199	DOWN	-1.45081
AT1G13350	2.535	30.5281	29.978	30.746	26.9306	30.3858	24.1888	24.6181	25.2282	24.9375	28.2207	0	0.00281247	0.129289	DOWN	-0.224105
AT1G13570	1.614	17.1216	18.1962	19.9198	21.6394	21.8027	13.8225	14.4117	15.1024	15.171	15.5614	0	0.00422561	0.156903	DOWN	-0.413885
AT1G13580	1.672	5.0453	4.77502	5.35732	4.39798	4.93287	5.17294	5.9499	6.18993	5.46365	5.80543	0	0.00952084	0.226105	UP	0.221818
AT1G13710	1.826	6.24053	5.55121	4.67465	5.04767	5.43627	1.65173	1.84226	2.62136	3.35398	1.77194	0	8.48524e-05	0.0252335	DOWN	-1.2615
AT1G14020	1.974	7.11102	7.47023	8.02756	6.84345	6.25911	9.82333	10.5885	10.3264	11.0384	9.5491	0.0270176	5.40557e-05	0.0208792	UP	0.523299
AT1G14185	1.733	0.722494	0.948689	1.20296	0.809767	0.699662	0.548521	0.46283	0.614115	0.217171	0.355922	0	0.00630159	0.188565	DOWN	-0.995548
AT1G14310	0.891	10.3762	11.5889	10.4852	15.9642	13.2346	16.8724	17.4801	20.3404	24.8191	23.695	0.020362	0.00346569	0.14168	UP	0.743391
AT1G14510	1.318	36.2818	36.2106	37.4506	38.2028	36.5257	31.2624	32.1266	30.384	32.0251	30.4687	0	5.49069e-06	0.0061503	DOWN	-0.24095
AT1G14600	0.942	8.68662	10.2584	8.45836	10.5235	9.43453	12.2963	14.6783	12.7224	12.0706	11.9815	0	0.00107394	0.0833457	UP	0.428696
AT1G14630	0.813	4.62023	3.76805	3.66883	4.92976	4.34311	3.47883	2.95972	3.30742	2.76352	3.04806	0	0.00550165	0.178281	DOWN	-0.455269
AT1G14660	2.542	5.51764	5.79297	6.07243	6.16977	6.3267	6.87426	7.12539	6.48232	6.7971	7.68386	0	0.0041748	0.156225	UP	0.226669
AT1G14685	1.942	37.4274	38.0235	36.3171	41.6055	40.7346	31.7805	32.6162	35.8122	34.643	30.1848	0	0.00348866	0.142101	DOWN	-0.234074
AT1G14760	0.733	1.43209	0.887495	0.906361	1.30186	1.25427	0.208135	0.310309	0.582173	0.513448	0.310023	0.0238095	0.000658569	0.0704794	DOWN	-1.58741
AT1G14990	0.835	9.52712	9.27817	7.30347	8.05358	8.31375	14.2936	12.7169	10.1288	12.5248	11.9099	0	0.00219426	0.115033	UP	0.535669
AT1G15220	1.343	7.34041	6.4892	6.58482	6.34149	5.58731	4.35515	4.81592	4.44266	3.77728	3.80916	0.0121777	0.000296078	0.0462763	DOWN	-0.609389
AT1G15240	3.697	20.7909	20.0154	22.5068	23.9212	22.6868	17.659	17.5263	18.4599	18.6564	19.1224	0.0028307	0.0037294	0.146234	DOWN	-0.265823
AT1G15430	1.68	7.67118	7.17418	5.17909	6.3016	6.60665	4.7711	4.0261	4.73434	4.82666	5.4686	0	0.00871195	0.218965	DOWN	-0.466936
AT1G15880	1.099	41.2562	40.4559	39.7605	38.9918	41.0399	33.0926	35.9142	32.7335	35.8124	35.7131	0	0.000352528	0.0510618	DOWN	-0.217823
AT1G15940	3.289	18.3538	18.0134	17.0749	18.4425	18.2992	19.9923	20.1101	20.7827	20.9128	20.4021	0	9.00463e-05	0.0254279	UP	0.180458
AT1G16090	1.31	3.62041	3.54837	3.96974	4.92771	2.95983	5.33031	6.05881	5.81249	5.5805	4.98109	0	0.00290405	0.131697	UP	0.545197
AT1G16225	0.669	0.0567143	0.19448	0.171219	0.184593	0.099584	0.0526262	0.0178945	0.00768515	0.0170475	0.0161753	0	0.00944305	0.225533	DOWN	-2.66475
AT1G16240	1.103	72.2489	72.415	79.5358	77.833	80.2238	59.5081	58.229	62.3163	62.5246	69.5288	0	0.000699942	0.0721498	DOWN	-0.292502
AT1G16250	1.824	11.42	10.8747	11.2812	12.0704	12.981	8.46072	9.36579	9.20204	9.52234	9.71687	0.0025875	0.000892897	0.0781378	DOWN	-0.341564
AT1G16420	1.338	0.0850714	0.11492	0.0582144	0.0419529	0.049792	0.25436	0.187892	0.172916	0.366521	0.234542	0	0.00476425	0.165733	UP	1.79719
AT1G16480	2.91	1.42119	1.42666	1.15726	1.01464	1.31412	0.213742	0.259175	0.450532	0.380159	0.271461	0	3.63174e-05	0.0158495	DOWN	-2.00767
AT1G16540	2.758	6.45204	6.26561	7.50068	5.89824	7.34819	11.0335	10.1787	10.2361	8.15867	9.91492	0	0.000806862	0.0748999	UP	0.565426
AT1G16790	0.657	12.3778	12.8721	11.2628	14.234	15.1901	15.8083	16.8547	17.2553	18.383	15.6307	0	0.00362874	0.145167	UP	0.348137
AT1G16970	2.333	8.61675	7.49531	7.91976	7.51645	7.66918	9.88425	9.87255	9.33231	8.48081	9.42183	0.00787028	0.00168007	0.103212	UP	0.260911
AT1G17040	2.394	4.18935	4.33294	4.88995	4.51597	4.74756	5.75997	5.74567	5.5129	7.24589	6.7034	0	0.00516126	0.172405	UP	0.449619
AT1G17210	3.348	36.4573	34.3779	34.1049	32.0334	32.2482	31.9575	30.447	30.4228	28.0616	29.0927	9.75911e-05	0.00657573	0.190986	DOWN	-0.17413
AT1G17260	2.844	0.911636	0.794349	0.871576	0.643438	0.716815	1.16779	1.33437	1.73006	1.30329	1.06919	0	0.0060992	0.186664	UP	0.746095
AT1G17530	0.876	50.8923	51.1327	46.0849	43.0738	54.5598	44.6517	39.2897	37.6036	36.5447	41.395	0	0.00713162	0.199046	DOWN	-0.300875
AT1G18070	2.172	57.3611	56.1716	52.9081	52.6234	51.7453	60.6936	61.1192	60.7898	59.917	55.6956	0	0.00627624	0.188478	UP	0.139075
AT1G18160	3.516	23.4349	23.2891	24.9172	22.003	24.2574	21.6789	19.9421	19.5813	19.9648	20.3653	0	0.000900493	0.0781917	DOWN	-0.215642
AT1G18200	0.852	6.57901	5.41678	6.22375	4.95534	5.83646	3.46161	2.2808	2.16266	2.49906	3.72448	0.0188407	0.000129579	0.0320175	DOWN	-1.038
AT1G18410	3.423	0.144097	0.114029	0.156609	0.0623154	0.136241	0.277706	0.199349	0.286883	0.176586	0.243423	0	0.00344078	0.141696	UP	0.94896
AT1G18440	1.111	12.6245	12.5944	11.5267	14.1773	13.1564	10.3836	11.4973	10.4725	10.8504	10.5291	0	0.00549249	0.178156	DOWN	-0.254056
AT1G18660	2.183	27.7684	27.4864	30.1459	28.2285	28.8399	32.7447	35.64	36.1356	38.4565	32.2754	0	0.00263822	0.127195	UP	0.298783
AT1G19000	1.503	155.647	153.652	161.107	168.115	151.231	124.719	138.472	136.915	123.343	120.949	0	0.000322507	0.0488177	DOWN	-0.293448
AT1G19170	1.766	9.78983	10.0129	9.82002	9.50384	10.9175	11.2107	11.0427	11.3279	10.7138	11.1828	0	0.00750313	0.204158	UP	0.148712
AT1G19485	2.633	17.6716	17.0837	17.9775	17.844	19.5994	15.4083	15.3905	15.1234	16.6805	16.3203	0	0.00306224	0.135399	DOWN	-0.192302
AT1G19540	1.073	11.2564	12.0484	13.2245	8.42257	11.9832	5.98159	5.21029	4.94012	4.45349	4.93159	0.00348511	0.000842632	0.0759137	DOWN	-1.15785
AT1G19650	2.428	8.23532	9.07552	12.2565	10.4267	9.33472	15.8392	17.8634	27.0853	23.3685	20.3188	0	0.00349427	0.142157	UP	1.08266
AT1G19720	3.069	36.1443	36.9767	35.5756	37.7907	32.0153	28.8425	33.59	28.6532	30.1959	25.415	0.0109255	0.00564136	0.180373	DOWN	-0.283111
AT1G19880	2.101	24.6866	26.0371	24.645	24.4249	25.3359	22.9518	23.0254	24.2581	21.8704	22.2245	0	0.00339814	0.141501	DOWN	-0.130214
AT1G19920	1.801	45.1468	44.0344	45.8868	40.8647	38.153	57.6095	64.5398	58.0851	51.8185	46.812	9.38342e-05	0.00890265	0.220298	UP	0.381378
AT1G20400	2.835	0.55792	0.471447	0.441431	0.36828	0.606594	1.0887	1.48349	0.981892	1.25964	0.981287	0.000888006	0.000960628	0.0799033	UP	1.24458
AT1G20890	0.978	12.1429	12.2754	11.4358	13.9472	14.6459	10.2357	9.97617	8.71088	11.7196	10.434	0	0.00909871	0.22156	DOWN	-0.335461
AT1G20920	4.564	28.8333	28.09	28.283	27.2031	29.9973	18.2643	18.201	15.7068	16.6848	17.4577	0	1.64124e-07	0.00110305	DOWN	-0.722337
AT1G21010	0.818	31.9893	30.7843	25.5585	29.3566	26.2089	15.0497	23.0793	22.6962	17.3302	15.6763	0	0.00198121	0.110409	DOWN	-0.616894
AT1G21360	1.055	12.7911	12.7696	12.9811	14.1423	14.8904	10.8012	9.40691	9.44939	9.93458	7.31333	0	0.000560665	0.0645225	DOWN	-0.526726
AT1G21400	1.955	138.926	137.44	178.213	129.752	133.973	96.6404	93.1075	118.088	72.4246	104.078	0	0.00383251	0.148544	DOWN	-0.568576
AT1G21450	2.298	31.9374	33.2653	30.7069	34.056	36.9753	23.3538	25.2504	28.2551	28.0057	28.7767	0	0.00207927	0.112334	DOWN	-0.320968
AT1G21530	1.65	0.0383251	0.0358421	0.0472066	0.03402	0.0403768	0.0640126	0.0652986	0.0903633	0.10368	0.0852585	0	0.00359084	0.143993	UP	1.06157
AT1G21580	7.209	19.8893	20.0643	20.6693	22.3925	22.5954	18.7454	18.0958	15.551	14.6574	14.3218	0	0.00295639	0.132816	DOWN	-0.376163
AT1G21610	2.553	21.9309	21.798	24.1259	23.1964	23.7312	20.065	19.3629	20.7769	21.1075	19.2647	6.96862e-05	0.00166888	0.10328	DOWN	-0.1906
AT1G21670	2.285	47.9933	48.4452	49.4375	42.5727	41.0693	33.7278	36.7734	42.6542	26.6178	33.9792	0	0.00896544	0.220714	DOWN	-0.401574
AT1G21730	3.278	11.3548	12.1418	13.3527	10.1067	9.37744	16.1786	14.2028	16.9596	15.792	15.7103	0	0.00116634	0.086712	UP	0.484998
AT1G22403	1.141	6.66172	6.54111	4.7585	6.68086	6.10747	4.04216	3.09515	2.74416	3.96818	4.3342	0	0.000797263	0.0748358	DOWN	-0.757913
AT1G22870	2.742	9.78297	8.83857	8.96478	7.86517	7.46882	11.7998	10.5874	9.68084	10.1778	11.4724	0	0.00540799	0.177298	UP	0.323753
AT1G23130	0.772	1042.66	1076.08	920.048	733.263	987.985	700.657	613.534	436.783	598.824	817.72	0	0.00653233	0.19138	DOWN	-0.58762
AT1G23170	2.307	2.69342	2.65531	2.51267	2.12068	2.62384	3.48175	3.81906	3.72619	2.98568	3.83341	0.00675942	0.000934456	0.0794974	UP	0.501507
AT1G23220	0.848	15.4627	13.588	15.5638	15.5028	16.0322	21.3531	20.1722	20.8479	19.6056	16.653	0.00364521	0.00286628	0.130513	UP	0.373218
AT1G23450	2	0.967517	0.857522	0.55669	0.802702	0.64623	0.334466	0.269357	0.511566	0.336441	0.654687	0	0.00975215	0.229329	DOWN	-0.862736
AT1G23700	1.422	0.0444701	0.00831779	0.0612197	0.00789494	0.0468507	0.173311	0.109443	0.0903896	0.0721821	0.114148	0	0.00656671	0.191386	UP	1.72916
AT1G23870	2.973	55.9298	52.916	44.2939	52.9077	48.4067	39.1419	37.6905	40.6384	41.7451	40.376	0.0123162	0.00398991	0.152533	DOWN	-0.350352
AT1G23935	2.211	0.989589	1.20365	0.677636	0.624547	0.620717	1.51273	1.69473	1.98818	1.30502	1.7962	0	0.000994607	0.0803432	UP	1.01127
AT1G23940	1.488	1.48742	1.58182	1.27209	1.17052	1.49705	1.83764	2.88826	3.38957	3.05813	2.88713	0.00110424	0.00416803	0.156145	UP	1.00441
AT1G23970	1.315	7.01131	7.29462	7.98246	6.29202	6.73816	11.0038	10.7515	7.94077	8.73354	10.2664	0.000461845	0.00750728	0.204106	UP	0.463378
AT1G24160	2.316	56.4486	57.8985	56.8473	53.2003	47.0782	44.4241	45.7612	48.7164	44.8164	43.0655	0.000364498	0.00699251	0.197791	DOWN	-0.259492
AT1G24706	5.963	15.956	16.1719	13.5779	14.9318	14.6472	20.7258	19.3153	18.2659	20.306	20.0909	0	8.50678e-05	0.0250756	UP	0.39075
AT1G25400	1.292	54.9452	54.3149	34.9558	34.0013	39.117	13.7067	19.2821	20.3307	24.6544	26.8438	0	0.00514528	0.172213	DOWN	-1.05203
AT1G25682	1.244	26.5044	27.4304	21.6237	24.7364	26.0167	12.1036	11.8463	13.2212	16.4746	17.9977	0	0.000154636	0.0353496	DOWN	-0.818082
AT1G26090	1.647	10.6823	10.9757	9.38519	10.4062	10.2652	8.87545	8.95402	7.87809	7.47848	7.34065	0.0855838	0.00104646	0.0825474	DOWN	-0.351701
AT1G26100	0.885	5.72897	5.82256	5.14797	5.39592	5.22629	5.17699	4.68205	4.91659	4.43313	4.26433	0.148342	0.00705093	0.198608	DOWN	-0.21904
AT1G26160	1.154	21.4916	21.0627	21.0867	24.1751	24.2355	18.2746	18.4965	20.5521	19.8546	19.3451	0	0.0095528	0.226544	DOWN	-0.215219
AT1G26190	2.435	5.31342	5.22176	6.07584	4.80877	4.30647	6.89679	7.47783	7.51462	6.42133	6.07502	0	0.00284032	0.129859	UP	0.418563
AT1G26290	0.608	0.561639	0.87542	1.10777	1.05249	1.24916	1.67928	1.3586	1.66587	1.18174	1.72642	0	0.008611	0.217403	UP	0.651319
AT1G26520	1.633	4.45033	4.51123	5.03606	4.84758	4.72906	6.95194	6.59969	6.40323	5.86526	5.89713	0.164914	0.000441919	0.0568975	UP	0.428055
AT1G26830	2.572	36.7666	36.5	36.553	36.2246	34.1863	33.2494	31.0502	30.4024	30.9729	30.5158	0	0.000135747	0.0332966	DOWN	-0.206534
AT1G27170	5.074	2.18983	1.82516	1.85965	1.92388	1.8696	1.58806	1.44578	1.67038	1.39753	1.58326	0.226756	0.00167377	0.103392	DOWN	-0.331188
AT1G27290	1.021	176.653	162.474	137.477	149.882	163.846	113.299	128.543	122.36	134.746	117.211	0	0.00340434	0.141584	DOWN	-0.359157
AT1G27360	1.764	4.35199	4.61985	4.82857	4.11769	4.56985	11.1968	12.1818	11.9295	11.825	11.8825	0	1.46423e-09	4.9204e-05	UP	1.39194
AT1G27921	1.04	7.08448	6.28688	6.04167	8.2119	8.04103	1.08806	0.79627	0.60791	1.48523	1.37179	0.396767	4.36169e-05	0.0178744	DOWN	-2.73714
AT1G27960	1.93	4.89577	4.72632	4.4275	5.59143	5.04824	7.77714	8.1939	7.9145	9.51973	8.4047	0.000310352	4.21699e-05	0.0174948	UP	0.759963
AT1G28070	0.751	14.6345	14.9778	13.0987	12.7215	14.8856	10.3605	9.83536	10.0842	9.52169	11.34	0	0.000294308	0.0466506	DOWN	-0.459396
AT1G28090	2.066	9.12735	10.7115	10.9755	10.2539	10.4544	18.7963	18.4902	16.2677	19.9887	19.4374	0	2.79018e-05	0.0139942	UP	0.851719
AT1G28260	3.266	20.9787	21.6723	21.5163	19.8083	19.4797	18.6919	14.9398	16.8515	13.8928	18.2556	0.00156488	0.00739722	0.202589	DOWN	-0.324244
AT1G28320	2.437	20.7951	20.2244	20.104	21.4536	22.2801	26.1921	25.4214	22.2806	23.9748	25.8742	0	0.00346529	0.141836	UP	0.238925
AT1G28850	0.072	1.2296	0.821382	0.445454	0.155925	0.555181	1.46695	2.49404	2.07083	1.4256	2.55502	0	0.00242364	0.122842	UP	1.64226
AT1G29160	0.528	4.47925	5.57793	5.18057	4.31629	4.06291	9.40185	7.41411	7.13754	6.15598	8.95624	0	0.00396703	0.152352	UP	0.72608
AT1G29430	0.686	10.2315	8.22389	7.98144	7.83899	6.66217	4.05444	3.78687	4.36941	5.80213	3.13911	0.0107682	0.000769184	0.07364	DOWN	-0.952648
AT1G29450	0.549	8.96137	8.7255	7.63636	10.1632	8.22759	2.24452	4.38297	7.01435	5.62967	3.01576	0	0.00462781	0.162331	DOWN	-0.971877
AT1G29510	0.616	15.678	15.1346	13.6727	14.6358	14.0209	6.39071	6.23802	9.72657	9.52251	4.18059	0.0376648	0.00125388	0.0896497	DOWN	-1.02036
AT1G29730	3.056	0.798732	0.731503	0.748143	0.995553	0.954852	1.29415	1.36715	1.47881	1.36962	1.13666	0	0.000270123	0.0451602	UP	0.652328
AT1G29750	3.843	8.42823	8.66394	8.22771	8.13586	8.60205	10.4225	11.149	9.86398	10.7934	9.98778	0	0.000401782	0.0542228	UP	0.312139
AT1G30300	1.368	10.9185	10.678	11.6856	10.2828	10.8406	9.94269	9.40735	9.24167	8.3785	10.1014	0	0.00561827	0.179977	DOWN	-0.208895
AT1G30450	3.549	12.013	11.8679	11.1324	11.2013	11.4622	14.0371	14.0021	12.6716	13.0951	13.4923	0	0.000504361	0.0605305	UP	0.222577
AT1G30470	2.97	23.868	22.919	22.8119	20.8089	20.9017	30.7063	33.5159	34.8384	30.7084	27.7381	0	0.00061179	0.0669661	UP	0.500839
AT1G30490	2.936	14.2196	13.8623	12.7795	14.4959	15.8794	25.1621	23.1559	18.3678	23.7923	27.9488	0	0.00253421	0.124502	UP	0.733304
AT1G30590	2.303	34.9983	35.6583	36.0596	46.949	49.5425	18.7373	21.0474	18.1968	21.9825	23.6771	0	0.00201461	0.111714	DOWN	-0.971358
AT1G30880	0.616	120.827	116.263	117.677	121.652	129.588	100.153	100.805	98.8127	96.1074	91.7173	0	5.89475e-05	0.0210731	DOWN	-0.313649
AT1G30910	1.121	32.5039	30.9889	30.1435	36.1835	34.8382	25.3033	26.3243	24.0282	26.7264	28.4481	0	0.0016916	0.103542	DOWN	-0.331776
AT1G30950	1.329	0.047582	0.0800986	0.0930842	0.0929215	0.130336	0.0264913	0.00900783	0.0348174	0.0429073	0.0407121	0	0.00844733	0.215866	DOWN	-1.5283
AT1G31070	2.004	12.9565	13.1087	12.3439	13.361	13.1847	10.4766	10.7587	12.2916	12.0934	10.5783	0	0.00780468	0.20815	DOWN	-0.208905
AT1G31410	1.769	15.2211	15.2913	13.6418	18.0298	15.6292	17.3215	21.4186	17.8247	21.1655	21.1715	0	0.00695221	0.19715	UP	0.345982
AT1G31500	1.641	11.0134	10.5161	11.0539	12.8548	11.7004	13.6379	13.8973	13.6884	13.448	12.9842	0	0.0042469	0.157346	UP	0.24375
AT1G31580	0.696	218.729	208.535	223.317	115.831	137.512	340.35	295.174	310.011	329.313	422.48	0	0.00101972	0.0813937	UP	0.908992
AT1G31600	2.223	24.72	25.268	27.9175	30.8214	34.9382	17.8489	16.9474	16.5759	20.8651	21.3553	0	0.00329561	0.140007	DOWN	-0.618242
AT1G32370	0.917	16.6746	15.8006	15.8939	19.772	19.0493	13.8601	13.8513	12.7329	14.3648	14.9043	0	0.00988103	0.230425	DOWN	-0.322735
AT1G32490	3.665	19.4799	19.6379	17.3709	20.4943	19.1194	23.6178	22.2475	22.0875	21.5928	21.923	0.000223998	0.00164346	0.102652	UP	0.213995
AT1G32810	3.207	16.796	15.457	15.5885	15.1683	15.0195	14.7802	14.2261	13.4362	13.7519	13.5612	0	0.00365696	0.144745	DOWN	-0.161709
AT1G32940	2.485	2.80429	3.38416	4.47487	3.1308	3.40481	8.3826	5.35221	4.95102	5.32834	6.59727	0	0.00946465	0.225728	UP	0.831752
AT1G32950	2.483	0.208836	0.242941	0.267565	0.393361	0.32734	0.647516	0.506241	0.345794	0.693564	0.631931	0	0.00792359	0.210319	UP	0.972164
AT1G33060	2.165	11.6425	12.8113	13.428	12.4296	13.2136	11.2153	10.2573	11.729	11.921	11.0812	0	0.00934202	0.224396	DOWN	-0.17666
AT1G33100	1.476	0.179941	0.168283	0.232816	0.159728	0.0812459	0.103363	0.00811071	0.0174165	0.00772681	0.00733148	0	0.00262781	0.127058	DOWN	-2.51361
AT1G33350	2.285	1.87634	1.89971	1.34146	1.77366	2.08174	1.13504	1.07402	1.25778	0.883433	1.16027	0	0.00256772	0.124871	DOWN	-0.703381
AT1G33400	2.54	9.05725	8.61015	8.69457	9.81665	9.62604	10.3542	10.0437	10.9365	10.5112	9.68375	0.000201736	0.00768952	0.206554	UP	0.169902
AT1G33640	0.156	2.3511	3.41189	2.79021	2.23093	4.01438	1.12843	0.690658	0.889851	1.24283	1.45671	0	0.00300603	0.13415	DOWN	-1.45216
AT1G34510	1.208	1.03649	1.30224	1.52854	0.975822	0.805196	4.96433	5.55957	5.17967	1.87877	4.12964	0	0.00728468	0.201311	UP	1.94261
AT1G34520	1.011	0.0125097	0.105293	0.0589155	0.0555223	0.118614	0.290199	0.296029	0.208502	0.191772	0.39603	0	0.00239601	0.121993	UP	1.97837
AT1G34540	1.497	0.126726	0.102714	0.156094	0.0074994	0.0801062	0.384132	0.231911	0.346879	0.266644	0.20963	0	0.00210514	0.113186	UP	1.60493
AT1G35190	1.353	26.0704	24.836	28.3951	25.3491	25.5358	23.3759	18.7667	22.91	22.3122	19.1072	0	0.00495628	0.168745	DOWN	-0.290104
AT1G35220	3.533	11.7309	12.1493	10.0053	8.87515	9.42471	15.2832	14.5737	13.2732	12.922	13.8719	0	0.00253054	0.124687	UP	0.422146
AT1G36180	7.744	1.92551	1.83742	1.80989	1.71212	1.66382	2.70205	3.07788	2.87276	2.44619	2.43562	0	0.000882542	0.0780445	UP	0.596883
AT1G43700	1.371	48.0892	48.9076	51.4761	44.0139	53.5314	41.216	37.9924	37.8346	35.9279	39.236	0.000197622	0.000995496	0.0802222	DOWN	-0.356105
AT1G44910	3.242	14.3095	13.7817	12.6039	11.686	12.1647	16.5224	16.7476	17.2524	16.8928	16.232	0.0158332	0.000776704	0.0739387	UP	0.373989
AT1G45191	1.688	4.41306	3.52454	3.93308	3.97055	4.30199	2.74619	3.49639	2.38489	2.4931	2.22451	0	0.00149407	0.0965517	DOWN	-0.593987
AT1G45240	0.072	4.04011	4.43546	6.29999	7.01663	5.36675	3.0969	1.82896	2.07083	2.69279	1.35266	0	0.00204151	0.111913	DOWN	-1.29841
AT1G45248	0.925	7.61572	7.17346	8.56428	7.41563	7.93698	4.60544	5.18977	4.80787	3.73583	4.69116	0	1.53486e-05	0.0125798	DOWN	-0.74904
AT1G47260	1.185	63.8768	63.7109	66.6161	73.1672	67.5887	73.1769	72.4043	81.7437	79.9681	82.7987	8.4575e-05	0.00461578	0.162078	UP	0.219826
AT1G47270	1.678	12.2177	11.4966	15.1298	12.5312	12.6017	9.49062	9.8097	11.6952	8.13558	9.08651	0	0.00596902	0.18504	DOWN	-0.407994
AT1G47560	2.768	0.836146	1.02981	1.30616	0.928791	0.842398	1.37792	1.5094	1.64049	1.34731	1.63895	0.000550442	0.0017536	0.105417	UP	0.604117
AT1G47570	1.958	9.72123	10.5291	9.48421	10.7966	9.01672	11.43	12.9558	11.5352	11.8183	12.0427	0	0.00153418	0.0978268	UP	0.270887
AT1G47655	0.942	4.47086	4.43232	3.94464	4.25467	4.28585	2.10544	2.85941	3.30204	2.96621	2.42387	0	0.000747609	0.073458	DOWN	-0.647187
AT1G48130	0.986	1.96251	2.09927	1.39871	2.37968	1.90541	0.0119023	0.0121414	0.0260718	0.0115667	0.0548746	0	0.000267233	0.0453541	DOWN	-6.38564
AT1G48390	1.242	2.53557	1.81894	1.88511	2.21459	2.00616	1.12443	1.47474	1.53579	1.27638	1.35048	0	0.0021964	0.114965	DOWN	-0.629452
AT1G48635	1.6	17.9829	19.1094	19.7505	19.008	18.2627	28.2169	27.2275	26.9697	28.6331	29.5488	0	7.71348e-07	0.00259204	UP	0.579081
AT1G48860	1.961	22.0376	23.1748	19.4231	23.249	20.2141	26.2607	29.1868	25.8327	26.1187	22.9835	0.000325903	0.00809038	0.211901	UP	0.270402
AT1G48900	1.814	32.8314	32.8299	32.9643	32.9929	32.5616	38.4481	38.125	36.6556	37.0875	35.023	0	0.00204545	0.111583	UP	0.174889
AT1G49032	0.738	88.6852	81.2086	87.2717	88.2764	93.4689	68.0126	67.2702	56.562	73.0183	76.2327	0	0.00189624	0.108369	DOWN	-0.363751
AT1G49040	4.31	14.1526	12.8899	12.1838	11.9065	11.1881	18.8778	18.4737	17.7848	18.97	19.772	0	1.75344e-05	0.0122755	UP	0.591076
AT1G49320	1.154	10.7732	10.2597	11.1607	11.1974	11.3037	5.74578	4.40888	9.19119	6.07793	4.92302	0	0.00346341	0.142105	DOWN	-0.84986
AT1G49360	1.578	11.8938	12.1689	14.424	10.6162	10.5857	18.3109	16.3848	15.0963	17.3004	17.1231	0.00691167	0.000670742	0.0708792	UP	0.496631
AT1G49730	2.625	10.316	9.66838	12.148	15.422	13.2619	15.9241	16.7596	23.4786	20.9789	18.1165	0.0511952	0.00496178	0.168761	UP	0.647376
AT1G49810	1.263	0.150205	0.159204	0.199525	0.204443	0.0949477	0.0836269	0.0473927	0.0936274	0.0812691	0.0428395	0	0.00621294	0.187246	DOWN	-1.21272
AT1G50360	4.149	9.02594	9.01702	8.29674	7.07041	7.83274	13.7835	12.4446	12.1849	10.3712	12.3131	0.000675676	0.000510332	0.0610292	UP	0.566965
AT1G50500	2.952	17.6556	17.834	17.0995	16.9122	16.7592	19.4043	19.2264	19.2052	18.4323	18.1857	0	0.000992806	0.0805851	UP	0.130911
AT1G50730	2.928	13.2563	12.753	14.0819	13.0555	13.3562	16.2928	15.8024	15.8227	17.8823	18.357	0	0.00142064	0.0945329	UP	0.339669
AT1G51130	1.559	6.02754	5.21216	6.06892	5.5809	6.45277	3.93697	3.67819	4.83136	4.25027	4.33822	0	0.000453791	0.0573278	DOWN	-0.480188
AT1G51700	1.12	50.6682	53.2572	37.305	32.487	36.0828	10.6145	15.6804	34.7639	17.4025	21.6329	0	0.00560414	0.179696	DOWN	-1.06766
AT1G51720	2.469	19.2866	20.0209	18.5393	19.7331	19.7278	21.3577	22.3048	21.2366	21.8732	21.3577	0.00301933	0.000219585	0.0412231	UP	0.15214
AT1G51740	1.265	13.1717	14.0719	14.0714	14.8653	15.1992	12.3704	11.9525	11.7093	11.8409	13.456	0.000341341	0.00295655	0.132646	DOWN	-0.218938
AT1G51980	1.967	60.4073	61.2681	61.0264	62.6852	63.6411	72.6034	68.0003	64.8199	65.3962	68.641	0	0.0084513	0.215804	UP	0.135506
AT1G52110	1.848	0.0479064	0.0576034	0.0768594	0.030375	0.0793115	0.00635045	0.0323902	0.0194749	0.00617141	0.017567	0	0.00647375	0.190161	DOWN	-1.83336
AT1G52500	1.841	10.2648	9.58198	9.78134	10.1982	11.2408	9.00975	7.61283	7.98888	7.91195	8.706	0.0527886	0.000994285	0.0805107	DOWN	-0.308719
AT1G52740	0.807	172.752	188.44	187.604	186.901	191.543	158.438	164.913	154.553	156.288	165.858	0.000892258	0.00034413	0.05072	DOWN	-0.212852
AT1G53340	2.004	1.01607	1.61129	1.23691	0.991571	1.26993	2.06721	1.66668	1.56242	1.81543	2.34893	0	0.0067703	0.194785	UP	0.627049
AT1G53780	2.481	67.3683	64.2608	63.8471	65.2415	71.4521	61.5359	56.8935	53.0372	58.1453	62.4419	0.0467509	0.00681845	0.195168	DOWN	-0.185687
AT1G53785	1.114	51.3417	50.7809	41.2744	38.3569	42.5753	38.1179	36.1391	26.6231	25.6661	31.7633	0.0993347	0.00644845	0.189749	DOWN	-0.502869
AT1G54100	1.975	180.296	186.845	185.358	172.185	215.908	154.393	123.357	129.18	109.942	170.472	0	0.00641826	0.189525	DOWN	-0.452537
AT1G54110	0.867	8.56281	8.36274	7.98514	9.43967	7.66879	11.6544	12.4409	12.8149	12.3519	12.319	0	1.54714e-05	0.0123786	UP	0.551439
AT1G54170	2.267	18.6725	17.7758	17.7755	18.5459	18.1086	23.083	20.0298	20.7809	20.9733	20.8167	0	0.0028051	0.12966	UP	0.217746
AT1G54210	0.702	17.6377	18.5506	17.7333	17.9274	16.7978	16.7007	15.5696	14.5672	14.7677	16.571	0	0.00556319	0.17941	DOWN	-0.181337
AT1G54490	3.219	22.6661	23.1597	22.1469	21.0686	21.2055	28.63	25.4118	25.151	26.7407	27.7373	7.5745e-05	0.000665065	0.0707242	UP	0.277945
AT1G55000	1.124	37.8181	36.336	38.4766	41.1609	38.8231	33.1918	36.1805	35.3537	36.1523	31.8765	0	0.00939407	0.225163	DOWN	-0.156992
AT1G55050	3.022	0.556615	0.56752	0.544299	0.397501	0.462957	0.392223	0.312952	0.399808	0.275496	0.211269	0	0.00479371	0.165728	DOWN	-0.667892
AT1G55190	0.803	15.7254	17.6585	17.5051	16.9423	15.3984	20.5303	18.941	19.4726	18.7786	21.0278	0.00754654	0.00126816	0.0900954	UP	0.246686
AT1G55270	1.895	17.8923	17.3983	16.927	16.2342	17.0336	13.8758	13.8837	16.1252	13.1735	14.2365	0.00885452	0.00221384	0.115339	DOWN	-0.261885
AT1G55520	1.209	25.7862	27.1288	26.1455	28.9069	29.1945	39.4585	38.6075	29.7127	39.0064	37.5835	0	0.00430409	0.157726	UP	0.426713
AT1G55690	2.756	9.8893	9.94384	11.5194	8.9658	8.99731	11.8932	12.6273	14.4559	11.6075	11.6812	0	0.00653333	0.191242	UP	0.336378
AT1G55750	2.077	8.32395	9.51585	10.3924	9.44289	9.52655	14.7868	15.545	16.9885	13.2937	13.3742	0	0.000536637	0.0623985	UP	0.648459
AT1G55900	1.549	10.5081	10.2549	8.65191	10.125	9.71154	10.7204	11.8477	11.242	11.8171	11.1007	0	0.00662664	0.191967	UP	0.203893
AT1G55970	4.693	5.10688	5.50691	4.46075	4.75331	4.46605	5.75404	6.31349	6.06819	5.44114	5.54091	0	0.00621127	0.187364	UP	0.261306
AT1G56130	3.099	1.70181	1.31675	1.35577	1.15563	1.08779	0.238575	0.274272	0.472826	0.276011	0.317759	0	0.000265414	0.0455049	DOWN	-2.06692
AT1G56500	3.428	33.5256	33.1064	34.3195	31.312	28.6893	35.0734	40.9745	40.2475	38.5293	34.5567	0	0.00979975	0.229966	UP	0.234657
AT1G58060	4.611	10.5572	10.5761	9.20039	9.86315	10.1688	11.1961	11.3223	10.9216	11.3899	12.2059	0	0.00420105	0.156684	UP	0.179428
AT1G58360	1.74	82.5199	85.0725	83.0282	79.5605	85.2834	70.0294	57.4559	74.4936	68.8546	67.2349	0	0.00342617	0.141615	DOWN	-0.29741
AT1G59580	1.615	27.5578	25.5966	29.6896	25.6717	24.9078	22.3159	22.0081	21.2563	19.2716	23.9676	0	0.00291805	0.132154	DOWN	-0.294077
AT1G59890	4.199	12.5389	11.7547	11.7966	11.4619	11.065	13.3231	12.6271	12.9899	12.8769	12.2284	0	0.00815098	0.21233	UP	0.127776
AT1G59980	1.685	6.86781	7.0827	7.01276	9.09455	8.89607	9.29797	10.4794	9.45584	10.9174	11.2837	0	0.00465365	0.163067	UP	0.400964
AT1G60095	1.75	0.469756	0.304146	0.814254	0.352836	0.17512	1.60275	1.1561	1.87733	1.0362	1.74995	0	0.00109761	0.0842102	UP	1.81046
AT1G60220	2.016	17.4787	18.4616	19.3124	16.9802	17.9714	20.7097	20.2582	21.6873	21.0192	21.5202	0.019173	0.000459634	0.0574183	UP	0.221791
AT1G60700	1.882	5.18122	5.36089	4.49173	6.28141	5.57187	3.66037	4.03924	4.18248	4.1874	3.54767	0	0.00451802	0.16083	DOWN	-0.454799
AT1G60710	1.492	64.5673	64.3162	61.2065	66.9608	64.8088	57.632	58.0356	58.0402	61.893	60.9313	0	0.00405037	0.153969	DOWN	-0.118243
AT1G61080	2.724	0.0603578	0.0390789	0.220344	0.144248	0.102721	0.193871	0.268082	0.466196	0.456358	0.345613	0	0.007861	0.209154	UP	1.61009
AT1G61270	1.356	0.0279807	0.00872264	0.0101368	0.00827921	0.049131	0.0778914	0.0794562	0.0720397	0.0588742	0.103744	0	0.000724707	0.0724793	UP	1.91082
AT1G61400	2.502	1.60239	1.92288	1.38993	1.80828	1.90119	1.00846	1.36365	0.976078	1.2444	1.22399	0.0043216	0.00254772	0.12462	DOWN	-0.568299
AT1G61440	2.379	0.175435	0.274674	0.27541	0.231233	0.252037	0.143057	0.0956102	0.045384	0.0910847	0.177398	0.00454402	0.00229489	0.118097	DOWN	-1.12943
AT1G61490	2.415	2.25713	2.5419	1.95605	2.43127	2.01382	0.753219	0.708866	1.07511	1.11923	0.918575	0	2.45113e-05	0.013728	DOWN	-1.29168
AT1G61500	2.415	4.26813	4.53035	4.94229	3.90955	4.34213	2.46375	2.89991	2.96986	2.91376	2.11048	0	8.68573e-05	0.0249466	DOWN	-0.719331
AT1G61760	0.675	1.55515	1.17403	1.35079	1.51351	1.36204	0.886693	0.904506	1.11967	1.19961	0.881733	0	0.00334056	0.14032	DOWN	-0.478477
AT1G61970	2.848	6.25703	5.86826	6.92903	5.96413	6.75106	4.31433	4.23287	3.63398	3.44786	3.75781	0	2.16139e-05	0.0132057	DOWN	-0.712566
AT1G62120	1.589	2.73003	2.64248	3.14585	2.56467	2.54076	4.15806	3.94024	4.15127	3.50971	3.22118	0	0.00202653	0.111274	UP	0.478387
AT1G62440	2.481	1.90143	1.82591	1.49034	1.38013	1.77765	2.83339	2.37884	2.88256	3.51658	3.37156	0	0.00124719	0.0893614	UP	0.83908
AT1G62500	1.458	5.62969	6.75764	5.15061	5.9829	7.13738	2.77695	2.6521	3.90363	4.81065	4.47546	0	0.00307561	0.135456	DOWN	-0.719515
AT1G62780	0.957	68.9984	70.2134	52.2384	62.632	52.8936	126.002	156.379	116.296	126.525	119.011	0	0.000149597	0.0354019	UP	1.06941
AT1G63180	1.425	18.9132	19.7298	16.7678	22.1302	21.3844	14.8816	13.1307	12.6532	12.6533	9.57587	0	0.00050066	0.0605187	DOWN	-0.653403
AT1G63640	3.676	8.87994	8.10513	8.77848	7.45488	7.39798	5.20059	4.95335	6.65608	5.57518	4.71885	0	0.000396646	0.0537455	DOWN	-0.583555
AT1G64310	1.659	0.329357	0.309493	0.446344	0.5346	0.265041	0.134405	0.0938085	0.276762	0.0893683	0.165019	0.012304	0.00704538	0.198618	DOWN	-1.31158
AT1G64320	1.431	0.945674	0.702565	0.989364	0.745302	0.661095	0.336241	0.426654	0.679048	0.422399	0.370539	0	0.00387607	0.149714	DOWN	-0.855585
AT1G64370	0.742	350.834	353.578	463.93	406.594	485.871	236.753	229.344	313.062	318.058	296.535	0	0.00525298	0.174084	DOWN	-0.564236
AT1G64440	1.453	13.3262	14.6933	12.1435	15.9707	15.3051	20.7332	24.1488	21.1422	30.3368	27.608	0	0.00301581	0.133875	UP	0.7952
AT1G64900	1.77	22.7151	22.326	33.1366	24.0579	23.901	14.3546	18.9581	16.4611	14.7102	16.5009	0	0.0077183	0.206831	DOWN	-0.639262
AT1G65032	0.644	7.37684	8.75783	5.16931	8.64316	9.07351	4.10044	3.54588	4.18376	6.14006	4.3487	0.0225039	0.0060926	0.186633	DOWN	-0.805977
AT1G65070	2.873	19.2417	19.5348	15.1935	23.6529	21.8022	13.3777	16.1299	13.7419	12.3813	10.6179	0	0.00597767	0.184796	DOWN	-0.585715
AT1G65430	2.048	15.2471	16.0266	15.6851	15.3872	15.712	18.9615	17.8928	16.7471	16.9791	18.7311	0	0.00552266	0.178618	UP	0.1943
AT1G65560	1.399	5.84903	5.57154	4.1233	4.85497	5.32402	3.19605	3.63677	3.14215	3.56246	3.13268	0	0.00243024	0.122806	DOWN	-0.625787
AT1G65910	2.094	0.899926	0.977185	0.794268	0.680888	0.731757	0.487584	0.520247	0.611365	0.615443	0.614962	0	0.00682607	0.195054	DOWN	-0.519231
AT1G65950	1.837	10.9536	9.54859	10.2785	12.8156	13.4839	21.9444	20.6779	19.8238	23.598	24.9472	0	2.51356e-05	0.0134072	UP	0.959384
AT1G66530	1.991	11.3387	11.1982	10.5835	10.8206	11.4371	13.9991	13.5828	13.3634	11.8516	12.2996	0	0.00593462	0.184826	UP	0.233263
AT1G66730	4.724	9.67823	9.61705	10.6699	9.11865	9.11888	7.93224	8.15748	8.12453	6.41458	5.5916	0	0.00660942	0.191633	DOWN	-0.41231
AT1G67020	1.98	0.159688	0.0776579	0.122644	0.11907	0.107677	0.00592709	0.00604616	0.00259665	0.00575998	0.00546529	0.066719	0.0010381	0.0824685	DOWN	-4.50754
AT1G67105	0.786	10.9256	9.25465	34.4802	12.4121	18.3591	167.628	96.3043	123.936	79.8479	106.051	0	0.00189762	0.108264	UP	2.74762
AT1G67140	6.877	11.5917	11.7522	10.8126	10.3973	10.0693	15.019	14.2031	13.6896	13.9952	14.4278	0	6.2634e-05	0.0214771	UP	0.385093
AT1G67400	1.027	8.06619	8.30371	7.89214	7.70668	7.01895	4.23946	6.23632	5.56188	5.186	5.46859	0	0.000406693	0.0544482	DOWN	-0.546597
AT1G67550	3.103	8.90568	9.31213	8.84026	9.12094	8.6868	11.6524	11.0223	10.8875	11.3533	12.2929	0	0.000173421	0.0375978	UP	0.350613
AT1G67580	3.116	26.6705	27.091	26.5689	28.2935	28.6285	25.795	25.0685	22.7649	24.3797	24.5493	0	0.00222027	0.115496	DOWN	-0.163375
AT1G67680	2.263	23.5199	24.1404	25.6251	23.1924	22.4388	30.269	30.4957	30.3353	25.9174	27.1723	0.00177389	0.00326225	0.139471	UP	0.278018
AT1G67690	2.133	5.10516	5.28457	5.07587	5.13171	5.22854	5.88157	6.50486	7.52765	6.54985	6.2046	0	0.00720621	0.20013	UP	0.339086
AT1G68080	1.728	4.70597	5.12679	5.27382	4.95712	5.46691	6.22777	6.35272	5.98933	6.14427	5.79263	0.00640158	0.000391169	0.0534343	UP	0.256899
AT1G68160	1.451	8.8993	8.94225	9.38151	9.27684	8.38395	10.2475	9.9748	11.6753	11.672	11.5074	0	0.00301165	0.134045	UP	0.295251
AT1G68540	1.136	7.60396	9.0271	7.74794	7.57994	7.35419	5.38228	7.15544	6.04201	4.52777	4.61999	0	0.00544547	0.17766	DOWN	-0.503694
AT1G68810	1.511	9.98558	10.1684	11.8108	9.22053	9.5325	7.07556	8.04168	9.40825	8.23468	7.94228	0	0.00943172	0.225583	DOWN	-0.317377
AT1G68940	3.635	5.92429	5.52431	6.87036	5.9638	5.74142	3.4935	4.23936	4.06401	3.40001	2.50857	0.214625	0.000266352	0.045434	DOWN	-0.761931
AT1G69210	1.153	5.20978	4.65804	2.73402	4.52501	4.66704	2.49286	2.28233	1.78986	2.66905	2.10445	0.0319103	0.00550327	0.178162	DOWN	-0.942686
AT1G69780	1.398	22.4087	24.2396	21.4047	19.2009	18.5759	15.807	14.2235	15.4057	15.345	17.9813	0	0.00344426	0.141666	DOWN	-0.426164
AT1G70230	1.616	6.75409	6.22867	10.1645	9.45508	7.19811	14.3427	12.0973	10.2986	14.9546	13.8145	0	0.00212328	0.113616	UP	0.718885
AT1G70530	1.941	40.3527	42.6011	43.4647	37.5435	36.8839	25.9804	31.2885	37.4782	31.9698	33.1774	0	0.00811336	0.212007	DOWN	-0.328971
AT1G70610	2.4	10.8012	10.0701	11.5935	14.1844	13.5249	14.041	15.4133	18.1023	18.3811	15.3457	0.000465489	0.00657276	0.19123	UP	0.433818
AT1G71090	1.919	22.2168	22.5895	23.1431	24.2375	19.7817	26.5718	28.2161	26.3177	23.8377	25.1331	0	0.00827891	0.214004	UP	0.216265
AT1G71270	2.471	17.2128	17.3134	17.5689	17.4964	17.2176	20.2275	20.7114	19.9392	20.571	19.4047	0	0.000119104	0.030321	UP	0.216347
AT1G71420	2.278	0.693991	0.773642	0.516912	0.675173	0.649254	0.293648	0.436184	0.291148	0.365473	0.223266	0	0.000299424	0.0463679	DOWN	-1.03957
AT1G71691	1.422	0.115622	0.174674	0.132106	0.181584	0.196773	0.0412645	0.0420935	0.0903896	0.104263	0.0989286	0	0.00365466	0.144825	DOWN	-1.08703
AT1G71770	2.576	0.0736449	0.080099	0.0917275	0.145905	0.132067	0.0592249	0.00464728	0.0221707	0.00442732	0.0385188	0.0270472	0.00280168	0.129859	DOWN	-2.02079
AT1G71820	3.117	26.0209	25.2989	25.2786	24.4522	24.3104	29.7777	30.3529	27.4223	29.0187	29.6309	0	0.000247329	0.0446841	UP	0.22188
AT1G71860	1.51	31.1324	31.246	30.0974	34.52	34.0874	28.1888	28.3588	26.9155	29.7355	28.4578	0	0.0077318	0.207027	DOWN	-0.185409
AT1G72410	4.498	22.6578	21.5112	21.1955	22.9026	23.8416	19.8614	19.4999	18.607	17.8098	19.0412	0.00459629	0.000566008	0.0646943	DOWN	-0.241644
AT1G72650	2.421	31.0044	30.4809	30.9901	31.4447	32.1688	26.4427	23.7697	21.1495	22.6258	28.003	0.000241971	0.00455331	0.161573	DOWN	-0.355596
AT1G72740	1.306	24.4133	25.5848	23.2213	25.1094	24.8632	21.8089	21.1287	20.6088	23.4819	22.9434	0	0.00507864	0.170492	DOWN	-0.163778
AT1G72920	1.07	33.0839	33.4387	30.4926	32.746	34.6557	7.92978	13.0119	17.1779	18.7699	15.7667	0	0.000269411	0.0452665	DOWN	-1.1782
AT1G73110	1.556	18.1348	18.3715	20.1019	18.0865	14.5045	25.4335	30.9866	29.1997	32.4358	26.3082	0.00993851	0.000238131	0.0437276	UP	0.694606
AT1G73360	3.067	1.3072	0.875426	0.888875	1.37267	1.07307	1.4196	1.76819	1.83896	1.76631	1.38662	0	0.00546538	0.177964	UP	0.568096
AT1G73430	3.035	15.2726	14.1428	15.1072	14.7333	15.2473	21.9594	20.3967	21.7462	22.3624	23.4074	0	2.24456e-05	0.0132326	UP	0.560453
AT1G73490	1.116	37.0692	39.1826	33.7026	35.7622	37.6448	39.1924	43.4982	42.1398	43.3402	39.1253	0	0.00723512	0.200271	UP	0.177002
AT1G73990	2.185	25.4393	26.6818	24.293	28.4596	26.8621	19.921	23.0936	21.8761	23.0444	21.2018	0	0.00128301	0.0901974	DOWN	-0.271509
AT1G74150	1.71	1.22035	1.08595	1.1334	1.67414	1.30127	0.58335	0.609071	0.820814	0.847021	0.740402	0	0.00306511	0.135348	DOWN	-0.833213
AT1G74320	1.585	14.5304	13.3801	17.6537	16.5247	13.3748	21.1686	22.5908	26.5826	25.5798	23.206	0	0.000174991	0.0374548	UP	0.658656
AT1G74510	2.348	9.00069	9.64669	9.80172	9.30928	9.63007	10.1912	11.7216	10.4207	10.8462	10.7982	0	0.00411114	0.1554	UP	0.187833
AT1G74520	0.813	52.0359	48.3154	50.9635	47.3782	51.7404	41.5006	43.3062	45.8802	37.8335	41.3018	0	0.00140663	0.0943478	DOWN	-0.255259
AT1G74540	1.741	0.673549	0.78989	0.582582	0.524474	0.67592	0.276371	0.483259	0.31111	0.266077	0.372373	0.162821	0.000989323	0.0806923	DOWN	-0.925535
AT1G74700	1.009	3.59739	3.08299	3.12871	3.37132	3.26175	5.68754	6.65605	5.05983	5.02985	6.12383	0	0.000907857	0.0786279	UP	0.796449
AT1G74770	3.904	0.443821	0.239345	1.24756	0.88283	0.249149	1.48198	1.62828	1.71598	2.81321	1.28336	0	0.00887085	0.22016	UP	1.5427
AT1G75110	1.568	2.86338	2.34597	2.54513	2.77085	2.82972	1.84866	1.85526	1.71488	1.66562	1.77364	0	0.000322765	0.0486377	DOWN	-0.592322
AT1G75400	1.948	24.5999	25.0705	23.7017	26.9196	31.3614	21.5013	18.6638	20.6578	18.5649	21.4814	0	0.00716945	0.199936	DOWN	-0.384255
AT1G75410	2.591	23.386	24.4821	26.7323	25.6119	25.1419	24.119	21.5448	22.897	22.2857	20.9785	0	0.00852669	0.216904	DOWN	-0.164766
AT1G75520	1.574	2.27394	3.41912	2.57036	3.17398	3.22527	1.45391	1.36142	1.93699	1.58681	1.83563	0	0.00186409	0.107815	DOWN	-0.842898
AT1G75680	2.039	38.8599	37.862	37.7309	40.9146	36.2874	33.3881	35.2449	36.6401	35.5455	33.8649	0	0.00872944	0.219241	DOWN	-0.133766
AT1G75900	1.409	5.78957	5.54879	5.59638	6.97181	5.79689	6.4217	7.5193	8.35243	8.1347	8.48651	0	0.00501032	0.169554	UP	0.389684
AT1G76270	2.268	5.45758	5.75675	5.90539	4.83083	5.08967	6.95964	6.68527	6.10689	5.96744	6.32109	0.00818961	0.00633465	0.188714	UP	0.244782
AT1G76410	0.799	21.7014	20.9468	24.8817	22.5797	18.7608	14.8201	15.2077	10.7267	7.20827	9.06061	0	0.000957924	0.0798761	DOWN	-0.932985
AT1G76460	2.123	29.863	27.3854	30.3929	27.2701	24.1302	23.9863	24.1426	20.882	23.252	20.8269	0.0113751	0.00615198	0.187426	DOWN	-0.298048
AT1G76480	0.838	0.13583	0.12703	0.049208	0.0133969	0.111301	0.266082	0.128571	0.177923	0.231362	0.297004	0	0.00948928	0.225834	UP	1.33381
AT1G76560	0.601	22.6641	22.8489	19.6156	23.63	20.6849	14.938	14.0032	15.6123	17.4772	16.9071	0	0.000281366	0.0452393	DOWN	-0.471399
AT1G76590	1.235	50.6403	54.0444	35.894	50.0425	48.6473	33.3634	27.3258	35.5066	26.0139	33.6204	0	0.00298627	0.133445	DOWN	-0.618655
AT1G76610	0.864	1.41989	1.41004	1.72348	2.09199	1.86602	0.719894	0.678934	0.958055	0.752398	1.46538	0	0.00395825	0.152189	DOWN	-0.895737
AT1G76630	3.507	9.9065	10.1753	10.8398	9.51717	9.37301	12.2777	13.6577	13.5476	11.4503	11.5063	0	0.00328584	0.139946	UP	0.325974
AT1G76705	0.651	5.6534	6.66795	4.60997	6.01856	6.93848	4.9214	3.88013	2.10867	2.25993	3.87305	0	0.00585948	0.183677	DOWN	-0.810389
AT1G77140	2.15	10.6414	10.5021	10.99	10.1666	9.38901	16.6646	16.3869	14.8669	16.4069	16.9063	0	1.97729e-06	0.00332224	UP	0.652185
AT1G77180	2.405	74.6157	74.4813	84.0856	72.4969	74.0671	66.5137	63.4696	69.2532	62.2496	63.4454	0.000627406	0.00313202	0.136864	DOWN	-0.224901
AT1G77290	1.366	8.7494	8.58771	8.5431	8.95005	9.66648	7.31115	6.94428	6.61301	6.18663	8.38925	0.0017428	0.00503714	0.169948	DOWN	-0.328145
AT1G77405	1.377	1.07461	0.919088	0.655495	0.921283	0.764432	0.315337	0.478161	0.354705	0.372705	0.479373	0	0.00133763	0.0922995	DOWN	-1.1158
AT1G77680	3.846	7.92182	7.72227	9.25774	7.96021	6.58595	14.4727	14.3402	11.0353	11.473	13.3282	0	0.000677209	0.0711154	UP	0.712686
AT1G78110	1.508	14.3498	14.5809	14.5871	10.698	12.5556	10.1558	10.5345	9.44061	9.85438	8.80484	0	0.00657183	0.191369	DOWN	-0.452641
AT1G78380	0.993	473.044	466.934	433.648	520.935	438.656	386.236	388.426	383.624	389.358	387.048	0	0.00682216	0.195108	DOWN	-0.270216
AT1G78450	0.859	5.05008	4.64028	3.50437	4.22141	4.63792	1.81704	3.16357	1.7896	3.5449	1.17157	0	0.00579823	0.182438	DOWN	-0.941081
AT1G78700	1.626	19.2976	19.2112	20.094	20.9688	19.9865	15.7846	17.0589	17.375	17.6122	17.0039	0.256574	0.000174335	0.0375535	DOWN	-0.230886
AT1G78955	2.31	0.629627	0.691241	0.83504	0.43254	0.559507	0.828099	1.25933	1.39996	0.992363	1.16645	0	0.00435782	0.158829	UP	0.842866
AT1G79360	1.784	4.5017	3.7592	4.85662	3.75689	4.10037	5.91387	6.22057	7.21923	5.78549	5.29538	0	0.00173636	0.104755	UP	0.537054
AT1G79380	1.82	42.0386	40.3746	38.1171	34.6702	41.5278	26.89	27.105	32.3788	30.1173	33.533	0.0202066	0.0011923	0.0863495	DOWN	-0.391009
AT1G79390	0.666	20.594	20.0934	19.1324	22.2753	22.68	27.2742	24.145	23.1144	27.1557	26.4548	0.0533514	0.00278742	0.129555	UP	0.290469
AT1G79610	1.943	8.35124	7.68844	8.01051	7.12424	8.2497	9.79077	8.69359	9.61856	9.74952	9.60715	0	0.000705609	0.0720708	UP	0.26762
AT1G79740	2.041	16.6255	16.9508	17.7773	18.0583	18.0378	15.4731	15.7018	14.5777	14.7686	16.1974	0	0.000924703	0.079068	DOWN	-0.188874
AT1G79750	2.484	95.8577	98.1325	98.4186	88.353	96.3332	76.7683	77.5973	74.8499	75.2834	77.8704	0	0.000218929	0.0415643	DOWN	-0.31931
AT1G79810	1.536	11.3973	11.6687	12.4891	11.0034	11.2522	20.5008	19.7048	20.2346	18.2057	19.4693	0.111869	7.84962e-07	0.00219816	UP	0.763138
AT1G80050	0.836	12.7834	12.0118	13.9153	9.89714	10.8858	6.49952	8.63488	8.68989	6.53455	5.29414	0	0.00116188	0.0865716	DOWN	-0.738711
AT1G80210	1.954	12.702	12.6791	13.5935	12.0697	12.4812	9.58511	9.63043	10.4245	8.33403	8.82055	0.028583	0.000113198	0.0292609	DOWN	-0.440992
AT1G80260	3.297	18.7926	18.9167	16.3219	18.6701	19.1358	15.2026	15.5588	15.5894	13.8953	14.4054	0	0.000897011	0.0782939	DOWN	-0.298907
AT1G80300	2.212	43.2077	44.4936	36.64	32.0303	37.4009	61.3999	50.2182	46.6837	47.934	48.7202	0	0.00853836	0.217037	UP	0.395883
AT1G80440	1.465	327.785	322.05	343.167	250.656	253.526	177.989	230.807	240.991	168.269	120.29	0	0.00547118	0.177808	DOWN	-0.674059
AT2G01270	2.033	35.4658	35.0414	31.797	31.7134	32.5929	31.5465	30.155	26.0544	27.0666	28.1624	0.00287273	0.0068072	0.195345	DOWN	-0.220617
AT2G01350	1.454	43.6429	43.5173	44.5294	50.8553	49.0858	37.1956	36.2124	34.7335	38.8669	43.0232	0.0757496	0.0040415	0.15398	DOWN	-0.285586
AT2G01480	2.61	10.2584	10.1104	10.2292	10.6029	9.83754	12.7473	12.719	12.5579	12.6851	14.8637	0	0.00185033	0.107762	UP	0.361521
AT2G01490	1.153	77.3645	76.4966	75.9834	79.7157	82.7773	69.1415	62.4112	68.2022	63.8093	73.8718	0	0.0028958	0.131501	DOWN	-0.217481
AT2G01520	0.789	71.5397	71.7919	125.288	100.869	112.488	13.58	21.1662	54.4567	35.3996	58.6049	0	0.00295403	0.132888	DOWN	-1.39549
AT2G01570	2.302	56.8688	58.2403	56.4964	54.4993	54.4608	43.1547	43.6993	51.7241	45.9708	43.4026	0	0.00132744	0.0917844	DOWN	-0.299611
AT2G01690	2.983	25.409	24.7035	25.1095	25.799	25.59	40.1693	40.8184	39.478	43.4666	44.8543	0.00019965	6.01031e-05	0.0212601	UP	0.721625
AT2G01980	3.682	8.17849	7.01257	7.49491	6.41825	6.46675	13.7723	12.0137	12.0491	12.4052	13.6456	0	4.60602e-06	0.00552789	UP	0.844798
AT2G01990	0.907	19.6751	19.5741	24.0507	23.0597	22.2562	14.194	16.855	17.8389	18.5972	14.0665	0	0.00312364	0.136675	DOWN	-0.41345
AT2G02560	4.095	16.372	17.1945	15.7012	14.7522	14.5087	20.5452	19.6834	19.3539	17.7992	17.3378	0	0.00343059	0.141623	UP	0.270443
AT2G03530	1.514	22.1119	24.0855	22.7971	24.3144	24.6509	17.5259	15.411	16.7587	21.1146	20.3202	0	0.00479358	0.165894	DOWN	-0.372289
AT2G03620	2.019	9.27718	9.30883	9.76046	8.92454	8.86309	7.98066	8.09359	8.69626	7.21342	7.55184	0.0015674	0.00333612	0.140309	DOWN	-0.222675
AT2G04540	1.544	13.0978	13.3217	14.0095	13.6624	14.4203	9.15896	10.6145	9.82653	9.84621	9.6228	0	2.69232e-06	0.0037697	DOWN	-0.481539
AT2G04860	2.079	2.28126	2.1107	1.827	1.8414	1.53175	1.27009	1.60655	1.09059	1.15748	0.994161	0	0.00340799	0.141385	DOWN	-0.648581
AT2G04880	2.028	22.456	22.1024	21.6309	21.179	21.4044	19.6527	19.3502	18.1917	17.5789	19.4922	0.0348133	0.000682535	0.0714514	DOWN	-0.206511
AT2G05210	2.064	12.9353	12.0399	12.8642	15.355	14.7768	8.12511	9.29756	9.30377	9.96259	9.18025	0.000535619	0.000862029	0.0768372	DOWN	-0.567395
AT2G05310	0.564	219.646	213.678	185.035	250.827	228.664	145.634	181.927	144.587	170.429	122.852	0.000147252	0.00213884	0.113904	DOWN	-0.520338
AT2G05380	0.603	1217.52	1281.59	1242.29	1206.42	1167.39	930.657	934.028	724.352	500.807	807.216	0	0.00420725	0.156741	DOWN	-0.650017
AT2G05540	0.756	290.938	294.117	311.618	294.045	254.378	233.735	174.583	148.562	116.537	85.3821	0	0.00371019	0.145992	DOWN	-0.929376
AT2G05840	1.118	54.8087	56.8649	59.1415	63.1522	60.4124	52.5164	45.9047	46.5896	49.2812	53.303	0	0.00200014	0.111095	DOWN	-0.249696
AT2G11000	2.48	12.2546	11.8136	11.2236	10.2081	10.6004	15.3273	16.4945	14.5928	14.7848	14.7614	0	5.67193e-05	0.0214157	UP	0.437248
AT2G13370	5.938	17.8378	17.9131	16.6367	15.8114	15.7949	20.0344	19.1224	18.6996	18.6936	18.7322	0	0.00495164	0.168758	UP	0.181921
AT2G13550	1.256	2.26564	1.8175	2.61557	3.06586	2.93857	0.94371	1.74424	1.9362	1.38927	1.55943	0	0.00783109	0.208523	DOWN	-0.746276
AT2G13680	5.925	0.0362876	0.0538993	0.040985	0.0511592	0.0562208	0.0772472	0.12325	0.155326	0.0866185	0.104103	0	0.00957878	0.22684	UP	1.19604
AT2G14050	2.003	2.78455	2.68682	3.5433	2.21393	2.09544	1.29485	1.40453	1.41946	0.814219	0.653706	0	0.00155726	0.0983648	DOWN	-1.25395
AT2G14520	1.441	1.02688	1.5185	1.434	2.03341	1.87706	3.26578	2.89939	3.75701	4.21842	4.78359	0	0.00107422	0.0829841	UP	1.26216
AT2G14680	2.585	11.4046	10.1612	12.8233	10.7484	11.1382	17.2459	16.8142	16.2822	18.5938	19.9467	0.0532189	8.11712e-05	0.0250246	UP	0.659394
AT2G15128	0.213	24.6414	28.8201	29.2763	13.7565	13.9499	8.98079	6.57584	7.21722	3.6945	5.0296	0	0.0086131	0.217293	DOWN	-1.80999
AT2G15570	0.822	34.2031	32.8792	37.6188	31.8633	34.7049	28.5967	28.7052	26.4636	29.5386	29.1595	0	0.0018872	0.108221	DOWN	-0.265673
AT2G15890	1.486	734.452	730.625	871.147	802.573	770.509	465.465	555.963	748.665	580.257	505.548	0.00605434	0.00845223	0.215663	DOWN	-0.452968
AT2G15960	0.38	910.638	915.635	842.776	843.738	936.946	705.528	690.277	576.712	675.252	645.375	0	6.4405e-05	0.0212183	DOWN	-0.434253
AT2G16460	1.176	8.91548	8.80052	8.25584	7.64669	8.19175	9.66992	10.2917	9.24658	9.64944	9.76306	0	0.00173677	0.104592	UP	0.217715
AT2G16780	1.464	13.4853	14.2436	11.5077	14.317	13.297	7.22255	7.5639	7.6102	6.9566	7.17722	0	0.000165025	0.0364835	DOWN	-0.87184
AT2G16940	2.335	66.8979	65.6942	68.7154	66.0759	70.6389	51.6217	52.0436	49.029	46.7766	46.3762	0	2.85243e-06	0.00383413	DOWN	-0.459357
AT2G17020	2.244	20.4758	21.8479	18.7132	20.337	20.325	17.0857	18.2612	18.8631	17.4985	17.886	0	0.00481237	0.165861	DOWN	-0.18282
AT2G17340	1.352	33.723	32.0455	38.2168	35.0167	33.5966	44.4513	47.009	53.509	49.1704	42.7648	0	0.000851856	0.0763354	UP	0.456884
AT2G17440	2.091	18.2844	17.9822	20.3673	21.0734	20.8945	15.5072	12.292	16.3634	16.8917	17.5697	0	0.00915069	0.222343	DOWN	-0.326646
AT2G17580	2.572	6.40724	5.91855	5.83059	6.18511	5.76593	8.54621	8.47587	8.05787	7.986	8.38522	0	7.75058e-07	0.00236773	UP	0.461293
AT2G17630	1.481	4.3551	4.32434	4.60307	4.98461	4.20642	5.06162	5.35883	5.76691	5.56926	5.12737	0.00327542	0.00175746	0.10546	UP	0.25852
AT2G17640	1.401	13.3425	14.4243	14.5062	12.6805	11.2649	11.8864	11.1344	10.6288	9.59162	8.86917	0.00311147	0.00827923	0.213847	DOWN	-0.345661
AT2G17705	0.81	23.7176	24.1085	17.6315	16.6181	22.125	16.7921	12.5478	10.7588	12.9395	16.2853	0	0.00809622	0.211724	DOWN	-0.587948
AT2G17790	2.743	16.1238	16.7867	15.5929	16.1625	15.928	20.5235	18.7536	18.2694	19.3045	19.3189	0	0.00032509	0.0487694	UP	0.254914
AT2G17970	2.119	6.60715	6.27956	7.54842	7.01994	7.01115	6.0312	5.46312	5.81103	6.29173	5.7247	0	0.00522732	0.173576	DOWN	-0.233211
AT2G17990	1.424	50.9178	52.7189	48.3246	44.0944	47.5241	42.4345	39.0332	40.824	35.0713	38.3836	0	0.00121989	0.0875921	DOWN	-0.315407
AT2G18000	0.824	1.12045	1.10528	1.68482	1.18533	0.986389	2.26452	1.78699	2.22751	1.8685	1.87796	0	0.00114978	0.0862438	UP	0.720991
AT2G18050	0.769	451.635	451.167	476.348	399.501	387.688	335.114	297.915	344.739	174.957	196.879	0	0.00648125	0.190215	DOWN	-0.682722
AT2G18100	2.377	0.899197	1.05988	1.39408	0.779297	1.19398	2.72145	1.70732	2.88323	2.17348	2.86352	0.000396336	0.00176415	0.105673	UP	1.21315
AT2G18280	1.955	126.483	122.832	139.732	113.826	123.539	109.207	107.644	103.726	91.5585	93.9326	0.194655	0.0025341	0.124679	DOWN	-0.30778
AT2G18540	2.124	0.0774081	0.0946677	0.0539291	0.110998	0.144284	0.00552525	0.0281813	0.0217854	0.0161084	0.00509476	0	0.00459203	0.162091	DOWN	-2.64969
AT2G18670	2.072	18.916	19.0262	19.4661	15.9242	19.5428	13.1686	12.9478	14.5134	12.313	15.8089	0.127851	0.000794685	0.0752242	DOWN	-0.4339
AT2G19810	1.546	69.2656	69.2919	72.9682	58.2171	58.9942	23.9799	27.6674	60.4426	14.0678	21.2996	0	0.00801959	0.211365	DOWN	-1.15664
AT2G19930	3.127	5.78774	5.39764	6.57747	5.4679	5.68851	10.0768	9.2073	9.7385	9.61035	9.34013	0	1.12589e-06	0.00270246	UP	0.730195
AT2G20100	2.285	5.03124	4.60175	5.94934	4.61347	4.21597	2.92235	3.26398	3.47633	2.37079	2.33474	0	0.000831517	0.0761371	DOWN	-0.764699
AT2G20420	1.649	53.6647	51.8663	53.862	54.0497	52.4489	66.649	60.8589	60.3276	59.6243	61.653	0	0.00132189	0.0915895	UP	0.217295
AT2G20810	1.915	16.3655	15.2569	15.0184	16.8792	15.8823	13.3368	15.0088	12.3029	13.8567	14.406	0.30098	0.00757356	0.205078	DOWN	-0.204441
AT2G20815	2.269	2.59748	2.40743	2.78861	3.67522	2.85025	8.4085	8.76419	10.8074	11.6273	11.1629	0.266538	0.000154161	0.035727	UP	1.82606
AT2G21230	2.223	15.4919	13.5412	14.3267	14.4082	15.4222	14.0902	12.5853	12.9725	12.3385	13.08	0	0.00956627	0.226703	DOWN	-0.169736
AT2G21270	1.789	27.93	28.2772	27.5083	30.2695	27.1838	25.8788	26.2476	24.6153	25.2214	25.4037	0.000530127	0.00399354	0.152499	DOWN	-0.148433
AT2G21590	2.285	9.5588	9.10515	10.9623	7.28624	8.67102	5.96283	6.58558	7.22491	7.06247	5.95288	0	0.00928382	0.224119	DOWN	-0.475313
AT2G21630	2.395	5.5817	5.81408	5.28223	4.47715	5.35904	2.19033	1.59452	1.98153	1.46191	1.73073	0.000277609	6.14138e-06	0.00625378	DOWN	-1.56536
AT2G21720	2.205	0.143393	0.134103	0.11013	0.188383	0.211497	0.00532228	0.00542921	0.0116584	0.00517223	0.0049076	0	0.00119253	0.0861805	DOWN	-4.59924
AT2G21730	1.141	1.0008	1.15853	0.733342	1.15633	1.27268	0.579568	0.65654	0.488139	0.676259	0.438321	0.0860171	0.00332069	0.140717	DOWN	-0.906584
AT2G21770	3.308	0.485552	0.56136	0.48616	0.437797	0.543768	0.315741	0.242468	0.396326	0.417163	0.232258	0	0.0052617	0.174201	DOWN	-0.648715
AT2G22450	1.761	54.3596	53.8065	42.7662	51.0074	50.1724	38.8722	41.0672	36.334	34.9396	40.7472	0	0.00197585	0.110476	DOWN	-0.393258
AT2G22530	3.052	5.94655	5.47602	5.37898	6.25703	6.50936	7.54049	7.79397	8.00685	7.39516	8.25068	0.00171969	0.000176821	0.0373703	UP	0.398965
AT2G22570	1.035	10.2034	9.33661	9.41596	9.03552	10.3376	13.7086	12.7811	13.4172	11.3166	15.1289	0	0.00251098	0.124637	UP	0.457256
AT2G22720	2.343	32.2633	33.7976	36.0502	34.3219	35.6965	28.8758	29.5581	32.8121	28.3927	30.7642	0	0.00331963	0.14085	DOWN	-0.194663
AT2G22790	0.978	5.03046	4.22079	4.08053	4.25876	5.00003	3.46789	2.58279	3.29615	2.97364	3.86158	0	0.00267554	0.127711	DOWN	-0.481328
AT2G22980	1.73	128.191	129.963	148.84	179.373	173.671	80.8945	102.435	77.9971	98.8127	82.6982	0	0.0020211	0.111522	DOWN	-0.779293
AT2G23620	0.918	0.923059	0.579799	1.32264	1.13734	1.29179	2.59514	2.67335	2.55948	1.92564	3.38312	0	0.000817544	0.0754746	UP	1.32195
AT2G23640	0.687	0.165685	0.189384	0.140055	0.212439	0.174555	0.0854122	0.156831	0.127224	0.0830041	0.0787574	0	0.00774992	0.207182	DOWN	-0.731639
AT2G23780	1.101	34.3809	34.9895	35.1938	42.6529	39.9972	28.5343	27.3679	25.5013	25.2645	26.1145	0	0.00149009	0.0966658	DOWN	-0.495625
AT2G24050	2.701	10.0813	9.71718	9.79297	11.077	9.82182	13.3346	14.2318	12.5612	12.8995	11.7588	0	0.000699299	0.0723054	UP	0.359675
AT2G24520	2.939	12.7247	11.9486	12.0992	10.9363	11.656	14.9301	14.3909	12.6951	14.2453	15.2912	0	0.0026442	0.126937	UP	0.269396
AT2G24550	1.113	97.4625	102.03	71.5347	109.633	117.477	42.8409	47.9824	62.4493	78.3373	71.3348	0	0.00555219	0.179227	DOWN	-0.71749
AT2G24640	2.604	7.09589	7.19031	7.52199	7.80775	6.83102	8.86482	9.02453	9.48309	9.49083	11.0997	0	0.00241602	0.122826	UP	0.396123
AT2G24980	1.68	5.45791	5.44224	6.78817	2.45248	4.24317	13.6287	13.3182	15.825	7.6507	10.4799	0.180328	0.00377624	0.147041	UP	1.32057
AT2G25590	1.312	24.668	24.8007	32.8165	24.6866	27.9791	22.2816	17.3823	18.7119	18.7327	22.2776	0	0.00731134	0.201385	DOWN	-0.441319
AT2G25620	1.657	6.37326	6.71699	6.76626	6.02321	7.19691	8.761	9.226	7.98354	7.79819	7.77799	0	0.00189958	0.108192	UP	0.328923
AT2G25690	1.678	4.66548	4.27862	4.28419	5.09145	4.58173	3.62979	3.91675	3.9556	3.86729	3.30829	0	0.00256011	0.124681	DOWN	-0.294121
AT2G25740	2.01	12.5152	13.2814	11.1217	11.7014	12.7476	16.6693	15.6343	15.5136	16.3695	18.5038	0	0.00030201	0.0465539	UP	0.430254
AT2G25820	0.911	0.0694143	0.0129834	0.0855004	0.209498	0.131634	0.270525	0.328524	0.366837	0.162746	0.296961	0	0.00497017	0.168875	UP	1.48574
AT2G25850	3.442	19.9704	20.0098	18.6108	17.2639	18.4613	11.064	10.7451	7.84947	6.17289	6.83265	0.000143468	9.9417e-05	0.0265144	DOWN	-1.14448
AT2G25900	1.787	113.769	113.229	140.241	133.092	121.843	60.6615	74.0994	83.5709	34.2015	32.3911	0	0.00115869	0.0867189	DOWN	-1.12674
AT2G26350	1.566	10.8948	11.6693	12.976	11.4345	12.3459	14.471	15.7249	14.3308	13.1745	15.2783	0	0.00149275	0.0966518	UP	0.298963
AT2G26460	1.935	12.6994	12.8548	13.2908	12.8743	12.2776	14.5862	14.508	14.0849	13.1612	14.0313	0.00415973	0.00412177	0.155627	UP	0.136987
AT2G26530	1.455	55.7784	53.693	41.6898	35.5316	41.5664	19.3174	30.2864	23.8269	36.3306	30.8425	0	0.0079546	0.210478	DOWN	-0.699037
AT2G26780	5.708	11.0941	10.9597	10.4134	9.24208	8.95681	15.3275	14.7294	15.924	14.1481	13.6365	0	5.86156e-05	0.0211798	UP	0.541925
AT2G26810	1.315	5.99183	5.29782	6.95112	5.33584	5.36013	9.57592	9.7683	10.576	10.5028	9.99836	0.0100301	1.20095e-05	0.0103479	UP	0.801132
AT2G27090	2.679	9.65969	10.6374	10.6885	8.98797	8.64349	12.5043	11.6301	10.8176	11.2911	11.9583	0.00137593	0.0066629	0.192519	UP	0.259593
AT2G27490	1.075	13.3919	13.3526	13.3197	12.8412	12.7803	12.1143	11.1866	12.1968	11.0963	11.4348	0.0252142	0.000979978	0.0803199	DOWN	-0.178812
AT2G27550	0.866	4.01617	4.79398	5.77224	3.7206	5.06202	10.6922	9.93931	15.6556	12.5242	15.7821	0	0.00161205	0.101066	UP	1.46704
AT2G27830	1.258	191.247	186.059	140.583	157.413	163.08	115.015	116.374	136.941	125.752	109.047	0	0.00426378	0.157105	DOWN	-0.475145
AT2G27980	3.54	14.1299	13.3415	12.8019	12.4032	11.1525	15.7503	15.6068	18.2606	17.5743	15.7214	0	0.00094334	0.0790524	UP	0.377391
AT2G28070	2.193	21.7132	21.0507	17.1468	18.8032	19.9227	16.3271	17.878	15.9399	16.6885	14.6405	0	0.00979157	0.230095	DOWN	-0.275783
AT2G28460	2.302	0.313738	0.23198	0.329038	0.318444	0.261603	0.587236	0.422113	0.406257	0.451926	0.645258	0.00496379	0.00847757	0.215818	UP	0.788466
AT2G28480	1.489	9.30072	10.5728	8.88361	10.3822	9.76283	12.0824	12.9201	11.909	12.6456	12.3765	0	0.000295315	0.0465905	UP	0.340826
AT2G28520	2.947	15.5398	15.7371	16.4196	14.2894	13.46	21.2691	20.8839	19.0878	19.7639	20.126	0	8.5933e-05	0.0248939	UP	0.422707
AT2G29210	2.922	27.3678	26.0562	26.122	27.1367	27.6747	37.211	37.2949	33.7637	37.9417	38.7114	0	8.24607e-05	0.0249641	UP	0.460847
AT2G29320	1.151	52.5121	52.3983	59.4919	63.1948	55.3463	40.3049	40.865	32.7913	36.3149	26.7664	0	0.00027286	0.0447278	DOWN	-0.676417
AT2G29560	1.715	13.3926	13.2762	14.5292	13.4653	14.9357	15.7871	16.5087	15.0912	16.3145	14.8745	0.00177348	0.00503187	0.169941	UP	0.175022
AT2G29900	1.38	9.77073	9.17947	10.0603	9.93311	9.29807	11.8972	14.3963	10.9839	14.7353	12.6483	0.0015258	0.00881009	0.220278	UP	0.422616
AT2G30050	1.281	21.6712	20.9689	22.9663	23.4085	20.6678	23.9202	24.9615	26.2446	23.9758	23.3405	0	0.00896566	0.220558	UP	0.15877
AT2G30540	0.68	6.63983	6.73146	4.58855	5.1015	7.30879	2.84762	2.7992	2.71434	5.08183	4.21711	0	0.00707922	0.198905	DOWN	-0.78216
AT2G30670	0.789	1.5228	2.38357	1.26014	3.51454	2.68513	0.55034	0.227593	0.17594	0.708281	0.973777	0	0.00980732	0.229822	DOWN	-2.10836
AT2G31800	1.773	86.215	89.9759	79.76	73.4377	84.5271	67.9045	66.2467	67.7455	68.1629	79.4349	0.00307467	0.00907833	0.221545	DOWN	-0.244067
AT2G31830	3.736	0.626271	0.554037	0.467257	0.604001	0.588468	1.19681	1.22726	1.07479	1.3157	1.11515	0	6.46328e-06	0.00620548	UP	1.06205
AT2G31902	1.818	1.77183	1.45536	1.68	1.68207	1.74372	0.313063	0.237636	0.256721	0.164197	0.324364	0.344115	5.1174e-07	0.00191072	DOWN	-2.68479
AT2G31945	0.546	30.6453	30.5662	15.9692	23.872	36.9226	13.9925	11.3356	9.70832	9.92173	15.6373	0	0.00974539	0.229331	DOWN	-1.18713
AT2G32295	1.714	7.6961	7.07327	8.16119	9.49087	8.96322	10.5785	10.819	9.50582	10.8924	10.1836	0	0.00468798	0.163758	UP	0.328842
AT2G32320	2.186	16.5294	16.2809	16.6651	16.768	18.1579	20.2985	19.3591	20.5161	17.8584	21.9148	0	0.00637374	0.188874	UP	0.243893
AT2G32340	1.256	2.66842	3.1924	2.64476	2.8871	3.51143	3.93368	4.47021	4.08935	4.89424	5.04016	0	0.000701287	0.0720674	UP	0.589569
AT2G32410	1.969	3.04234	3.45852	4.19955	3.51794	3.71948	5.63239	4.8874	4.6348	4.52368	4.77587	0.00137223	0.00135986	0.0930685	UP	0.447073
AT2G32700	3.114	49.391	50.0274	50.6633	48.4503	48.0643	57.3705	55.9396	51.1907	54.4199	56.174	0	0.00342322	0.141667	UP	0.157777
AT2G33240	5.313	0.37849	0.353969	0.316493	0.141574	0.293421	0.426309	0.484444	0.430624	0.478687	0.535666	0	0.00983066	0.230048	UP	0.666735
AT2G33340	2.103	82.7817	80.3656	79.5684	76.4189	76.683	72.2163	72.8132	67.8058	63.6617	61.9791	0	0.00339637	0.141602	DOWN	-0.225781
AT2G33360	2.571	7.33454	6.88695	6.88074	6.58051	6.20351	6.11203	6.23482	6.14124	5.2477	5.47587	0	0.00931579	0.224246	DOWN	-0.214156
AT2G33390	1.14	37.3813	37.5271	33.1371	35.143	40.0284	29.5287	26.2134	27.6613	33.049	33.717	0.200231	0.00847251	0.215853	DOWN	-0.286962
AT2G33530	1.642	8.64796	8.07247	7.52567	6.99891	6.87315	9.33993	10.4185	11.087	10.2974	8.09819	0.0244807	0.00903347	0.221254	UP	0.369381
AT2G33830	0.676	2902.16	2887.95	2708.25	2158.38	2583.76	1869	2059.98	2118.23	1256.53	1389.11	0	0.00396889	0.15225	DOWN	-0.607054
AT2G33850	0.988	16.3723	16.5327	17.6734	24.3736	22.5084	44.9826	45.2805	30.3434	36.8115	35.3225	0	0.00101253	0.0813996	UP	0.983772
AT2G33980	1.99	5.1034	5.04617	4.21573	5.12813	5.17573	4.21657	3.84408	3.59379	3.75383	4.10556	0	0.00211524	0.113366	DOWN	-0.338212
AT2G33990	1.222	13.734	13.7928	14.7765	13.5509	13.9022	17.5266	18.0943	19.9975	18.9364	18.4989	0	6.21785e-05	0.0217651	UP	0.415735
AT2G34030	1.701	0.0669169	0.0625815	0.158922	0.0594	0.0234997	0.117287	0.232249	0.281097	0.288304	0.273553	0	0.00372761	0.146335	UP	1.68324
AT2G34230	2.489	0.106707	0.128306	0.0938821	0.0586363	0.0910059	0.061295	0.0240486	0.0268532	0.0229103	0.0391287	0	0.00296441	0.132821	DOWN	-1.45759
AT2G34240	2.316	0.595231	0.720092	0.373904	0.363556	0.373956	0.146949	0.118887	0.0599382	0.0640164	0.0794307	0	0.00485065	0.166668	DOWN	-2.37068
AT2G34410	2.473	9.34057	8.65029	9.17792	7.13989	7.41475	5.90757	7.73578	6.30951	4.64737	5.26399	0.0058929	0.00928362	0.224275	DOWN	-0.482439
AT2G34630	1.516	15.3586	16.2829	19.1644	18.8764	15.7765	21.0018	21.4869	22.2238	18.9051	19.6367	0	0.00857698	0.217034	UP	0.272903
AT2G34970	2.475	12.2487	12.4492	10.9723	11.3718	10.8479	13.9358	14.2254	12.2873	13.5152	12.5177	0	0.00964018	0.227972	UP	0.199642
AT2G35340	3.369	2.50393	2.46107	2.48743	2.46925	2.38485	4.51103	4.42398	4.06395	4.0047	4.23022	0	3.17786e-05	0.0150407	UP	0.786943
AT2G35620	2.401	15.123	14.3107	14.0088	13.8357	14.3898	16.252	16.9275	15.0344	17.4373	17.104	0	0.00358098	0.14377	UP	0.207518
AT2G35630	6.332	23.3991	22.7947	20.7665	23.3308	24.3613	25.8084	25.2076	25.1279	26.2911	27.2907	0	0.00406631	0.154226	UP	0.178198
AT2G36060	0.96	61.695	56.8355	65.1811	68.9852	68.3288	51.5268	51.0156	48.7733	57.8198	52.3141	0	0.00318146	0.137593	DOWN	-0.296156
AT2G36070	1.929	15.0076	15.605	14.1302	15.5683	13.7664	23.8546	23.4277	23.4946	24.9557	24.0379	0	1.26606e-07	0.00106362	UP	0.693166
AT2G36480	2.863	7.40814	7.70486	7.2256	4.99178	5.64527	10.9076	12.9331	12.0875	10.5762	10.4055	0	0.000175318	0.0372872	UP	0.78728
AT2G36490	4.713	12.2716	13.1731	11.2256	14.7806	14.3817	20.152	21.5882	16.2597	19.1435	18.6508	0	0.000796132	0.074939	UP	0.541136
AT2G36670	1.842	10.3334	12.2453	10.1611	10.2332	11.7691	8.07223	8.54636	8.68896	7.48554	9.32321	0	0.00206459	0.111721	DOWN	-0.37827
AT2G36810	5.411	14.447	14.98	14.0841	12.4673	13.3046	17.9516	16.9317	14.7685	16.2651	17.7768	0	0.00477495	0.165591	UP	0.272614
AT2G36840	1.658	8.04758	7.93996	7.72939	7.60403	7.46581	9.25119	8.32511	8.28882	8.34378	8.73925	0	0.00698073	0.197791	UP	0.147032
AT2G37050	3.433	19.7796	18.7599	16.8418	20.8083	19.0298	12.474	11.2182	8.89143	12.3482	11.8678	0	3.37021e-05	0.0153044	DOWN	-0.745373
AT2G37310	2.28	2.87892	2.19439	1.7222	2.42751	1.88761	1.54931	1.44392	1.23348	1.14548	1.23875	0	0.00884996	0.220129	DOWN	-0.749014
AT2G37585	1.391	12.2472	11.4027	12.8956	11.7109	12.0408	9.74454	10.3878	10.7374	10.3881	8.51854	0	0.0029846	0.133548	DOWN	-0.27663
AT2G38580	1.774	10.1264	9.28783	10.5421	10.6227	10.5649	11.6361	11.7738	12.0192	12.153	13.3276	0.0291728	0.00117144	0.0865167	UP	0.252103
AT2G38610	1.535	14.7401	14.7252	16.2229	14.079	13.6368	15.7112	15.9021	17.4069	17.5567	17.9696	0	0.00803003	0.211309	UP	0.203889
AT2G38650	2.438	20.3301	20.0414	18.7877	19.1976	17.9316	22.109	23.3192	22.5794	23.2726	22.2861	0	0.000342227	0.0506616	UP	0.238103
AT2G38820	1.637	25.7968	28.1138	22.6963	31.7596	29.3103	19.2201	22.0487	23.2382	16.6857	21.3186	0	0.00747465	0.203878	DOWN	-0.425503
AT2G39010	1.245	224.451	213.501	254.289	231.791	247.661	173.527	167.379	186.547	164.091	202.11	0	0.000626938	0.06818	DOWN	-0.390807
AT2G39130	2.067	21.0289	22.5514	21.1733	21.3245	20.3734	19.5226	18.9562	18.6159	20.7496	19.0794	0.00234165	0.00594068	0.184502	DOWN	-0.135274
AT2G39280	2.861	15.542	15.5129	14.123	15.052	15.18	10.7994	11.4949	9.74522	9.94384	11.6142	0.0366997	3.19633e-05	0.014918	DOWN	-0.492588
AT2G39580	4.974	25.1446	24.7045	24.9107	31.3031	33.9323	16.5181	16.1665	14.9455	18.5929	19.6301	0	0.00280018	0.129969	DOWN	-0.705434
AT2G39630	1.415	21.2278	20.3039	21.5426	20.9537	23.0986	30.0482	30.6011	28.7589	32.2316	36.6699	0	0.000941367	0.0792824	UP	0.563434
AT2G39660	1.773	28.2977	28.3856	28.6925	21.0159	21.9667	16.9647	18.71	20.8177	14.4538	18.8411	0	0.00711893	0.199022	DOWN	-0.515595
AT2G40000	1.519	926.266	903.771	679.107	724.423	800.258	253.649	347.202	519.785	486.546	426.859	0	0.000380879	0.0531082	DOWN	-0.987799
AT2G40316	1.494	14.1287	14.8917	14.4968	15.6376	16.7401	19.3316	18.7584	17.8296	22.0385	19.9694	0	0.00129149	0.0906041	UP	0.367708
AT2G40640	1.414	10.7621	10.18	10.8335	12.7775	12.6176	7.79439	6.90007	7.8284	6.8477	8.41059	0.00226866	0.00056361	0.0646402	DOWN	-0.597611
AT2G40690	1.595	6.68443	7.15606	6.36858	7.83399	7.00885	9.234	10.5153	8.82896	9.76019	8.24316	0	0.00172235	0.104284	UP	0.410268
AT2G40730	2.87	19.7853	19.2261	18.7456	18.2593	17.5946	22.6065	21.9006	19.6552	21.0316	21.0107	0.00654179	0.0043017	0.157983	UP	0.182099
AT2G40860	2.23	9.54501	9.90255	9.43689	11.7753	12.0995	5.80467	6.8339	6.79444	7.82991	8.09897	0	0.00152193	0.097415	DOWN	-0.577229
AT2G40930	3.321	15.3207	15.7741	14.4904	14.384	14.6965	17.2554	17.083	17.288	16.4598	15.1745	0	0.00892071	0.220097	UP	0.15719
AT2G41010	0.939	17.6577	17.8237	13.1014	17.085	21.7248	4.21183	3.73549	9.35739	11.3805	10.4986	0	0.00197588	0.110295	DOWN	-1.15725
AT2G41060	2.121	20.0293	20.5831	23.4016	21.3787	22.0188	18.7516	18.0897	16.6264	17.7282	17.3212	0	0.00110755	0.0843946	DOWN	-0.279121
AT2G41080	1.741	4.94704	5.04775	4.5976	4.37844	4.43124	3.87593	3.67875	4.37355	4.14659	4.1582	0	0.00836411	0.214719	DOWN	-0.209924
AT2G41130	1.091	7.82486	7.51304	6.60604	7.17227	7.19343	5.75487	6.68248	5.73514	5.06995	5.94128	0	0.00280691	0.129565	DOWN	-0.315189
AT2G41430	1.311	988.505	1029.97	659.372	878.955	1007.8	466.104	537.599	625.838	697.918	668.88	0	0.00655062	0.191415	DOWN	-0.607287
AT2G41550	1.786	6.02923	6.75723	5.34033	6.76025	7.11355	5.41035	4.87525	3.98348	4.92333	4.84688	0.00130982	0.00446618	0.160344	DOWN	-0.412704
AT2G41700	6.341	9.8749	8.89564	9.41002	8.73731	8.55018	14.8671	12.2773	11.0895	12.3256	13.6644	0	0.00275629	0.129361	UP	0.498256
AT2G41750	0.879	13.8847	12.2854	13.9227	14.624	16.0832	10.0267	11.9169	9.02517	11.1193	12.8403	0	0.00843854	0.215806	DOWN	-0.366196
AT2G42270	6.906	10.0208	10.0255	10.4583	10.2609	9.85292	7.77487	8.44149	7.86453	5.49571	5.51455	0.0120289	0.00711436	0.199226	DOWN	-0.528555
AT2G42780	1.269	18.1593	18.4383	20.5174	20.6317	21.0156	16.8377	14.1208	16.0198	16.024	17.4117	0.144771	0.00208263	0.112335	DOWN	-0.296512
AT2G42980	1.584	0.31243	0.605915	0.656611	1.05604	1.00416	1.68181	1.83652	1.73511	1.95119	1.90894	0.00340971	0.000627598	0.0680316	UP	1.326
AT2G43141	0.075	0.16863	0.157705	0.183273	0.655621	0.532973	1.40828	1.75581	1.43958	1.06444	0.5324	0.408269	0.00854908	0.216654	UP	1.86838
AT2G43465	1.42	3.28651	3.63999	3.53316	3.37589	3.42492	4.5207	5.20166	5.6736	4.13624	5.08295	0	0.00449002	0.160343	UP	0.512074
AT2G43490	3.038	4.69962	4.84707	6.6584	4.57859	4.71483	8.10833	7.62497	7.58597	6.49073	7.70943	0.00435145	0.00141753	0.0945129	UP	0.557225
AT2G43745	1.227	0.294938	0.419529	0.301174	0.537577	0.543884	0.680205	0.849662	0.728407	1.20865	1.23085	0.0709797	0.00801042	0.211289	UP	1.16358
AT2G43920	1.22	24.4134	24.0533	26.1727	23.3826	25.7203	37.6214	37.1408	28.8296	30.9892	31.905	0	0.00620241	0.187433	UP	0.428061
AT2G43990	1.999	1.66395	1.56798	1.34543	1.48827	1.36643	2.04889	2.03017	2.01385	1.70587	1.61859	0	0.00864277	0.217878	UP	0.341561
AT2G44420	1.356	8.51547	9.15005	11.0795	9.77774	10.6614	12.3155	11.9096	12.0458	12.9103	14.6598	0	0.00282002	0.129282	UP	0.376288
AT2G44430	2.196	15.2065	14.9141	14.9368	13.0075	14.7259	12.977	12.0816	11.3072	11.4479	13.9504	0.000594446	0.00903413	0.221109	DOWN	-0.236991
AT2G44580	1.368	2.59787	2.58519	1.99952	2.2404	2.40578	2.87386	2.93159	3.54408	3.07629	3.34605	0	0.00172014	0.104339	UP	0.415055
AT2G44760	1.613	25.1493	25.492	23.9968	27.5434	25.3116	28.6264	30.0654	30.4913	30.494	29.2162	0.0199608	0.000459793	0.0572255	UP	0.223858
AT2G44880	1.668	1.05394	1.07075	0.793851	1.19131	0.93462	0.133679	0.208136	0.181859	0.266658	0.162189	0	0.000100024	0.0264663	DOWN	-2.40488
AT2G44950	3.37	14.475	15.299	14.3042	14.1415	15.9615	17.1995	16.9411	17.9582	18.3931	18.5053	0	0.000227749	0.0425181	UP	0.262706
AT2G45100	1.82	3.94012	4.60768	3.3558	4.29942	4.35603	5.41	5.6634	5.35888	6.14729	5.63063	0	0.000638377	0.0687565	UP	0.456443
AT2G45790	1.107	39.1269	39.0713	42.1607	43.392	39.9218	43.7073	48.0893	48.6971	49.2711	52.421	0.010349	0.00255864	0.12479	UP	0.249862
AT2G46070	1.348	18.5112	18.7333	21.4509	18.1475	20.5499	14.5999	16.6516	15.0846	14.882	15.4372	0	0.00117117	0.0866873	DOWN	-0.345429
AT2G46160	0.803	4.86676	4.55146	4.70734	4.26415	4.16489	3.93137	3.98053	3.39983	3.73531	3.5442	0	0.00188976	0.108183	DOWN	-0.2788
AT2G46225	1.41	22.8441	23.329	23.0831	24.2612	22.5327	30.2413	34.1372	27.8324	34.9591	31.1281	0.028352	0.00229284	0.118173	UP	0.447896
AT2G46260	1.999	30.1346	29.9336	32.389	32.7363	35.1338	25.7667	26.5838	28.5926	25.8162	28.8369	0	0.00363417	0.145039	DOWN	-0.241704
AT2G46290	1.289	2.65897	2.52341	2.42776	2.23835	1.82964	2.75865	3.03697	3.56984	2.9817	2.91309	0	0.00701414	0.197904	UP	0.385969
AT2G47310	1.985	4.67026	5.01121	4.44332	5.14105	5.0948	7.36342	7.96686	7.38958	8.53203	8.53163	0.000378228	4.02975e-05	0.016927	UP	0.707619
AT2G47410	5.418	16.0717	14.6375	14.8846	17.4284	17.5076	31.8604	29.5706	27.7423	39.6472	41.3537	0	0.00220025	0.114988	UP	1.07942
AT3G01320	4.634	16.0779	16.8944	16.6118	16.9562	17.2779	19.4269	17.2906	18.2721	19.3418	19.5852	0	0.00673648	0.193978	UP	0.164116
AT3G01490	1.738	42.7082	42.5579	49.7728	43.5693	44.0327	30.2709	34.5986	35.757	31.7823	28.6969	9.36055e-05	0.000177246	0.0372261	DOWN	-0.466712
AT3G01570	0.814	0.854546	1.29322	0.928746	1.25506	1.26211	0.187424	0.132362	0.221219	0.0700538	0.199409	0.00136101	0.00027169	0.0447543	DOWN	-2.78697
AT3G01580	1.983	1.40951	1.05574	0.764791	1.02472	0.893664	0.171626	0.319962	0.344832	0.132279	0.300136	0	0.000964396	0.0798216	DOWN	-2.02063
AT3G01680	2.542	11.0801	11.0415	11.8222	11.6462	11.3482	6.59726	8.69834	8.27027	9.31853	9.38666	0	0.00316407	0.137194	DOWN	-0.429727
AT3G01850	1.077	35.4523	37.1091	36.3439	34.5137	39.3297	31.6546	30.7344	21.1908	22.9896	28.5854	0	0.00760045	0.205475	DOWN	-0.435249
AT3G01910	1.641	78.0396	74.8789	76.7936	77.6907	79.3302	70.3166	72.8862	65.6254	68.2556	73.0893	0.00185774	0.00374512	0.146509	DOWN	-0.143269
AT3G02300	1.832	43.6373	43.5088	46.4509	46.3833	52.4464	22.3118	23.1783	23.7114	23.9488	25.8068	0	4.47951e-05	0.0181361	DOWN	-0.966334
AT3G02320	2.158	7.49577	6.97725	6.80478	6.52891	6.77331	8.94584	9.18104	7.3642	8.12286	8.71017	0	0.00569483	0.181221	UP	0.291541
AT3G02540	1.942	37.3622	37.2073	38.4028	38.4144	37.4275	33.5088	35.4272	32.5505	33.3628	32.5697	0	0.000361118	0.0516383	DOWN	-0.173505
AT3G03060	2.243	2.92641	3.20086	2.32665	2.90801	2.46527	3.82468	5.27852	4.39411	3.45245	4.36614	0	0.00504733	0.170121	UP	0.62442
AT3G03300	5.262	10.1863	9.9915	10.6018	9.14156	10.0186	16.1417	14.9152	17.2997	17.6735	19.2658	0.0691514	0.000307226	0.0469273	UP	0.772286
AT3G03305	2.493	9.21239	8.61105	9.02824	8.7871	8.06766	4.22915	4.07245	3.58926	2.77094	3.77523	0.135548	5.09472e-07	0.00214004	DOWN	-1.24524
AT3G03560	1.809	15.262	12.9394	16.0959	13.3118	14.0609	21.4407	18.2979	18.5504	19.2979	24.5916	0	0.00372241	0.146302	UP	0.511651
AT3G03640	1.747	8.74802	9.30707	11.8034	9.59041	8.83506	13.8271	11.8742	16.0003	11.8578	14.8316	0.0202142	0.00466097	0.163153	UP	0.502264
AT3G03720	2.842	12.6428	11.8654	11.6964	11.8784	11.885	14.1761	13.2814	13.3057	13.1504	14.0311	0	0.00044757	0.0569702	UP	0.180169
AT3G03773	0.965	11.5202	10.4796	11.0011	11.1335	11.0875	9.27906	9.71359	10.3413	9.93928	10.5521	0	0.00576685	0.181791	DOWN	-0.14836
AT3G03820	0.291	15.4288	15.3234	12.108	14.2358	13.2328	4.47648	4.48413	5.63606	9.75872	5.31767	0	0.000246518	0.0447784	DOWN	-1.24496
AT3G03850	0.631	7.11535	7.929	5.77265	4.89274	5.89142	2.36201	2.59918	3.21844	3.12682	2.62386	0	0.00177834	0.105769	DOWN	-1.18175
AT3G04020	1.056	6.67096	5.54433	4.81177	4.19935	4.73165	10.4132	7.83356	8.47643	7.07398	7.67531	0	0.00302126	0.13394	UP	0.67597
AT3G04040	0.765	1.90123	2.27281	1.74289	2.27467	1.82883	1.396	1.20496	1.36431	1.38646	1.68331	0	0.00321792	0.138104	DOWN	-0.510312
AT3G04220	2.604	0.121422	0.149893	0.089736	0.0905371	0.138156	0.338008	0.252852	0.195467	0.223365	0.319984	0	0.00332381	0.140495	UP	1.17292
AT3G04240	3.337	35.2964	33.6193	31.172	30.6991	32.0191	44.5476	38.3465	40.0046	40.1815	44.4557	0	0.000615069	0.0671065	UP	0.350209
AT3G04490	3.687	12.9834	12.9571	11.782	13.358	13.2159	14.7849	14.2637	15.0811	15.3889	14.3902	0	0.000740985	0.0734515	UP	0.201005
AT3G04500	1.101	33.1862	32.1104	31.1655	31.8852	35.471	23.0129	21.1266	20.3553	20.3131	19.5097	0	2.53423e-06	0.00370263	DOWN	-0.651112
AT3G04620	0.759	2.38282	2.72712	2.2396	3.03222	2.08906	1.0978	0.804403	1.19897	1.15701	0.698606	0	0.000190831	0.0391017	DOWN	-1.33108
AT3G04810	2.33	20.9095	20.2924	21.9483	25.0275	24.5773	26.4171	28.7878	32.6044	33.5631	33.8924	0.00856253	0.00198169	0.110253	UP	0.46154
AT3G04820	2.377	6.71397	6.84977	5.90715	6.50702	7.49015	8.51729	8.23447	8.45311	7.50902	7.9413	0.00839464	0.0023911	0.122113	UP	0.280655
AT3G05040	3.919	6.83838	7.27661	6.32381	6.4197	6.08248	8.96268	8.90448	7.68646	8.19781	7.85018	0	0.0010402	0.0824409	UP	0.336756
AT3G05090	3.322	18.1867	18.3258	19.4955	18.0565	18.4704	21.8356	19.9247	20.9849	20.7806	21.8803	0.0573414	0.000611297	0.0671308	UP	0.187891
AT3G05340	2.704	2.29257	2.10285	1.90002	1.7064	1.12687	0.918362	1.20068	1.25758	0.912426	0.485228	0.0473342	0.00873713	0.21927	DOWN	-0.935132
AT3G05380	3.884	12.9501	11.9771	10.71	11.0038	12.4701	20.7475	19.0513	20.5635	18.5428	20.1683	0.000809682	1.06257e-06	0.00274666	UP	0.745068
AT3G05700	1.265	10.3678	11.3978	9.58015	8.77716	7.84714	12.8489	13.8263	11.5874	14.9028	14.4996	0	0.00177964	0.105659	UP	0.496277
AT3G05727	0.511	376.671	387.034	351.76	546.632	648.199	162.714	131.779	179.465	322.168	246.009	0	0.00796988	0.210716	DOWN	-1.14854
AT3G06190	1.862	30.9526	31.4627	30.5348	31.4429	31.2499	27.9777	28.7584	27.2835	28.4139	28.1458	0	1.78722e-05	0.0120116	DOWN	-0.146857
AT3G06210	2.697	9.11149	8.60011	9.10756	9.07869	8.73962	7.67146	7.62139	7.77972	6.61789	8.42991	0	0.00815542	0.212281	DOWN	-0.227693
AT3G06290	5.175	17.1588	15.8185	17.2799	15.0144	14.9773	14.0034	12.7117	12.7953	12.3216	12.7869	0	0.00136267	0.0926946	DOWN	-0.312527
AT3G06580	1.885	28.1461	28.9454	27.9551	32.2743	30.388	36.1034	34.1106	32.6292	37.5419	35.3227	0	0.00134304	0.0921051	UP	0.250423
AT3G06630	2.025	0.643294	0.473116	0.767029	0.571032	0.625092	0.909874	0.857212	1.22631	0.996861	0.945859	0	0.00202631	0.111444	UP	0.68065
AT3G06670	3.672	29.872	28.5937	28.1984	27.5131	27.378	29.272	31.2293	31.5413	31.7638	31.0935	0	0.00287367	0.130672	UP	0.12997
AT3G06850	1.848	35.9777	33.4932	38.0157	32.7868	32.3086	28.6596	29.2224	23.1779	27.9873	30.0805	0	0.00342307	0.141836	DOWN	-0.310871
AT3G07160	5.87	28.7225	28.0464	25.8915	25.5152	23.1644	32.5539	31.7966	30.998	29.7165	29.564	0	0.00565247	0.180385	UP	0.235504
AT3G07300	1.714	19.7531	20.3779	16.8062	25.5906	22.0699	30.5305	31.8842	29.5373	39.8368	37.6598	0	0.00118239	0.0867533	UP	0.695996
AT3G07330	2.716	16.6473	16.7707	14.7256	15.3642	14.7421	17.4004	17.5824	16.4331	18.1527	18.9213	0	0.00998109	0.232114	UP	0.177423
AT3G07420	2.219	4.02958	4.42946	4.69744	3.57693	4.49749	2.60733	3.22079	3.52412	2.97583	3.53556	0	0.00385508	0.149075	DOWN	-0.420443
AT3G07530	2.1	2.81252	3.18227	3.34036	2.92426	3.20418	6.42107	6.91491	6.44139	6.40296	6.62158	0	6.42956e-09	0.000108029	UP	1.0849
AT3G07740	2.087	9.65363	9.17554	8.64771	9.8495	10.081	10.701	10.8815	11.2065	12.0168	11.7235	0	0.000920739	0.0789298	UP	0.253886
AT3G07800	1.426	9.88901	10.6252	10.2464	10.4472	8.49356	11.6122	11.3754	12.2333	11.7007	11.4208	0	0.00760407	0.205408	UP	0.231255
AT3G07890	1.914	18.4159	19.5092	20.5416	18.7521	19.1372	25.979	25.6753	26.8861	24.4839	29.6991	0	0.000444522	0.0567973	UP	0.461978
AT3G07980	4.514	5.15249	5.16979	5.02335	4.2106	4.36568	9.2632	8.27178	7.8305	8.65337	10.186	0	0.00012919	0.0321577	UP	0.885871
AT3G08020	2.924	12.6095	12.8277	11.0657	13.2368	11.2905	15.0311	14.6445	18.0799	18.3637	16.0029	0.00944763	0.00265478	0.127082	UP	0.428249
AT3G08580	1.614	406.993	398.887	387.51	406.516	424.604	447.852	455.321	455.049	455.548	481.493	0	0.0001978	0.0390992	UP	0.181086
AT3G08590	2.076	46.4526	47.021	42.2626	56.3439	49.517	56.1965	62.2386	56.3643	64.9401	63.4524	0	0.003514	0.14227	UP	0.327629
AT3G08880	1.002	12.4327	11.7925	11.7655	11.2378	14.561	6.87507	6.15297	7.61968	4.35931	5.58343	0	5.5858e-05	0.0213301	DOWN	-1.01428
AT3G08960	3.591	12.7882	11.9992	11.7856	11.9519	12.3225	17.945	17.6454	16.3232	17.6105	17.5533	0	1.41702e-06	0.00264542	UP	0.517103
AT3G09405	1.735	1.25409	1.65641	1.28153	0.78788	1.26295	2.97895	2.01563	1.8217	2.17185	2.72682	0.00888845	0.00424719	0.157184	UP	0.90807
AT3G09660	2.415	2.31743	2.82453	2.88296	2.57682	2.6455	3.09052	3.4338	3.28185	3.05467	3.47383	0.00808448	0.00167898	0.103524	UP	0.302245
AT3G09810	1.551	11.8808	10.623	11.8725	9.77895	9.57874	14.853	13.8702	13.8528	12.8313	13.3609	0	0.00146766	0.0963266	UP	0.355906
AT3G09880	2.216	23.1658	21.5795	20.2605	22.2252	21.7963	18.1807	17.0549	14.9067	16.2271	17.7701	0	0.000199457	0.0391962	DOWN	-0.373834
AT3G09900	1.001	34.3283	35.6018	40.8884	38.6819	37.8166	30.3767	27.9971	34.8288	31.3204	31.3611	0	0.00428334	0.157481	DOWN	-0.26501
AT3G10380	3.814	26.6044	25.8793	24.9237	24.7639	24.3255	28.2314	27.6748	25.6354	27.5909	28.364	0	0.00930076	0.224206	UP	0.120294
AT3G10690	3.17	11.8214	11.2869	8.08602	11.6976	9.99115	13.0717	14.5885	14.3616	14.0851	12.0877	0.000972328	0.00845333	0.215528	UP	0.36685
AT3G10770	1.444	91.2724	88.6519	109.04	103.784	104.592	71.5272	73.9757	82.1087	80.5205	76.0111	0	0.00247325	0.123677	DOWN	-0.37259
AT3G10930	0.703	22.614	21.5863	18.034	13.3346	14.272	5.59237	5.43226	10.5533	9.19844	14.9466	0	0.00891768	0.220184	DOWN	-0.974453
AT3G12120	1.766	805.251	824.557	638.691	694.212	716.654	605.422	650.232	616.536	507.551	553.57	0	0.00970828	0.228938	DOWN	-0.326928
AT3G12130	1.271	29.8221	30.1048	30.5226	31.1536	29.9509	28.1341	27.0039	28.1177	28.0049	28.6666	0	0.000219117	0.0413663	DOWN	-0.115155
AT3G12530	0.952	5.53983	6.19971	4.50962	4.94112	6.11632	3.16813	3.45813	3.32136	3.29444	2.80762	0	0.00139503	0.0939449	DOWN	-0.766705
AT3G12640	2.353	21.6776	20.1267	21.2901	22.3664	23.7244	17.5404	16.5353	17.6015	18.1111	17.8191	0.00300445	0.000795524	0.0750921	DOWN	-0.317653
AT3G12810	6.848	9.52386	8.99314	8.84709	7.27368	6.83913	16.0866	15.41	15.2563	12.9684	14.2802	0.00228644	2.5089e-05	0.0135982	UP	0.835248
AT3G12910	0.954	0.119314	0.0123982	0.0816466	0.0117679	0.0139668	0.184523	0.213327	0.156289	0.107592	0.238204	0	0.00320879	0.138241	UP	1.91224
AT3G12950	2.175	15.4966	14.8515	15.6371	13.5081	11.8418	20.1719	21.1192	18.1472	17.0154	16.7953	0.000813397	0.0046987	0.163962	UP	0.386477
AT3G13140	0.552	0.0229118	0.064282	0.0913042	0.0610142	0.120691	0.276383	0.32531	0.232852	0.144626	0.254849	0	0.00191974	0.10824	UP	1.77648
AT3G13180	1.926	16.0948	15.3099	14.6804	17.4578	17.6482	20.8816	25.6273	24.3587	27.1618	22.5921	0	0.000705988	0.0718909	UP	0.571096
AT3G13450	1.36	80.9571	82.5144	87.5597	80.9574	83.3756	52.0374	53.633	52.3634	54.7567	65.8887	0.00998298	0.000101958	0.0267673	DOWN	-0.575772
AT3G13530	4.353	9.84065	9.28461	8.75839	9.5657	9.08797	15.0355	14.7106	14.054	16.0212	16.3699	0	2.7114e-05	0.0138051	UP	0.711235
AT3G13750	3.313	289.666	287.95	237.451	338.889	299.019	158.139	245.502	222.457	181.943	174.248	0	0.0033877	0.141592	DOWN	-0.564792
AT3G13780	0.966	8.02566	8.19137	7.25217	8.00738	9.03462	6.69393	5.61392	6.0089	5.46626	5.2314	0	0.000333218	0.0495462	DOWN	-0.481551
AT3G13782	0.954	3.99039	4.77331	4.64425	5.04844	6.2711	2.79244	3.04932	3.60542	3.35927	3.27814	0	0.00723295	0.200376	DOWN	-0.620437
AT3G13800	1.323	10.3912	9.96833	10.4554	11.4981	10.8065	12.3743	13.5821	12.1053	11.9047	13.2096	0	0.00145321	0.0963192	UP	0.250134
AT3G14075	2.449	8.39193	8.52439	8.92602	10.1814	8.49297	17.7065	17.8471	16.7593	18.7254	18.439	0	6.35726e-08	0.000712098	UP	1.00717
AT3G14140	1.422	0.365201	0.47542	0.403647	0.388374	0.442235	0.2234	0.0420935	0.206205	0.329465	0.221805	0.0052203	0.00722831	0.200413	DOWN	-1.02026
AT3G14360	1.714	2.14723	1.8149	2.12517	1.90603	1.65582	2.80039	2.01852	2.83465	2.66821	2.46856	0	0.00981545	0.229852	UP	0.406578
AT3G14410	1.322	10.5713	11.1569	11.3159	10.25	10.3712	14.0703	13.7191	13.149	12.8282	13.4652	0	1.95706e-05	0.0124085	UP	0.325155
AT3G14460	4.275	1.25142	1.36401	1.17787	1.28417	1.30594	0.985519	1.12853	0.898386	1.03243	0.84292	0	0.00166814	0.103425	DOWN	-0.385145
AT3G14470	3.308	3.4218	3.02133	3.05962	3.22748	3.25858	2.84167	2.6961	2.56602	2.12719	2.58101	0.0961969	0.00308486	0.135685	DOWN	-0.319569
AT3G15180	1.919	8.61386	8.11742	7.69525	7.20164	8.31122	12.0047	12.1586	12.5306	12.1179	12.1746	0	1.6718e-05	0.0124843	UP	0.610675
AT3G15390	1.924	3.25527	3.21396	3.04234	2.6954	2.61105	3.47089	4.08926	3.51075	3.50514	4.18149	0.0141446	0.00530555	0.175135	UP	0.340117
AT3G15450	1.051	1699.06	1729.96	1787.81	1605.04	1774.12	936.169	1134.69	1357.14	950.782	938.627	0.00394693	0.000586443	0.0659092	DOWN	-0.692937
AT3G15530	1.614	50.0171	48.1836	30.5483	37.6376	40.361	15.8729	18.8175	30.7367	27.0422	28.0857	0	0.00590179	0.184145	DOWN	-0.77818
AT3G15980	3.532	21.345	20.9935	19.151	20.2632	21.5747	24.8369	23.8445	23.1259	23.8977	23.7106	0	0.000516088	0.0610655	UP	0.208769
AT3G16190	0.826	51.8294	50.5335	49.3627	57.9951	57.3463	43.1206	43.2913	43.4651	40.4414	50.4774	0	0.00541018	0.177024	DOWN	-0.274488
AT3G16260	2.938	13.5936	13.8287	14.3971	17.6995	17.1928	19.1533	20.2878	18.4183	19.5449	20.254	0.000261946	0.00590198	0.18398	UP	0.348296
AT3G16750	1.149	14.4965	11.3955	14.216	17.1868	15.1566	17.7413	21.7861	21.08	21.946	19.3728	0	0.00145419	0.0960049	UP	0.492441
AT3G16760	1.861	15.6375	15.1328	18.0244	16.7645	16.3028	19.7444	17.748	18.1868	19.0651	19.6248	0	0.00476639	0.165465	UP	0.20512
AT3G17090	1.646	44.5575	42.4755	43.427	44.6541	46.6999	35.1	35.7178	39.7847	37.2837	41.0958	0	0.00216792	0.114726	DOWN	-0.231101
AT3G17100	1.226	58.2745	59.0141	66.8324	69.2368	67.5672	38.1647	43.4623	50.8978	52.2703	51.5731	0	0.00170604	0.104047	DOWN	-0.4412
AT3G17205	3.815	18.6875	18.8595	18.8089	17.0297	17.4875	21.5179	21.9627	19.486	20.4509	21.7985	0	0.00164419	0.102507	UP	0.211429
AT3G17225	0.558	1.79057	1.84413	1.66686	2.87707	2.36399	3.30196	2.59595	2.90238	3.61764	3.23862	0	0.00800331	0.211267	UP	0.570533
AT3G17700	2.556	7.50623	7.79734	6.87093	5.83731	6.41716	10.6383	10.2244	9.64106	8.973	14.0431	0	0.00907914	0.221404	UP	0.636451
AT3G17950	1.108	12.7272	12.5645	12.6248	11.5204	11.8933	10.9413	11.3123	11.8001	10.7151	10.7724	0	0.00616879	0.187598	DOWN	-0.143038
AT3G17970	2.062	21.5102	21.4015	17.9428	20.0304	21.8087	26.1178	27.6527	26.8214	24.1093	23.6525	0	0.00126898	0.0899638	UP	0.321776
AT3G18160	1.676	11.4475	10.4376	8.84377	11.5548	9.32544	15.5518	18.8214	16.9794	18.0938	16.0576	0	3.67335e-05	0.0158256	UP	0.728366
AT3G18270	1.622	24.6786	24.1152	24.5164	25.8655	25.3097	23.1746	22.5036	21.8492	22.3244	21.7559	0	0.000237348	0.0438234	DOWN	-0.157538
AT3G18320	0.9	8.09057	7.43534	10.2799	10.2085	8.89455	5.52141	6.15858	7.05832	7.15784	5.00685	0.019965	0.00478439	0.165747	DOWN	-0.539252
AT3G18560	0.876	16.2711	18.1334	14.5352	18.6213	18.4502	9.36439	8.56857	14.0096	10.897	11.5748	0	0.000989509	0.080512	DOWN	-0.660537
AT3G18730	4.26	1.25582	1.13559	1.07017	0.793241	0.910183	1.31957	1.42477	1.6112	1.34662	1.2574	0	0.00897427	0.220608	UP	0.430227
AT3G18840	2.037	0.614669	0.319359	0.290159	0.314147	0.39901	0.0748961	0.123417	0.0681477	0.0503892	0.09031	0	0.00593839	0.184601	DOWN	-2.25041
AT3G18850	1.759	7.09657	8.46579	7.18139	6.41429	6.21903	4.81034	4.82531	5.18813	4.99891	4.41094	0	0.00332631	0.140248	DOWN	-0.545804
AT3G18890	2.337	59.643	60.425	52.3017	68.8056	56.4502	66.3312	86.3611	80.4072	82.7517	72.0075	0	0.00498932	0.169184	UP	0.382033
AT3G18980	1.6	24.0852	23.057	21.2396	27.1614	24.1753	18.4763	21.2567	21.6355	18.4401	19.458	0	0.00992474	0.231123	DOWN	-0.270265
AT3G19000	1.472	45.7207	46.3804	35.1516	39.9534	38.1297	33.6775	35.6382	29.7829	30.3017	25.989	0.442935	0.00734676	0.201865	DOWN	-0.402097
AT3G19508	0.521	7.01548	6.80984	4.00159	7.58545	7.44219	9.57322	9.67363	7.79589	11.3451	9.97279	0.00445486	0.00752023	0.204293	UP	0.557739
AT3G19515	2.713	16.5792	16.4928	17.2673	18.55	19.2003	20.4885	19.817	19.9382	23.8947	22.173	0.00128493	0.00620129	0.187568	UP	0.271253
AT3G19520	1.419	32.9685	36.0005	35.8118	38.3793	41.5693	26.7381	24.643	24.3662	30.0832	31.8537	0.000478927	0.00188518	0.108475	DOWN	-0.42405
AT3G19670	3.159	17.0432	16.8002	16.5273	18.7892	20.2332	20.3618	19.3763	21.2441	21.3402	22.8175	0	0.00919189	0.22286	UP	0.234075
AT3G19770	2.038	10.8166	12.6926	13.2261	11.783	12.324	14.7127	13.1638	13.1561	14.4546	14.6815	0	0.00945387	0.225631	UP	0.205754
AT3G19820	2.07	185.28	187.024	187.826	189.957	202.665	165.756	175.101	156.012	166.372	177.871	0	0.00225217	0.116434	DOWN	-0.179803
AT3G20210	2.081	0.459941	0.372705	0.56469	0.704558	0.604047	0.00563942	0.0521201	0.0425158	0.0608895	0.0262152	0.146687	0.00076623	0.0735669	DOWN	-3.85209
AT3G20310	2	29.601	28.8423	26.2332	26.5116	27.668	19.5926	20.8362	22.604	20.7852	21.7994	0	5.72799e-05	0.021152	DOWN	-0.394741
AT3G20560	1.776	8.86312	8.94782	8.33652	9.59159	9.01127	10.5175	10.9796	10.1899	10.0301	11.6072	0.0104665	0.00162278	0.101549	UP	0.252893
AT3G20720	4.041	11.6082	11.6054	11.1762	10.821	11.8933	15.3832	13.9385	12.6149	13.5723	16.2091	0	0.0085393	0.216897	UP	0.32874
AT3G20770	2.413	112.232	114.304	117.306	94.4049	98.7039	98.8994	89.8029	85.5793	76.7381	84.1978	6.78798e-05	0.00878056	0.220031	DOWN	-0.303054
AT3G20780	2.212	5.73473	5.83374	5.197	6.0244	6.35496	7.73003	8.12345	7.21232	7.88331	6.87336	0	0.00043727	0.0565155	UP	0.376003
AT3G21175	1.505	16.16	16.229	16.3941	17.1644	16.2282	14.1841	14.4055	15.5949	14.1783	13.8843	0	0.000898553	0.0782253	DOWN	-0.185772
AT3G21200	1.185	40.3743	39.1561	35.382	42.5849	39.0277	48.9722	56.5833	47.5127	51.6528	42.8551	0.00406089	0.00719252	0.200246	UP	0.333159
AT3G21215	2.13	25.3718	25.2828	25.3678	25.9055	28.1563	22.9479	22.6333	20.732	22.6114	22.4706	0	0.000752802	0.0733251	DOWN	-0.223758
AT3G21260	0.935	26.2008	27.1599	27.9466	28.0845	27.1474	19.8941	22.7009	21.6817	19.3088	20.1727	0	7.89995e-05	0.0245805	DOWN	-0.396091
AT3G21370	1.889	2.07754	2.1045	1.93449	2.92866	2.06045	0.00621262	0.00633743	0.0533729	0.180373	0.0651246	0.0890207	0.000203653	0.0397881	DOWN	-5.15628
AT3G21380	1.662	1.04253	1.38775	1.50246	2.31692	2.18865	0.0211835	0.0360151	0.102085	0.0343104	0.0716209	0	0.00251997	0.124348	DOWN	-4.99172
AT3G22170	3.208	28.7521	27.5308	27.9065	28.168	29.5353	24.9529	25.5437	24.9808	23.9223	24.783	0	6.25752e-05	0.0216781	DOWN	-0.192337
AT3G22220	2.76	12.0012	10.9751	11.6269	11.6456	11.0022	10.9745	10.3622	9.26475	9.3924	10.1195	0.000402814	0.00705176	0.198465	DOWN	-0.192105
AT3G22750	2.092	6.16041	5.94222	7.6327	5.7582	6.6558	4.71782	3.70244	3.56111	3.86519	4.9813	0	0.000970881	0.0801609	DOWN	-0.626275
AT3G22960	2.139	222.773	226.931	234.358	237.134	235.907	203.698	209.312	180.496	169.717	174.562	0	0.0035509	0.142904	DOWN	-0.303189
AT3G22961	0.672	6.90707	7.37483	5.63863	11.0428	9.53721	2.00833	1.08669	1.69084	4.93867	4.81482	0	0.00365393	0.144966	DOWN	-1.47798
AT3G23050	1.562	134.238	129.554	176.318	148.526	152.309	108.634	111.26	91.3365	105.308	116.325	0	0.0041285	0.155531	DOWN	-0.475599
AT3G23490	0.971	102.129	107.036	99.7854	113.594	120.111	93.6555	89.6931	81.4623	94.9379	98.5504	0.000191901	0.00814615	0.212369	DOWN	-0.243748
AT3G23510	3.062	0.30978	0.36742	0.363786	0.642182	0.300254	1.00089	1.17732	0.770839	1.56806	1.09909	0.00124944	0.00271097	0.128671	UP	1.5016
AT3G23540	2.286	19.1148	19.4803	20.7464	19.5312	19.1239	27.6655	25.938	25.4932	26.1871	27.4129	0	2.46776e-06	0.00376939	UP	0.43733
AT3G23590	4.277	10.1279	10.2626	9.49036	10.8591	9.35538	12.0759	13.0182	12.9165	12.962	12.6834	0	8.21767e-05	0.0251042	UP	0.34562
AT3G23605	0.822	8.13919	8.70545	8.13244	8.67262	7.01878	9.97957	10.0344	10.0638	8.949	8.78076	0	0.00921026	0.222823	UP	0.233328
AT3G23640	3.43	33.1669	35.0595	37.9783	31.6472	31.283	23.9263	23.4926	27.9747	21.2967	23.3241	0	0.000355713	0.0513021	DOWN	-0.494968
AT3G24010	0.903	14.3	12.771	16.6275	15.5283	13.767	21.6908	24.1152	20.8331	24.7672	23.476	0	3.35829e-05	0.0154592	UP	0.654311
AT3G25040	1.07	37.1736	37.3739	36.025	41.3496	40.9069	41.6451	45.8158	45.5948	48.6141	41.3534	0	0.00935488	0.224544	UP	0.209871
AT3G25190	0.87	6.09105	5.04385	3.281	3.70349	4.57928	1.14659	1.2797	2.90162	1.69105	2.99761	0	0.004437	0.159808	DOWN	-1.18022
AT3G25430	1.945	5.24749	5.61293	4.82209	4.86582	5.04886	7.02931	6.67814	6.51063	5.81086	5.75836	0	0.00431474	0.157944	UP	0.312465
AT3G25470	1.217	46.6423	48.2666	43.0875	52.4175	50.7302	52.3839	62.9504	58.6979	64.4458	54.9158	0.00146247	0.00710567	0.199315	UP	0.282942
AT3G25680	1.927	11.2034	11.7665	11.3963	12.6598	10.2819	13.7454	13.7854	13.6045	13.488	12.023	0	0.00657438	0.191112	UP	0.217791
AT3G25710	1.412	10.2558	10.1609	9.33561	10.8052	9.5403	8.08695	8.13072	8.2473	8.66665	8.16193	0	0.00133882	0.0921919	DOWN	-0.278831
AT3G25840	3.589	35.1016	34.027	36.1451	29.1128	30.5951	21.7742	21.1309	21.5611	17.4106	18.1842	0.0372399	8.94547e-05	0.0254749	DOWN	-0.721427
AT3G26090	1.734	10.3644	11.5619	10.8362	9.17422	9.96636	18.0231	14.6156	14.0809	14.3579	19.4396	0	0.00439406	0.158943	UP	0.633476
AT3G26220	1.642	45.7444	44.4086	37.5223	37.6796	50.2543	32.9413	26.4144	16.7047	24.6085	35.0933	0	0.00516021	0.172541	DOWN	-0.667337
AT3G26310	1.503	12.7314	12.3945	15.2392	14.4086	12.1896	7.1913	7.20833	10.1493	7.3376	5.09024	0	0.000454744	0.057233	DOWN	-0.856751
AT3G26580	1.294	196.893	211.083	201.016	193.672	212.664	190.155	192.921	165.696	169.705	173.299	0	0.00765617	0.205987	DOWN	-0.187191
AT3G26932	1.676	19.3558	20.2754	25.1316	19.258	18.8973	14.0394	16.1785	14.1572	8.77133	7.00541	0	0.0048759	0.167023	DOWN	-0.774818
AT3G27000	1.551	6.48265	7.00828	7.24641	7.10077	7.0015	12.4166	11.9251	14.7479	13.6548	15.2865	0	0.00036995	0.0524549	UP	0.965462
AT3G27070	0.986	0.141095	0.0839709	0.23699	0.05693	0.202703	0.297557	0.206404	0.307647	0.312301	0.340222	0	0.00856261	0.216833	UP	1.02059
AT3G27430	1.268	36.4158	37.8623	35.9282	37.7968	36.3267	43.0276	42.4192	41.2404	40.1595	38.7364	0	0.0027462	0.129068	UP	0.157432
AT3G27460	1.322	9.84422	9.43905	10.9624	9.57064	10.472	8.49546	8.52125	7.7976	7.09994	9.06138	0	0.00324022	0.138706	DOWN	-0.295456
AT3G27470	1.903	7.54318	7.14149	9.37309	8.01732	8.18505	11.341	10.4742	10.4205	9.05549	10.2981	0	0.00258718	0.125454	UP	0.357719
AT3G27473	1.989	0.0317931	0.0535199	0.0990538	0.00564435	0.0334951	0.171108	0.222696	0.209377	0.074541	0.157776	0	0.00571782	0.181437	UP	1.90232
AT3G27530	3.148	25.1218	23.8549	22.4855	23.4411	25.2477	29.231	28.6926	27.1065	29.1387	31.3036	0.000384225	0.000426726	0.0557966	UP	0.275896
AT3G27570	1.475	26.4178	26.294	28.6123	28.4737	31.1202	31.3401	30.7198	33.2568	37.2298	34.8408	0	0.00820398	0.21305	UP	0.248334
AT3G27620	1.341	0.0848811	0.185224	0.133252	0.108834	0.188786	0.481327	0.526706	0.379564	0.348692	0.476103	0	0.000154229	0.0354981	UP	1.65817
AT3G27890	0.837	30.6587	33.3923	33.8025	28.3951	31.5995	39.4413	37.2864	38.6923	37.7025	44.4874	0.000744762	0.00148551	0.0969303	UP	0.324118
AT3G27980	1.494	2.2409	2.34974	2.82391	1.77767	1.95103	3.63695	3.35689	2.83163	3.21379	3.35358	0.0747539	0.00194259	0.10898	UP	0.556894
AT3G28370	0.879	15.2372	15.5956	17.5089	14.5218	18.4782	10.6408	11.127	14.3479	9.7959	9.44245	0	0.00202269	0.111427	DOWN	-0.555306
AT3G28720	2.172	16.2516	16.1136	16.3464	16.4729	15.4285	19.3703	18.4366	16.9461	18.7296	17.3031	0	0.00770189	0.206556	UP	0.171452
AT3G28860	4.228	52.2433	52.6576	48.9251	46.7465	44.3125	38.2574	38.6805	45.5195	43.4638	41.2042	0	0.00752349	0.204216	DOWN	-0.2416
AT3G28880	2.498	0.611209	0.44982	0.959334	0.703735	0.656082	1.24994	1.15116	1.33461	1.04084	1.16233	0.0644959	0.00138234	0.0936534	UP	0.813091
AT3G28899	0.189	0.869919	0.938722	1.09091	1.3662	1.33948	3.16676	1.96356	3.23715	1.99131	3.14905	0	0.0041012	0.155199	UP	1.26895
AT3G29140	0.297	5.9191	6.4914	3.62534	5.7834	6.59487	3.83285	4.07108	1.60992	3.49439	2.65977	0	0.00698135	0.197642	DOWN	-0.858785
AT3G29390	2.049	41.8058	41.972	40.3598	44.9009	48.3747	39.1932	39.0225	33.5205	36.6633	35.0516	0	0.00618465	0.187741	DOWN	-0.245044
AT3G30340	1.249	1.28599	1.50571	1.58841	1.35726	1.80289	0.704702	0.527164	0.769764	1.32401	0.892386	0.00462963	0.00446976	0.16013	DOWN	-0.838047
AT3G30380	1.558	10.7883	11.7748	15.0306	12.747	11.3317	16.5037	15.2063	18.9452	14.5744	16.1902	0	0.00575255	0.181852	UP	0.400755
AT3G30720	0.586	11.2013	11.404	6.73198	10.2112	10.9369	4.4259	2.10419	2.132	3.44478	3.89639	0	0.000374265	0.0528437	DOWN	-1.6575
AT3G32940	2.125	14.6113	13.1081	14.5173	12.5157	12.8102	12.3542	11.0588	10.3142	7.71231	9.02875	0	0.0091189	0.221891	DOWN	-0.420851
AT3G33528	0.765	1.7359	1.74713	2.26994	1.95182	2.14234	0.383518	0.359925	0.194901	0.104357	0.127309	0	5.3233e-06	0.00616842	DOWN	-3.07318
AT3G42800	1.563	2.90491	2.6259	3.57927	2.01835	2.27613	1.32899	1.4476	1.33221	0.839122	1.11467	0	0.00346868	0.14163	DOWN	-1.14472
AT3G43210	3.193	4.5432	4.18218	4.67078	5.52364	5.82131	10.6771	10.0068	9.88501	10.7833	13.824	0	0.000383916	0.0533104	UP	1.15713
AT3G43300	5.746	28.0349	28.0835	26.4902	22.3926	21.466	36.03	33.9245	32.2091	30.8143	32.3565	0	0.00254695	0.124764	UP	0.386624
AT3G43610	3.876	12.5788	13.1126	10.9805	11.6756	11.774	14.4697	16.1812	16.0329	14.2089	13.4149	0	0.00327452	0.139641	UP	0.305631
AT3G44120	1.419	3.85732	3.34297	3.57514	4.27815	3.48332	2.38817	3.10493	2.91943	2.66216	1.8511	0.0733696	0.00413302	0.155527	DOWN	-0.520147
AT3G44340	3.803	22.1386	22.8689	20.6513	20.7617	20.6539	25.1222	24.0089	24.0331	23.6102	22.4876	0	0.00461102	0.16208	UP	0.155522
AT3G44490	0.69	0.0183294	0.0514256	0.0597628	0.0815613	0.173796	0.323155	0.260248	0.230989	0.578503	0.360709	0.00320309	0.00787791	0.209438	UP	2.18786
AT3G44716	0.844	2.11288	2.67669	1.75347	2.22138	2.09969	1.32095	1.06381	1.10259	1.47289	1.16675	0	0.00131561	0.0913425	DOWN	-0.826318
AT3G45400	1.627	3.55243	3.3659	3.6525	3.16719	2.67797	4.17636	4.59873	3.68775	3.94646	4.51607	0	0.00593831	0.184769	UP	0.350151
AT3G45443	0.998	16.8419	15.7034	17.0923	17.2449	20.4404	31.2676	32.8074	33.8928	39.9395	39.3708	0	0.000138058	0.0336182	UP	1.02158
AT3G45630	3.555	17.4751	17.6939	16.4161	17.4857	15.4796	24.3141	22.8002	23.8391	25.527	25.1705	0.000547656	3.39545e-06	0.00422595	UP	0.524864
AT3G45730	0.603	106.988	106.883	79.6081	75.4212	99.5016	48.8693	71.4115	53.8266	42.574	67.6015	0	0.00318856	0.137723	DOWN	-0.720418
AT3G45770	1.405	42.5687	43.2286	46.1214	45.6176	47.8633	40.9369	37.9251	38.7853	38.8087	43.1387	0	0.0051893	0.173169	DOWN	-0.175412
AT3G45890	2.054	7.43197	7.46873	5.55216	7.98946	7.68712	9.13597	10.5784	8.53306	10.322	9.04582	0.000504824	0.00437704	0.15884	UP	0.398251
AT3G46600	2.042	193.58	190.931	105.258	147.799	154.457	57.4719	84.7063	102.601	82.3969	90.3592	0.000310381	0.00658743	0.191161	DOWN	-0.923645
AT3G47530	1.811	2.31157	2.46224	1.9152	1.95272	2.09687	1.82094	1.46089	1.14978	1.2658	1.17713	0	0.00154891	0.0980219	DOWN	-0.643472
AT3G47630	1.636	7.92388	8.27808	8.41586	11.5217	10.2702	15.4299	16.9839	17.5139	21.3944	19.678	0	0.000203996	0.0396247	UP	0.971444
AT3G48115	0.954	72.0277	70.5998	70.1108	58.8024	61.6442	61.5464	51.342	48.6248	43.8998	49.382	0.00359161	0.00422609	0.156748	DOWN	-0.386986
AT3G48120	1.256	11.0448	10.6894	11.8555	10.7543	9.86998	9.31413	9.51768	9.24083	9.36911	8.70611	0.00273038	0.00457193	0.161721	DOWN	-0.232403
AT3G48190	11.88	5.89036	5.57444	4.92075	5.01134	5.08328	4.56935	4.20215	4.26374	4.11028	4.04704	0.000279287	0.00248875	0.123899	DOWN	-0.321354
AT3G48380	2.204	17.7716	18.4985	20.9903	21.5516	21.8183	9.46199	8.32675	9.99113	10.4268	12.2893	0	1.81993e-05	0.0119915	DOWN	-0.994826
AT3G48490	0.522	3.46468	2.51513	2.18558	2.98946	3.5991	4.15918	4.51794	4.75724	4.17301	4.16681	0	0.00392615	0.151301	UP	0.561518
AT3G48730	1.654	72.7869	73.1055	66.5803	88.4214	71.2054	93.0975	123.398	111.36	122.15	92.5434	0	0.0040547	0.153959	UP	0.544063
AT3G48750	1.417	41.4585	41.143	38.3779	40.3825	38.6754	37.0952	35.6101	34.7341	32.6207	34.8312	0	0.000841272	0.0761997	DOWN	-0.193811
AT3G49250	1.81	4.80038	5.16899	4.71091	5.39001	5.35182	6.26981	7.28205	6.38836	6.82396	6.05632	0	0.000817858	0.0752968	UP	0.368514
AT3G49360	1.056	14.8151	15.1545	13.2899	12.7043	12.4032	10.8355	12.4815	10.5116	9.57957	9.97073	0	0.00401664	0.153207	DOWN	-0.357031
AT3G49600	3.719	9.44381	9.59526	9.73158	9.19803	8.74555	10.8962	11.2632	10.2039	9.80399	10.1695	0	0.00973518	0.229251	UP	0.163966
AT3G49725	2.096	4.67636	5.00541	3.32487	4.0118	3.80786	1.46136	1.65064	2.00896	1.87722	1.14098	0	0.000307041	0.0471133	DOWN	-1.35546
AT3G50110	2.251	3.09617	3.9916	2.66897	2.90553	2.80971	3.76637	4.5578	4.15279	4.49002	3.91922	0.0119683	0.00642084	0.189435	UP	0.432893
AT3G50430	2.329	8.82407	8.16047	7.52418	8.67198	9.83535	12.3083	10.7947	10.0261	12.3035	14.505	0.0396339	0.00794703	0.210775	UP	0.478589
AT3G50590	5.231	20.9692	21.4648	19.2496	17.3947	17.0483	28.472	28.5451	27.5015	27.0065	28.9057	0	0.000204407	0.0394764	UP	0.546852
AT3G50780	2.019	11.8831	11.3333	10.1307	10.8217	10.5646	9.23622	9.14902	9.47988	10.1031	8.195	0.00473493	0.00420744	0.156574	DOWN	-0.245677
AT3G50790	1.42	21.3668	21.6484	22.1895	24.5641	25.1379	15.9753	19.4493	19.8232	21.0506	18.2514	0	0.00808671	0.21197	DOWN	-0.281317
AT3G50845	0.642	11.3668	10.962	11.4974	10.5096	8.40554	7.36676	8.26064	8.35271	7.01695	9.38854	0	0.00881809	0.219824	DOWN	-0.385092
AT3G51460	2.379	17.2299	16.4218	18.1362	17.333	16.3712	22.5192	20.4153	20.1484	21.6542	22.8115	0.000191729	0.000274929	0.0448481	UP	0.331125
AT3G51470	1.254	2.39028	2.65043	2.72936	2.65893	2.41198	3.24742	3.35085	3.33328	3.6106	3.16699	0	6.66221e-05	0.0217356	UP	0.379882
AT3G51760	1.649	7.09476	6.88557	8.70788	6.45616	7.01341	3.70786	4.96446	4.31703	4.69739	5.15366	0.0188247	0.000706649	0.0717409	DOWN	-0.662719
AT3G51880	0.995	116.902	120.645	142.865	131.275	135.396	96.4445	91.3557	100.104	92.5333	88.5127	0.000198539	0.0007214	0.0723639	DOWN	-0.464511
AT3G51910	0.819	23.9511	24.7389	26.9258	22.7959	19.897	20.1039	14.9533	14.4197	12.9365	13.9395	0	0.00118833	0.0866216	DOWN	-0.631803
AT3G51950	2.628	96.7556	97.4181	96.6243	83.7937	86.3496	80.841	82.4742	80.6243	75.1161	73.2082	0	0.00588195	0.184038	DOWN	-0.232758
AT3G52270	0.852	0.252352	0.0694125	0.145198	0.0395303	0.0781944	0.316807	0.29507	0.356033	0.22756	0.266721	0	0.00624461	0.187864	UP	1.32239
AT3G52340	1.804	56.8637	58.91	55.0605	67.1792	71.1641	108.75	108.24	125.829	142.439	135.38	0.00870854	0.000256057	0.0448154	UP	1.00532
AT3G53030	1.864	14.676	15.8065	16.3092	14.5091	15.4331	12.233	12.3246	14.2077	13.5768	14.2755	0	0.00756245	0.204942	DOWN	-0.203958
AT3G53110	1.86	43.6902	43.745	44.6565	47.7132	45.6336	49.9991	47.6726	48.0405	53.8504	50.9941	0.0178107	0.0073436	0.201943	UP	0.152402
AT3G53210	1.238	5.62896	5.20695	5.04444	6.57455	5.15538	3.934	3.06538	4.04083	4.17315	4.48409	0	0.00278386	0.129569	DOWN	-0.487196
AT3G53350	1.657	4.11399	3.71897	4.76431	3.54346	3.85175	5.23394	4.83336	5.35235	4.45316	4.98288	0	0.0072899	0.20129	UP	0.314118
AT3G53390	2.252	10.2717	11.0033	11.9245	9.15776	9.63825	13.2313	13.3482	12.9242	12.8177	13.0653	0	0.00475744	0.165839	UP	0.330608
AT3G53430	0.783	147.035	144.186	140.644	166.277	162.904	172.288	184.861	189.508	188.637	170.39	0	0.00265672	0.126993	UP	0.251027
AT3G53450	0.648	1.03442	0.967405	0.544444	0.814275	0.966425	0.271658	0.609655	0.420513	0.439999	0.417487	0	0.0045413	0.161317	DOWN	-1.00279
AT3G53800	1.346	56.1611	59.7458	61.7251	58.9939	62.7313	94.26	124.437	115.238	109.853	108.767	0	0.000327364	0.0488922	UP	0.884251
AT3G53970	1.306	31.7732	34.0799	30.3291	33.4133	35.1473	30.2197	28.3885	25.073	29.8742	28.4949	0	0.00665937	0.192583	DOWN	-0.213813
AT3G54070	1.725	0.16863	0.2537	0.220458	0.436048	0.378488	0.0340163	0.00693994	0.0625905	0.138841	0.0439124	0	0.00629019	0.188728	DOWN	-2.34772
AT3G54260	1.245	13.6834	14.013	14.0693	12.453	13.2387	7.64466	8.25979	7.20617	8.05204	10.3345	0	0.000124432	0.0312045	DOWN	-0.700963
AT3G54280	6.819	9.41638	9.19832	9.01244	8.4179	7.64991	11.3914	11.8906	11.4793	9.83596	10.1008	0	0.00316965	0.137259	UP	0.324025
AT3G54360	1.596	103.326	101.271	106.676	110.233	104.048	92.9659	95.0587	97.6891	91.9884	87.377	0	0.000812469	0.0752127	DOWN	-0.176364
AT3G54590	2.163	11.6767	10.6905	15.3638	7.19894	12.659	19.0602	23.4834	31.1232	17.7996	24.6793	0.0267857	0.00441428	0.159331	UP	1.01207
AT3G54740	1.894	11.1849	10.5976	10.8546	11.1614	11.8499	9.52359	9.91213	9.67497	9.45981	10.0467	0.000840266	0.000978323	0.0803804	DOWN	-0.194875
AT3G55050	1.767	17.9152	18.7626	13.7351	14.505	17.9694	11.0051	11.592	12.6308	12.6053	12.634	0	0.00930064	0.224364	DOWN	-0.454999
AT3G55770	1.509	105.679	106.718	126.266	119.326	122.974	94.1262	83.2921	83.2465	95.2967	102.469	0	0.00253712	0.124463	DOWN	-0.341744
AT3G55890	0.591	8.53852	9.38626	8.59768	7.27545	10.5738	7.76419	3.66637	2.79252	3.33845	4.63245	0	0.00413577	0.155457	DOWN	-0.999472
AT3G55900	0.324	4.64515	4.05215	3.01212	4.60845	4.40032	2.86147	1.14541	1.38055	2.14719	3.1729	0	0.0044643	0.160447	DOWN	-0.952272
AT3G55910	0.488	2.76182	2.81248	2.06522	2.12818	2.85449	1.7308	0.975355	1.22785	1.882	1.56092	0.0306642	0.0024778	0.123721	DOWN	-0.774873
AT3G55920	0.807	18.1393	18.6427	18.6681	20.109	22.677	15.7934	16.4698	15.0957	15.0576	18.2313	0.0187704	0.00986242	0.230471	DOWN	-0.284619
AT3G56130	1.514	72.1831	65.444	84.1174	72.967	77.0966	59.7091	65.305	58.4601	54.6058	52.2551	0.000141047	0.00329028	0.139958	DOWN	-0.356839
AT3G56140	2.565	44.48	43.8854	51.0171	48.1882	47.7066	42.4816	44.7913	39.5735	40.8571	38.6401	8.32581e-05	0.00979325	0.229974	DOWN	-0.189314
AT3G56250	0.669	5.27443	4.19015	5.41736	4.44701	5.19828	3.45579	2.98838	3.7273	4.00616	4.1894	0	0.00544768	0.17756	DOWN	-0.417267
AT3G56320	2.424	2.80542	3.02239	3.16014	2.71955	3.31764	4.93734	4.12672	4.8026	4.70342	4.86551	0.0012871	2.43395e-05	0.0138628	UP	0.641323
AT3G56620	1.443	5.61809	5.43444	3.54035	3.83556	4.68152	7.01861	6.29681	6.9371	6.2991	5.79684	0	0.00743773	0.203036	UP	0.485182
AT3G56830	1.496	5.99393	5.27877	5.72621	5.20056	5.90745	7.54496	8.0903	8.78087	10.3677	8.36086	0.130775	0.00204396	0.111683	UP	0.618257
AT3G56880	1.051	204.342	193.196	124.476	164.276	201.767	42.1523	57.784	104.466	105.312	113.309	0	0.00213041	0.113816	DOWN	-1.06991
AT3G57170	2.405	20.9982	20.3066	23.7054	20.0678	21.8785	25.3695	24.565	29.1144	28.685	28.7112	0	0.00139844	0.0939866	UP	0.351297
AT3G57470	3.287	44.6599	44.5588	48.5878	37.9082	45.5508	32.3435	35.7248	36.5651	38.3363	37.2572	0	0.00573333	0.181586	DOWN	-0.295964
AT3G57750	1.31	12.0197	12.3606	10.1255	10.6353	10.039	9.30788	8.85518	9.94128	8.48828	8.20268	0	0.00905981	0.221576	DOWN	-0.300801
AT3G58040	1.601	21.9846	21.5059	23.2582	23.2736	22.9951	19.6669	21.1089	20.2475	21.3207	20.6084	0	0.00286219	0.130503	DOWN	-0.134569
AT3G58170	0.841	38.6035	40.2655	40.3319	43.2378	40.8602	37.1605	35.8573	39.1318	37.0892	33.7248	0.000779423	0.00841787	0.215605	DOWN	-0.152046
AT3G58220	1.826	15.4801	16.8868	16.212	15.3643	16.5715	13.7601	15.1511	13.2532	12.5727	13.5532	0	0.00201923	0.111602	DOWN	-0.23757
AT3G58500	1.413	111.839	109.063	109.545	105.807	109.867	107.564	100.677	93.8581	97.4611	98.7852	0	0.00999957	0.232222	DOWN	-0.132072
AT3G58530	1.423	14.5493	15.5849	12.9469	13.4514	15.9836	9.39346	9.99891	11.2304	11.1098	10.4384	0.00231133	0.000749191	0.0733989	DOWN	-0.475052
AT3G58580	2.478	11.5369	11.8518	12.2163	11.1133	10.8067	15.4076	15.3624	14.2907	13.5725	12.9218	0.000919209	0.00223969	0.116325	UP	0.314862
AT3G58900	1.827	12.0935	9.51022	13.9059	10.649	11.8366	6.35279	5.16992	4.71925	6.14871	7.74132	0	0.000411287	0.054628	DOWN	-0.944638
AT3G59290	3.69	8.20189	8.71546	8.52664	7.63957	8.07765	12.4003	11.1506	10.1309	9.91195	11.0588	0	0.00193185	0.10874	UP	0.409003
AT3G59330	0.937	12.8942	15.2063	14.3211	14.0594	16.5817	6.24518	6.79535	7.37461	7.02036	6.55264	0.00659278	9.02591e-05	0.0252755	DOWN	-1.1041
AT3G59410	4.3	10.7325	10.5488	10.9676	10.6444	10.3961	9.77333	9.00083	8.82043	8.38913	7.80389	0	0.00315358	0.136916	DOWN	-0.283327
AT3G59480	1.221	1.71787	1.96144	1.95953	2.24052	1.9633	1.04111	1.20339	1.43831	1.00458	0.636102	0.0172748	0.000754562	0.0732841	DOWN	-0.886675
AT3G59710	1.192	4.04246	4.45531	2.87132	2.91025	4.01295	2.07737	2.561	1.49669	1.46387	1.93367	0	0.00277411	0.129474	DOWN	-0.940297
AT3G59850	1.389	0.464371	0.400224	0.471706	0.444538	0.623529	0.278816	0.215468	0.410865	0.238112	0.288255	0	0.00508567	0.170558	DOWN	-0.748113
AT3G59890	1.592	5.10817	5.57962	3.46802	5.70498	5.58249	7.62964	6.88055	6.00364	7.02769	7.4838	0	0.00671971	0.193661	UP	0.461114
AT3G59990	1.939	47.9214	46.1301	48.1368	54.7778	53.7898	43.5592	44.5032	43.4808	43.3213	39.0171	0.000415026	0.00906165	0.22146	DOWN	-0.229471
AT3G60280	0.914	0.345932	0.608218	0.586512	0.0614147	0.481075	1.34819	1.42766	1.64816	0.736194	0.982675	0	0.00433262	0.158426	UP	1.56015
AT3G60400	2.012	5.33675	5.06154	6.24648	6.52281	7.33103	5.02206	4.44465	4.178	4.26828	3.65191	0	0.00830123	0.214086	DOWN	-0.500059
AT3G61010	2.136	47.4332	48.2806	52.8732	51.2398	59.7786	41.3989	39.8206	38.0235	40.1997	48.0016	0	0.00629804	0.188795	DOWN	-0.323597
AT3G61080	1.219	40.0974	40.7221	36.7478	41.305	44.497	27.7153	33.7726	34.5302	22.516	25.3798	0.0222925	0.00404961	0.154114	DOWN	-0.498895
AT3G61113	0.3	2.40298	4.13976	2.91709	5.72557	3.50874	5.8287	6.10542	6.11822	8.93373	9.12593	0	0.00656614	0.191702	UP	0.949892
AT3G61150	2.836	17.0578	17.5291	13.5758	12.7428	12.5021	20.8684	22.0812	18.8631	19.9423	18.4412	0	0.0044666	0.160187	UP	0.448827
AT3G61250	1.391	1.95483	1.77716	2.04551	1.49311	1.54221	1.07148	1.05858	1.06819	1.25444	0.863523	0	0.00118402	0.0864949	DOWN	-0.729206
AT3G61360	1.835	2.23011	1.80836	1.66243	2.22201	1.94322	2.56815	2.55485	2.18244	2.59693	2.66249	0.0548191	0.00571524	0.181526	UP	0.348841
AT3G61370	0.625	10.8575	10.0389	7.5358	12.2268	13.6445	16.5582	18.4072	12.1036	17.476	17.5745	0.00990275	0.00654049	0.191285	UP	0.596677
AT3G61960	2.367	15.6929	15.8255	17.9227	14.025	12.2773	26.1436	21.3381	21.3279	19.7789	21.4734	0	0.00145466	0.095848	UP	0.539124
AT3G62020	0.911	3.40685	4.12953	4.17679	4.51715	3.53852	5.17757	4.67646	5.55027	4.30025	5.34016	0.0101817	0.00932023	0.224192	UP	0.341278
AT3G62130	1.863	24.9891	25.2747	23.9058	24.5563	23.9809	22.6839	21.6359	19.9224	19.3706	19.8826	0.000393306	0.00186489	0.107676	DOWN	-0.24565
AT3G62140	0.962	13.1623	13.8279	13.2179	14.3821	14.018	12.2999	12.7596	13.0536	12.2237	12.8472	0.0369656	0.00646921	0.190193	DOWN	-0.118822
AT3G62220	1.367	9.29811	9.69939	10.6954	9.18988	10.1468	7.56335	8.10062	8.76702	8.63492	8.08231	0	0.00243124	0.122672	DOWN	-0.252821
AT3G62360	4.026	27.0004	26.3204	26.2857	24.9434	24.0771	39.7805	39.3784	37.038	41.4124	45.6799	0	0.000178894	0.0371083	UP	0.66034
AT3G62750	1.643	126.342	128.681	133.731	109.253	115.88	77.2352	92.7328	97.4731	81.7353	68.7937	0	0.000479681	0.0588292	DOWN	-0.554575
AT3G62890	1.823	1.61647	1.70638	0.997795	1.31172	1.60067	0.688817	0.75519	0.707889	0.63186	0.385838	0	0.00150725	0.0972162	DOWN	-1.1903
AT3G63150	2.36	19.2764	19.0499	19.4785	22.2201	22.0698	24.3117	22.5275	22.4717	25.9845	27.2045	0	0.00938172	0.225027	UP	0.262871
AT3G63340	3.953	20.2491	19.6673	20.2131	19.2923	20.3488	23.1892	23.2008	23.7611	24.682	25.9541	0	0.00058424	0.0658818	UP	0.275781
AT3G63510	1.378	12.2159	12.1626	8.23596	12.8967	12.6571	16.1046	19.2602	19.0096	18.481	15.855	0	0.000696701	0.0722591	UP	0.608867
AT4G00030	0.724	32.7187	36.9377	35.6989	35.7111	38.3719	29.2905	31.2017	32.2897	32.3713	29.4297	0	0.00314946	0.136914	DOWN	-0.215108
AT4G00040	1.366	25.8593	26.1755	28.4468	28.9377	33.779	21.7788	22.3566	21.0961	23.5025	22.1258	0	0.0085464	0.21675	DOWN	-0.369279
AT4G00560	1.337	24.2635	23.9654	23.3134	24.712	26.0407	20.3552	20.1195	19.2465	20.2931	24.1759	0	0.00950239	0.225986	DOWN	-0.231147
AT4G00650	1.996	5.77238	5.60896	5.12516	5.68642	6.02759	4.30973	5.07892	4.81916	4.24515	4.75365	0.00450662	0.00171247	0.10425	DOWN	-0.282208
AT4G00695	1.119	0.214744	0.243111	0.257957	0.270883	0.17861	0.409017	0.56701	0.555947	0.438253	0.473853	0	0.000349311	0.0510359	UP	1.06858
AT4G00720	2.206	64.7213	64.5494	57.0982	61.441	61.6749	55.8852	52.5038	46.0975	53.1929	57.5058	0	0.00730464	0.201366	DOWN	-0.222868
AT4G00752	1.719	20.4841	21.1613	21.3385	21.5408	21.5959	18.9781	19.1491	17.4111	16.2637	16.4575	0.0320178	0.00280727	0.129404	DOWN	-0.26588
AT4G00780	1.171	162.881	165.156	186.195	150.912	160.609	102.835	103.06	92.5489	112.363	109.922	0	6.31254e-05	0.0214269	DOWN	-0.665178
AT4G00800	6.044	19.2032	19.282	18.939	19.1636	20.2048	17.353	15.1742	15.0115	16.3127	16.7457	0	0.000754906	0.0731063	DOWN	-0.264167
AT4G01000	1.593	67.9682	66.7714	75.3195	68.8889	69.1142	58.2362	52.3721	58.0654	59.6298	64.9072	0.000209312	0.00276642	0.129295	DOWN	-0.247408
AT4G01200	1.116	1.75657	2.21761	2.08152	1.84295	2.47145	3.48073	2.67104	2.56607	2.6468	2.88245	0.00114385	0.00685823	0.195474	UP	0.458239
AT4G01250	1.219	34.0408	32.5728	26.6377	31.8195	32.1249	7.1338	10.7733	16.6388	19.2824	22.7877	0	0.00260834	0.126298	DOWN	-1.03684
AT4G01790	0.614	5.36707	6.48381	4.97211	6.9521	7.9697	10.7961	9.27863	8.31227	11.2994	8.92299	0.083124	0.00264681	0.126881	UP	0.614715
AT4G01860	4.65	7.00904	6.87544	6.5042	6.87841	7.49315	8.77018	8.57564	8.30689	7.82637	9.72983	0	0.00314051	0.136879	UP	0.313891
AT4G02390	2.166	5.05074	5.20406	4.30047	4.64925	4.37378	3.3213	3.63122	3.3445	3.55412	3.33231	0	0.00109552	0.0842419	DOWN	-0.45644
AT4G02430	1.626	23.8867	23.6922	27.5557	30.1793	34.8022	19.9852	16.9853	15.813	19.7304	22.6874	0	0.00859127	0.217068	DOWN	-0.55757
AT4G02460	3.154	5.22493	5.67394	4.3886	4.81598	5.59757	3.98506	3.52614	3.47702	3.34477	2.92661	0	0.000667335	0.0707417	DOWN	-0.574427
AT4G02560	3.197	11.951	11.2581	11.0597	13.0175	13.3577	19.995	19.3183	17.3861	23.8904	23.318	0	0.00113639	0.0856218	UP	0.776865
AT4G02570	2.932	72.9376	71.2861	77.011	76.3539	74.5336	84.0267	78.7328	77.3957	78.9115	81.5765	0	0.00730162	0.201448	UP	0.106542
AT4G02760	2.691	4.14056	4.50524	4.16296	3.8757	4.17407	6.46747	5.88561	5.47762	7.24294	6.96084	0	0.00154332	0.0978523	UP	0.618987
AT4G02880	2.702	18.3384	18.4733	18.4517	16.6705	18.1007	16.5461	15.9107	15.8624	14.9645	17.1946	0.043419	0.00542676	0.177221	DOWN	-0.161878
AT4G03190	2.061	22.5075	22.0831	26.0757	18.9918	20.9795	15.8084	16.1104	18.4723	18.1826	16.628	0.0033676	0.00821291	0.213117	DOWN	-0.376887
AT4G03205	1.858	18.4425	18.9945	18.8783	19.3289	21.3073	11.4682	11.6345	8.61686	10.4453	9.94136	0.00275274	2.22099e-06	0.00355401	DOWN	-0.895809
AT4G03390	3.25	19.3212	19.0593	19.1012	22.0905	21.0852	25.7642	24.5948	23.0032	29.9507	26.2674	0	0.00427926	0.157503	UP	0.364393
AT4G03811	0.384	0.823391	0.523631	1.10966	0.730899	0.936867	0.3973	0.218229	0.334724	0.0890997	0.0845411	0	0.00145403	0.0961833	DOWN	-1.87569
AT4G04190	0.874	2.96647	3.3156	2.20703	2.96721	2.7289	5.41128	6.56099	5.10018	8.20778	6.624	0	0.0018215	0.10701	UP	1.16936
AT4G04223	0.565	2.02728	1.96198	5.25112	3.34101	2.24888	15.6892	12.1035	9.17417	6.1699	11.7834	0.0724843	0.00482925	0.166273	UP	1.88879
AT4G04320	1.886	16.0485	16.5913	17.499	17.2325	17.4015	20.9235	18.4399	18.6112	20.371	20.2745	0.069798	0.00263866	0.127034	UP	0.218282
AT4G04350	3.081	21.5629	20.9597	18.8366	21.9331	17.5033	29.348	34.045	33.3315	32.2546	26.7315	0.00269323	0.000295334	0.0463758	UP	0.627434
AT4G04630	1.124	17.4069	17.8786	17.9318	18.8076	14.901	10.7646	13.2601	10.8362	8.85797	8.38552	0	0.000277048	0.0449754	DOWN	-0.738379
AT4G04920	4.663	9.67465	9.62618	9.67162	8.0534	7.94659	12.3095	11.2474	9.70166	10.6025	11.0116	0	0.00987172	0.230528	UP	0.287046
AT4G05210	1.025	0.876056	0.657746	0.826961	0.646214	0.714964	0.125943	0.268627	0.265846	0.144646	0.137245	0	1.92526e-05	0.0124416	DOWN	-1.98179
AT4G06701	1.147	5.74476	4.91884	7.52983	4.27727	4.96032	3.22295	1.70125	2.74774	1.9588	3.19826	0	0.00350605	0.142291	DOWN	-1.0964
AT4G08035	1.79	18.5329	18.0854	21.4475	18.6964	21.6837	8.64766	9.4768	7.66609	8.18722	8.7356	0	3.15798e-05	0.0151601	DOWN	-1.20464
AT4G08160	2.527	1.48644	1.50247	1.49584	1.34613	1.16529	2.23381	1.88075	2.14647	1.99031	2.35952	0	0.000197791	0.0393288	UP	0.600904
AT4G08480	2.838	12.01	12.1988	12.3554	12.805	13.1131	11.9962	10.9717	10.8498	11.0873	11.2216	0	0.00216724	0.114871	DOWN	-0.154764
AT4G08540	1.735	24.2376	21.7538	27.2189	21.8514	23.7534	28.8352	29.8975	28.6938	26.2868	26.7132	0	0.00883635	0.220116	UP	0.241098
AT4G08940	1.399	3.17051	3.13987	3.4393	3.24448	2.34933	4.83511	4.06602	3.708	3.89777	4.01306	0.0376729	0.00487174	0.167051	UP	0.419402
AT4G09890	0.532	41.3414	42.4426	43.9665	34.2496	35.9406	28.6552	27.9258	29.5242	22.831	24.0224	0	0.000750765	0.0733393	DOWN	-0.574091
AT4G10060	3.034	26.8578	28.6809	26.982	22.5975	21.7256	40.394	46.2323	45.3996	43.4727	40.9774	0	9.68066e-06	0.00879213	UP	0.771155
AT4G10470	1.533	12.4559	13.6075	12.2687	12.9477	12.2491	9.61091	9.06838	7.70779	8.16723	8.00492	0.00162776	2.25247e-05	0.0130503	DOWN	-0.577939
AT4G10570	3.289	8.29992	8.15258	7.9479	7.76898	7.60185	8.92916	8.60612	8.31327	9.19247	9.20087	0.00133461	0.00370392	0.145916	UP	0.153688
AT4G10610	1.716	40.7352	40.0122	47.5777	46.9803	44.9502	35.6241	33.5492	38.755	32.8253	34.5385	0	0.00204986	0.111282	DOWN	-0.329418
AT4G10845	0.821	1.46345	1.42626	1.88072	1.95543	1.73655	1.12925	0.889471	0.882987	0.791805	0.8831	0.0606061	0.000650976	0.0698894	DOWN	-0.886787
AT4G11010	0.98	86.9436	91.3524	88.1906	89.641	93.3111	100.867	100.352	107.953	103.911	112.685	0	0.00117257	0.08641	UP	0.226301
AT4G11140	1.018	2.0499	1.63824	1.51677	2.34899	2.13346	2.45549	3.04577	2.70199	2.76717	2.56181	0	0.00456952	0.161806	UP	0.482224
AT4G11300	1.391	17.5753	16.8278	16.5123	15.9239	13.3052	9.76142	10.8009	13.8126	11.5851	10.7279	0	0.00158411	0.0998732	DOWN	-0.499559
AT4G11330	1.523	23.559	21.5201	21.8501	17.9493	19.8859	13.3846	12.8832	19.2388	14.2054	15.6812	0	0.00451144	0.160766	DOWN	-0.474641
AT4G11450	2.786	4.15372	4.01197	3.88944	3.98532	4.07956	3.10451	3.34735	3.61519	3.69652	3.36757	0	0.00272156	0.128992	DOWN	-0.232011
AT4G11830	3.916	36.7549	36.6085	46.1555	39.0851	43.9501	28.8936	28.5473	33.4532	30.2636	34.1983	0.0029119	0.00480191	0.165671	DOWN	-0.38273
AT4G12020	6.07	6.96538	6.35822	7.23655	6.17186	6.63583	10.593	9.84732	11.3627	10.8129	12.6557	0	0.000246491	0.0450167	UP	0.728081
AT4G12560	1.89	59.1077	53.238	53.8399	68.6843	61.2285	47.3834	50.0329	46.6885	42.4873	40.3364	0	0.0045982	0.161968	DOWN	-0.383839
AT4G12570	3.112	17.3006	18.369	17.8458	16.6343	16.9423	14.4169	12.5677	11.3219	11.0126	13.0154	0	0.000384868	0.0530045	DOWN	-0.482508
AT4G12740	1.893	0.314011	0.568589	0.467137	0.432933	0.415286	0.514558	0.613432	0.806648	0.728989	0.668826	0	0.00833323	0.214582	UP	0.600423
AT4G13390	1.509	4.48396	3.8329	3.5859	2.04594	3.54079	8.34482	9.86114	12.0851	7.44446	8.77032	0	0.000673712	0.0709699	UP	1.41092
AT4G13494	0.303	12.93	10.8117	9.90365	10.1542	9.40059	4.89537	5.16639	7.10402	2.90508	4.69699	0.248205	0.000250894	0.0443739	DOWN	-1.10296
AT4G13560	0.605	5.24706	5.84552	4.20315	4.43497	5.35176	1.99797	2.75045	4.10459	2.16785	2.48621	0	0.0015152	0.0973554	DOWN	-0.892964
AT4G14030	1.771	194.463	195.568	172.693	185.325	194.989	168.69	169.193	161.562	175.899	169.967	0.000305257	0.00759405	0.205467	DOWN	-0.157834
AT4G14040	1.853	49.5476	48.6737	51.4194	52.8493	51.4931	43.4555	46.8797	36.7029	45.5785	39.8126	0.000291753	0.008354	0.214952	DOWN	-0.257751
AT4G14140	4.649	0.552248	0.485938	0.783511	1.17603	0.811096	1.85003	1.75361	1.4609	1.72948	1.94359	0.00256702	0.000267634	0.0451938	UP	1.1979
AT4G14340	1.95	16.675	16.832	19.6971	16.7017	16.693	22.3218	20.818	23.9007	21.1544	25.0443	0	0.000936521	0.0792717	UP	0.386954
AT4G14455	0.922	11.6459	9.78816	14.625	13.0896	11.6046	17.7817	17.204	16.9799	18.7894	21.1848	0	0.000520308	0.0611344	UP	0.597726
AT4G14560	0.837	29.0872	29.0116	31.2516	33.6262	35.3246	12.0721	17.3206	23.8395	16.0648	14.6999	0	0.000424918	0.0557771	DOWN	-0.914264
AT4G14660	0.845	9.62391	8.55248	6.73987	10.7217	8.81456	4.37482	3.98102	4.98317	5.06129	4.54621	0	0.00185725	0.107978	DOWN	-0.953992
AT4G14820	2.169	2.41823	2.45489	1.48502	2.44095	1.70244	1.02838	1.05419	1.06597	1.13853	0.903019	0.0222028	0.00639743	0.189076	DOWN	-1.01677
AT4G14940	2.215	1.22852	1.02016	1.11247	0.806888	1.10084	1.40587	1.54071	2.01534	1.87244	1.59951	0.0018191	0.00221208	0.115426	UP	0.678698
AT4G14970	4.681	0.991573	1.01324	0.964129	0.697915	0.742929	1.42653	1.46542	2.05061	1.4058	1.19517	0	0.00836573	0.214597	UP	0.77453
AT4G15030	1.011	19.5276	16.2034	16.4102	20.7764	20.2567	25.642	24.7835	21.8723	26.4758	26.9622	0.00106561	0.00118397	0.0866802	UP	0.432391
AT4G15040	2.064	0.0796583	0.0515751	0.0643763	0.0816285	0.0581003	0.0966598	0.179803	0.112143	0.171293	0.1835	0.000522247	0.00890543	0.220205	UP	1.14852
AT4G15900	1.731	37.3866	37.0963	34.439	37.2728	37.3559	32.3866	31.8753	30.8927	28.7326	26.4624	0	0.00170575	0.104218	DOWN	-0.287856
AT4G16130	3.41	13.2963	13.4963	12.9003	13.4818	12.2342	16.2337	15.8367	15.3593	15.4282	15.0704	0	4.95046e-05	0.0195712	UP	0.25266
AT4G16265	0.625	3.09606	3.04687	4.15662	2.82012	3.81609	5.12613	5.22911	5.53622	4.76263	4.51896	0	0.00104715	0.0824085	UP	0.571808
AT4G16420	1.959	27.1939	24.3328	27.1722	25.8865	26.0433	24.4611	22.3703	23.6406	23.0288	22.2446	0.00522358	0.00242271	0.12298	DOWN	-0.174518
AT4G16440	1.753	8.97812	8.65049	9.31107	8.66828	8.8192	10.333	10.8104	9.421	10.0205	9.69768	0.0218129	0.00524154	0.173876	UP	0.178617
AT4G16480	1.996	12.8691	11.5257	12.7377	14.2357	14.2255	9.6719	9.96218	10.172	11.8104	11.6399	0	0.00681625	0.195271	DOWN	-0.300603
AT4G16680	2.962	7.03884	7.34741	8.2969	7.12267	8.50826	1.91698	1.97503	1.24646	1.20825	1.15194	0.134655	1.13466e-06	0.00254195	DOWN	-2.35317
AT4G16710	0.932	29.6234	29.9632	30.416	32.2705	33.9828	28.3947	25.5227	24.9842	26.2726	27.0648	0	0.00190984	0.108227	DOWN	-0.240763
AT4G16745	2.325	2.80144	2.90483	4.16009	1.84937	2.02301	0.853042	0.901073	0.77618	0.721076	0.553863	0	0.00778	0.207656	DOWN	-1.85219
AT4G16770	1.161	14.2595	13.2338	17.6051	12.9478	14.8163	10.5227	9.64105	11.7485	10.8547	10.1688	0	0.00575956	0.181732	DOWN	-0.460935
AT4G17486	1.084	30.0665	30.8682	28.78	29.1125	32.3152	25.5607	28.6364	24.5448	27.2389	27.163	0	0.00564804	0.180415	DOWN	-0.182924
AT4G17710	2.161	0.00585252	0.0273667	0.0530057	0.0675363	0.0554924	0.0923211	0.116335	0.116579	0.110828	0.125188	0	0.00141625	0.0946154	UP	1.42339
AT4G17730	1.403	58.0503	58.3612	68.0851	50.189	57.9448	49.7256	46.8687	38.846	33.6889	42.0567	0.0109503	0.00368694	0.145418	DOWN	-0.470566
AT4G17900	1.241	75.1601	71.6631	65.2493	53.0934	72.2907	40.6539	40.6217	48.9486	42.1361	53.1297	0	0.00217698	0.114843	DOWN	-0.581639
AT4G18170	1.242	6.73096	6.37106	4.74044	9.08433	6.49052	3.05202	2.78562	3.02604	2.78232	2.30889	0	0.0043351	0.158344	DOWN	-1.25983
AT4G18425	0.807	1.33212	1.18719	2.26536	2.18411	1.73365	4.4354	2.38835	3.25556	3.40588	3.49981	0	0.0039412	0.151707	UP	0.964773
AT4G18960	1.622	0.132555	0.153136	0.132765	0.117665	0.106792	0.0217059	0.11071	0.041207	0.0070313	0.0200147	0	0.00582452	0.182923	DOWN	-1.67981
AT4G19040	2.729	14.7328	15.7546	18.1342	12.8228	13.3439	22.8219	20.5957	22.9977	19.646	20.5679	0	0.000832527	0.0760224	UP	0.51172
AT4G19191	1.965	1.26932	1.17376	0.748801	1.11458	0.861166	0.508244	0.456924	0.473581	0.690998	0.402011	0.00118571	0.00314456	0.136878	DOWN	-1.02936
AT4G19680	1.358	0.363214	0.740332	0.529709	0.487754	0.520022	1.23578	1.54271	2.32081	1.28493	1.96823	0	0.00397577	0.152166	UP	1.6611
AT4G20060	3.405	2.65574	2.52537	2.93747	2.40358	2.57878	7.90303	7.07034	7.83812	8.00846	8.65383	0	6.33596e-06	0.00626216	UP	1.59122
AT4G20190	1.17	0.0972868	0.212296	0.223217	0.220694	0.375815	0.411249	0.337655	0.698698	0.516626	0.490194	0	0.00895921	0.220722	UP	1.11995
AT4G20340	1.547	7.80747	7.24048	8.11221	8.36734	7.89813	9.6874	9.40223	10.0866	11.0656	10.6954	0	0.000478535	0.0589037	UP	0.369588
AT4G20860	1.846	68.6731	70.0487	58.6534	53.5178	61.0856	20.3056	22.9186	52.717	44.3403	38.2726	0.00184868	0.0088539	0.219901	DOWN	-0.805085
AT4G21220	1.065	3.20215	2.73614	2.11647	2.76526	2.00305	0.539949	0.604574	0.955795	0.98343	0.701096	0.0300188	0.000513641	0.0612071	DOWN	-1.76044
AT4G21326	2.977	3.24148	3.87376	5.259	3.21676	3.49557	6.38226	5.34431	6.58861	5.60469	6.01585	0	0.00209507	0.112825	UP	0.64931
AT4G21660	2.165	71.7186	74.808	64.52	71.9903	75.164	64.0338	65.5745	59.6184	63.5559	61.9236	0	0.0068	0.195305	DOWN	-0.186763
AT4G21800	1.488	13.4169	13.7428	16.7577	15.7277	14.1918	17.885	19.0279	18.887	18.4997	17.9265	0.0176912	0.00274516	0.129562	UP	0.32083
AT4G22150	1.339	21.2425	21.0146	23.9835	22.0759	21.0463	19.7814	18.9987	20.9917	17.8098	18.2887	0	0.00947859	0.22574	DOWN	-0.189967
AT4G22160	0.898	11.4502	12.1835	14.2097	10.689	11.9741	9.52704	7.45213	7.65479	6.8454	8.73655	0	0.000777754	0.0738295	DOWN	-0.589325
AT4G22350	2.181	6.88861	7.33529	7.23356	7.66672	7.93531	9.60575	11.1887	10.7204	13.1956	11.6805	0.0174519	0.00183367	0.107163	UP	0.605619
AT4G22390	1.408	1.21263	1.41968	1.35697	1.26778	1.46681	0.941851	1.0458	0.660928	0.801898	0.62253	0	0.00101471	0.0811861	DOWN	-0.723199
AT4G22485	1.971	159.461	152.826	114.517	98.5902	112.037	94.4507	55.4353	59.44	57.695	43.2027	0.0132181	0.00284468	0.129881	DOWN	-1.03896
AT4G22505	1.791	98.5726	95.6732	51.0907	80.8178	95.9783	48.3907	34.7645	41.3003	46.3768	32.2342	0.000155135	0.00566696	0.180676	DOWN	-1.05574
AT4G22880	1.257	0.130799	0.0846866	0.091126	0.70557	0.625406	1.44712	0.90476	1.52564	1.53334	0.697313	0	0.00440875	0.159303	UP	1.89917
AT4G23240	1.059	1.85111	1.86521	2.32336	1.28274	1.24562	5.21953	4.14873	3.60721	2.9185	3.64796	0	0.00217773	0.114703	UP	1.18954
AT4G23430	1.279	35.1335	36.3715	34.2937	31.3099	34.2641	29.5547	30.5229	28.6976	27.9724	27.0659	0	0.000930202	0.0793363	DOWN	-0.252938
AT4G23530	1.777	17.6877	18.2684	14.9425	17.3277	18.0535	12.9795	13.156	12.8567	14.7887	15.5564	0.107743	0.00318893	0.137562	DOWN	-0.315388
AT4G23870	0.82	71.5497	70.2894	78.444	72.658	63.4531	24.0867	21.8843	48.5232	21.9333	29.7057	0	0.00034811	0.0510825	DOWN	-1.28619
AT4G23880	0.774	21.8141	19.8813	23.9924	24.7885	25.9429	14.2071	14.3378	18.5793	12.4804	15.9243	0	0.000596588	0.0668259	DOWN	-0.624225
AT4G24060	1.446	25.4957	23.3695	28.0961	21.2809	21.3503	19.9733	16.5662	18.6348	17.5646	19.2852	0	0.00951689	0.226171	DOWN	-0.378042
AT4G24230	1.786	93.1693	93.64	99.4748	107.532	95.9955	37.4417	47.3935	80.0419	64.6881	58.8746	0.0102836	0.0034451	0.141527	DOWN	-0.763958
AT4G24520	2.716	84.4654	85.0376	91.9984	82.8542	88.636	81.9744	78.5287	68.9763	69.8773	77.06	0.00572937	0.00735802	0.202009	DOWN	-0.202008
AT4G24840	2.572	19.6053	19.402	17.645	19.3759	19.5462	25.5565	24.115	22.0227	25.9002	26.3674	0	0.000771809	0.0736814	UP	0.375201
AT4G24970	2.24	3.15618	2.68768	2.12522	1.99974	2.23064	3.4945	3.76779	3.11466	3.53853	3.85024	0	0.00340581	0.14147	UP	0.542279
AT4G25180	1.239	14.8221	14.8744	16.7221	17.3196	18.8666	11.5153	11.4494	12.4322	11.932	13.4874	0.0034091	0.00244237	0.123048	DOWN	-0.441766
AT4G25210	1.415	44.9135	44.9794	41.8774	44.8191	44.9449	38.0765	36.8956	42.7042	39.4371	40.7536	0.000372407	0.0059693	0.184878	DOWN	-0.162999
AT4G25230	2.685	15.6336	15.0701	15.2164	13.2503	14.8726	22.1207	19.2479	19.2653	21.5905	24.9917	0	0.00190405	0.108263	UP	0.534083
AT4G25530	2.448	0.00516638	0.0434849	0.0168449	0.0412743	0.0272147	0.148613	0.0929153	0.0987108	0.125788	0.0928295	0	0.000375758	0.0528326	UP	2.0604
AT4G25707	0.123	7.71176	6.44284	10.1694	9.58369	9.85784	11.1632	11.7767	10.9097	12.8883	12.9327	0	0.00764799	0.206097	UP	0.447228
AT4G25770	1.689	13.9951	14.8111	16.1652	15.5737	15.3123	13.292	12.6377	12.8123	14.0382	11.7054	0	0.00268489	0.127795	DOWN	-0.234313
AT4G25970	2.33	50.3316	52.93	53.4211	47.7035	50.0871	40.9282	38.5559	40.0755	37.6007	40.1736	0.00468533	5.16114e-05	0.0201669	DOWN	-0.366876
AT4G26500	1.444	19.9431	17.9139	18.9206	21.3881	17.9657	20.9762	23.2547	24.1509	24.9815	22.9989	0	0.00258709	0.125631	UP	0.275544
AT4G26810	0.74	3.46221	4.42747	2.78005	3.77222	3.65519	1.37973	1.60158	1.93439	1.83401	1.7883	0.0106448	0.0010138	0.0813073	DOWN	-1.08379
AT4G26965	1.015	5.46354	6.07	6.64488	5.79205	6.10227	7.45762	7.48294	6.76889	8.29375	8.62173	0.0318771	0.00350044	0.142235	UP	0.361076
AT4G27040	1.795	27.7648	26.8025	27.868	26.8169	28.1052	25.5809	22.9853	21.7104	22.4485	20.7092	0.0679951	0.00280257	0.129721	DOWN	-0.276077
AT4G27070	1.854	2.96741	2.74963	3.84783	3.28805	2.60881	4.57652	3.64824	3.85186	4.42288	4.53513	0	0.00531128	0.175152	UP	0.444065
AT4G27540	1.05	10.1474	9.34971	9.64807	9.57418	10.8347	11.3221	10.472	12.3	12.8965	12.1937	0.0572327	0.00679176	0.195236	UP	0.256214
AT4G27550	2.428	0.0260447	0.0438431	0.0169837	0.0323667	0.0274389	0.00483346	0.00493056	0.0105876	0.0234859	0.00445686	0	0.00919645	0.22281	DOWN	-1.60271
AT4G27820	1.645	30.7148	30.8023	42.9688	26.8005	22.2018	74.0023	89.811	88.3721	92.4375	60.3031	0.000215988	0.000286365	0.0458238	UP	1.39953
AT4G27910	3.302	5.49632	4.96829	5.16044	5.4909	5.92775	5.86782	6.14522	6.35119	6.23428	6.04641	0	0.008085	0.212091	UP	0.180355
AT4G28260	2.322	53.7973	53.1033	63.4646	47.7832	51.9947	41.7722	39.1984	46.4118	40.7222	47.3815	0	0.00946607	0.225601	DOWN	-0.32613
AT4G28400	1.276	30.2207	28.5594	19.1165	22.8433	25.239	14.1177	12.7313	15.6857	16.9373	18.544	0.0551181	0.00519051	0.173038	DOWN	-0.691338
AT4G28510	1.185	16.4682	16.579	14.3873	17.4794	16.0679	22.3324	22.6396	20.509	18.3727	22.8205	0	0.00154156	0.0981108	UP	0.397544
AT4G28520	1.798	0.203988	0.138146	0.196218	0.218538	0.363121	0.0326353	0.00665818	0.0142974	0.00634303	0.174537	0	0.00736462	0.20186	DOWN	-2.25604
AT4G28710	4.833	10.139	10.1415	10.9612	8.54507	9.59473	20.3773	16.6798	15.7371	16.1118	21.3675	0.00709944	0.00127156	0.089957	UP	0.870331
AT4G28800	1.338	0.63331	0.521559	0.606114	0.360795	0.468045	0.412238	0.277364	0.265138	0.315378	0.202191	0	0.00712643	0.199066	DOWN	-0.814772
AT4G28850	1.096	0.773146	0.679888	1.48407	0.952623	1.20357	3.05169	3.30961	5.38999	2.29968	3.32734	0	0.00699322	0.197645	UP	1.77062
AT4G28980	2.076	16.6376	16.722	17.9101	17.7646	16.9635	14.2738	13.8225	14.7728	13.2122	14.7984	0	7.2949e-05	0.0235709	DOWN	-0.278929
AT4G29130	2.03	22.2065	22.433	25.7518	17.0555	15.8184	36.1538	34.3921	32.1724	28.3501	33.6948	0.00144523	0.000871407	0.0774677	UP	0.674042
AT4G29170	1.181	3.30907	3.49529	2.49459	3.45068	3.37339	1.16263	1.28736	1.40615	1.26505	0.907117	0	9.39695e-05	0.0254657	DOWN	-1.4193
AT4G29370	1.137	0.10011	0.301679	0.221636	0.266595	0.363284	2.65265	3.29556	4.20986	3.21982	2.23659	0	0.000887709	0.0782955	UP	3.63907
AT4G29540	1.225	3.23151	3.13801	3.25028	3.01515	3.73081	6.16001	5.5606	5.14976	6.61942	4.99103	0	0.000605203	0.0666795	UP	0.799309
AT4G29810	1.508	22.6863	22.4401	23.7385	22.0735	20.9143	25.2534	24.7922	24.5715	24.5112	26.7302	0	0.00191533	0.108355	UP	0.170204
AT4G29890	1.397	32.049	29.6816	33.1176	29.5805	29.4296	23.4485	23.4271	24.9597	21.7112	22.9857	0.0240412	7.89139e-05	0.0247834	DOWN	-0.400874
AT4G30140	1.391	48.7616	48.1194	54.57	37.344	52.5981	24.4078	14.0713	17.2648	15.1599	21.4325	0	7.51325e-05	0.0240453	DOWN	-1.38641
AT4G30320	0.486	0.598534	1.38722	1.04646	1.1781	1.23373	2.10082	1.94597	3.64973	2.74559	3.94108	0	0.00869761	0.218932	UP	1.40163
AT4G30410	1.068	12.2802	11.108	13.9385	15.7362	13.3618	9.1094	10.9962	10.5668	9.30108	8.48071	0	0.00634249	0.18878	DOWN	-0.455098
AT4G30480	1.221	22.4583	23.0636	22.8944	22.2268	22.6334	22.0296	20.9394	21.4967	21.6295	22.1594	0.0169071	0.00630062	0.188704	DOWN	-0.065421
AT4G30760	0.742	52.2425	53.5762	49.0229	57.752	58.4511	65.1154	67.7465	62.6041	70.9032	65.8464	0	0.000714009	0.0720528	UP	0.293589
AT4G30790	3.744	18.8054	17.3533	17.9197	16.0993	16.0896	16.0581	14.0658	14.1773	14.7708	14.6914	0.000100607	0.00560103	0.179768	DOWN	-0.22591
AT4G30910	2.021	18.0166	16.4163	15.3143	15.5595	17.9262	18.7735	20.2525	18.4718	22.8603	22.5153	0	0.00892435	0.220025	UP	0.305645
AT4G31050	1.122	16.7616	17.3413	16.7877	20.7422	17.7302	12.7502	13.8813	12.9542	13.9561	12.1233	0	0.00138767	0.0938252	DOWN	-0.44455
AT4G31060	1.372	7.43904	8.09504	6.84934	9.36914	10.5565	16.6882	17.9658	17.1591	20.7563	18.953	0	8.99265e-06	0.00839414	UP	1.11316
AT4G31070	1.842	1.54486	1.45762	0.853182	1.18848	1.35269	0.618	0.422444	0.516369	0.551045	0.887085	0	0.00238541	0.122194	DOWN	-1.09483
AT4G31180	2.131	57.7644	59.972	54.4593	63.8879	66.109	70.6396	68.4072	66.6688	72.9081	78.7957	0	0.00584607	0.183428	UP	0.24215
AT4G31290	1.275	133.645	137.955	128.877	123.281	146.881	91.0593	92.4568	99.9521	85.8443	109.936	0.0041684	0.000170464	0.0371965	DOWN	-0.484763
AT4G31430	2.11	28.9449	28.1907	28.201	34.3449	34.7885	23.5769	22.5187	22.756	25.604	25.1864	0	0.00685731	0.195614	DOWN	-0.368603
AT4G31510	0.793	64.8313	65.046	53.2542	60.0687	60.7408	38.3739	42.1037	44.7162	43.5337	44.6633	0	0.000263592	0.045895	DOWN	-0.510293
AT4G31580	1.016	36.0871	35.5885	31.6443	32.8069	31.96	29.1196	30.7887	30.752	28.2537	26.9999	0	0.00619805	0.187808	DOWN	-0.204088
AT4G31877	0.857	9.78431	10.4753	10.3879	12.851	15.7498	4.77916	6.35588	6.83315	6.80027	5.54322	0	0.00436717	0.158997	DOWN	-0.966901
AT4G32020	1.507	369.407	361.61	352.459	295.52	282.605	182.981	179.253	243.207	203.084	232.244	0	0.000710846	0.0719496	DOWN	-0.674924
AT4G32030	1.523	48.1726	46.7602	33.1678	41.7146	43.9449	19.4258	22.7087	32.1479	31.1141	33.5438	0	0.00476603	0.165623	DOWN	-0.621527
AT4G32060	1.825	278.178	266.079	230.454	230.776	266.596	140.615	158.305	201.837	204.842	193.093	0	0.00204757	0.111337	DOWN	-0.501294
AT4G32342	0.486	0.0780697	0.170361	0.179124	0.0693	0.137082	0.0241474	0.0246325	0.0105789	0.0234666	0.0667979	0	0.00980304	0.229882	DOWN	-2.083
AT4G32360	1.913	7.6492	8.37783	8.18403	7.45897	7.72435	10.3124	11.2205	8.52773	9.67587	10.0633	0	0.00631987	0.188776	UP	0.338147
AT4G32400	1.467	14.0267	13.4565	11.7778	14.5479	12.5614	15.2075	17.6021	14.9615	15.665	15.3209	0	0.0070756	0.198969	UP	0.246871
AT4G32440	2.663	17.995	16.9002	20.6345	18.7644	20.2892	15.3493	13.374	13.2115	12.9722	15.8601	0	0.000919607	0.0790344	DOWN	-0.418505
AT4G32605	0.925	11.991	11.3931	9.69363	11.4693	10.8179	15.288	13.8351	13.2119	14.4132	12.0613	0	0.00479738	0.165684	UP	0.313633
AT4G32660	1.699	27.5152	27.7821	29.8084	27.5498	27.6144	29.8248	31.2958	33.1779	32.3007	32.3465	0.019577	0.00106156	0.0827672	UP	0.18033
AT4G33370	1.629	0.131985	0.166999	0.0703163	0.186076	0.139051	0.0792462	0.0367446	0.0284053	0.00700108	0.0332144	0	0.00355248	0.142796	DOWN	-1.91133
AT4G33380	1.638	52.2492	52.1424	55.3594	56.2084	56.8033	47.9957	50.027	44.8441	47.2274	45.6171	0	0.000583145	0.0659798	DOWN	-0.210625
AT4G33530	2.946	20.9114	20.6406	17.9369	18.5395	18.114	22.567	24.0769	22.096	23.9128	22.7849	0	0.00159355	0.100093	UP	0.263869
AT4G33620	2.352	4.9856	5.18476	5.49991	5.6849	5.73875	6.0249	6.29867	6.69657	6.41518	7.12852	0.00153909	0.00204633	0.11145	UP	0.265301
AT4G33780	0.979	27.0127	26.3742	26.1103	20.951	24.8113	23.0038	20.2377	19.4679	16.4839	19.9293	0	0.00836305	0.214856	DOWN	-0.337635
AT4G33910	1.234	37.8906	39.3848	37.7647	44.1513	47.4774	28.2359	29.1718	31.219	31.0627	34.0686	0	0.00274609	0.129243	DOWN	-0.426659
AT4G33930	1.032	2.0221	1.89109	1.18541	1.92549	1.30403	0.693676	0.614811	0.981222	0.806732	0.828372	0.02	0.0050293	0.170025	DOWN	-1.08537
AT4G34215	1.274	22.2271	21.864	24.3944	24.1363	24.8393	19.2247	18.9156	18.697	21.0102	20.1221	0	0.00106212	0.0826191	DOWN	-0.261777
AT4G34500	1.727	11.5488	11.0608	10.6944	10.9536	11.6115	8.92235	9.19864	9.93441	9.79344	10.7962	0	0.00753627	0.204398	DOWN	-0.19976
AT4G34870	0.987	280.739	283.354	311.633	323.547	334.998	248.208	234.055	264.314	235.363	281.649	0	0.00520983	0.173509	DOWN	-0.280026
AT4G34881	0.884	372.043	367.319	383.513	334.24	325.766	298.168	295.094	325.91	235.925	265.836	0.0375533	0.00614409	0.187356	DOWN	-0.327372
AT4G34970	0.784	20.2131	17.7268	24.3643	21.3506	22.0089	14.924	12.8723	13.8043	12.9613	14.9759	0	0.00131525	0.0915067	DOWN	-0.60361
AT4G35020	1.369	17.5251	19.4828	17.6144	19.3616	19.8259	13.7759	14.8571	14.2298	15.0703	15.2636	0	0.00027071	0.0448125	DOWN	-0.357959
AT4G35050	1.544	12.4261	12.6935	9.5405	10.8122	11.3136	6.45308	6.28809	8.61445	7.40867	6.10448	0	0.000402328	0.0540793	DOWN	-0.703598
AT4G35140	1.809	6.64874	6.1526	6.49154	6.52248	6.32703	7.41505	8.06697	7.30136	7.38252	7.1723	0	0.000964073	0.0799919	UP	0.216176
AT4G35740	2.415	5.16889	5.4805	5.36347	5.35065	5.89802	8.34372	7.7083	9.08414	10.9042	11.1618	0	0.00383812	0.14859	UP	0.791986
AT4G35810	0.873	3.7232	3.02133	3.05979	5.56829	5.72351	1.30396	0.671935	1.70201	1.31945	1.30153	0	0.00610595	0.186701	DOWN	-1.74381
AT4G36110	0.877	2.78327	3.03452	4.17431	3.75074	3.78308	2.26149	2.55263	1.90529	1.54751	2.52949	0	0.00363244	0.145142	DOWN	-0.698939
AT4G36140	4.824	6.91878	6.76021	7.77087	5.74708	6.72104	12.3463	11.1649	11.7166	10.1687	11.5324	0.000194939	1.30883e-05	0.0109955	UP	0.747109
AT4G36220	1.819	36.3983	35.0545	55.7299	38.7407	38.2443	66.8589	52.328	57.7534	53.8764	57.9732	0	0.00748501	0.203995	UP	0.500266
AT4G36670	1.77	47.1236	48.3607	69.7911	56.3423	58.2733	20.9849	21.7311	27.9754	33.1383	40.7846	0	0.00120765	0.0868993	DOWN	-0.952656
AT4G36690	2.339	88.0011	86.335	95.7244	102.988	111.784	71.4725	71.0044	68.6929	71.2322	75.4898	0	0.00487984	0.166988	DOWN	-0.437964
AT4G36880	1.41	1.73115	1.80354	2.25841	1.88703	2.10732	1.04039	0.908468	1.30175	0.865468	1.7268	0	0.00438193	0.158675	DOWN	-0.744255
AT4G36980	2.162	92.3509	89.9347	98.4157	104.264	117.263	59.563	58.9323	56.7333	62.2409	64.342	0	0.000764984	0.0738693	DOWN	-0.734695
AT4G37170	2.076	1.38292	1.71493	1.14545	1.26002	0.994832	2.01812	2.62379	1.85991	2.10406	1.65238	0	0.00687016	0.195317	UP	0.658684
AT4G37300	1.049	311.384	325.104	376.377	334.066	311.437	220.382	251.605	271.688	232.585	179.691	0.000119933	0.00109875	0.0841056	DOWN	-0.520683
AT4G37483	0.228	17.9402	16.2046	16.2478	17.6918	20.7994	9.49846	13.129	12.7296	12.2089	13.0228	0.346313	0.00087147	0.0772688	DOWN	-0.552872
AT4G37540	0.995	47.78	51.5078	60.0701	48.9796	40.5622	36.292	40.0049	35.3178	36.117	28.2223	0	0.00616972	0.187457	DOWN	-0.500366
AT4G37610	1.438	103.717	109.513	48.3449	83.5322	78.5702	29.5068	45.1376	32.0648	39.1709	28.8801	0.0408654	0.00807418	0.211972	DOWN	-1.27759
AT4G37870	2.413	176.648	175.252	229.765	145.937	165.806	128.528	93.4047	76.9287	46.0114	61.8198	0	0.00119102	0.086443	DOWN	-1.13538
AT4G37910	2.418	40.8657	40.5856	29.1527	39.0517	37.1461	46.6659	52.5544	43.3486	47.6048	44.0772	0	0.00890704	0.220083	UP	0.326546
AT4G37980	1.624	71.25	70.4648	58.9175	55.0477	52.4851	43.8569	45.2687	30.6804	36.4405	41.5859	0	0.00224391	0.116186	DOWN	-0.639425
AT4G38120	3.78	9.19772	9.02112	7.86545	8.21799	8.47047	13.0862	13.4631	12.5474	12.856	12.4502	0	1.37011e-06	0.00270831	UP	0.590432
AT4G38200	5.294	9.60966	8.9738	8.96374	7.51846	7.59485	11.1925	9.9153	9.76558	10.065	10.7466	0.00284199	0.00854058	0.216766	UP	0.276845
AT4G38240	1.887	25.7004	23.4745	27.0025	22.5037	25.1137	33.0457	29.7546	29.7372	26.6667	30.2146	0.00673858	0.00455771	0.161558	UP	0.27141
AT4G38270	2.252	17.4629	17.4377	17.1636	18.6926	20.1592	22.745	21.2948	20.9453	21.4037	21.7885	0.00336965	0.00148568	0.0967533	UP	0.250792
AT4G38350	4.157	31.7536	31.8872	29.8661	29.7855	29.761	20.4703	23.2085	23.2481	21.1387	21.869	0	3.02071e-06	0.00390415	DOWN	-0.47739
AT4G38360	1.905	20.1737	20.2879	21.6892	21.6655	21.2833	25.8499	23.7975	25.8996	27.9202	30.0076	0.0220176	0.00415379	0.15596	UP	0.344811
AT4G38370	0.956	6.12961	5.59768	5.65631	6.80717	5.98053	6.45561	7.40219	8.49499	8.16395	7.62232	0.0429355	0.00681048	0.195273	UP	0.338092
AT4G38510	2.04	55.7943	58.4532	53.1234	52.2748	52.3487	68.3237	64.0093	62.9245	65.8804	62.9041	0.0143093	0.000190333	0.039239	UP	0.252604
AT4G38740	0.857	219.667	217.774	279.213	311.266	346.666	132.735	119.085	148.02	167.026	167.117	0	0.0048894	0.167145	DOWN	-0.905179
AT4G39130	0.529	0.11954	0.111795	0.112597	0.191001	0.176314	0.0221846	0.0226303	0.0874712	0.0215591	0.0204561	0	0.00131418	0.0916217	DOWN	-2.02877
AT4G39560	1.527	8.12507	7.33531	7.03025	8.53575	8.87416	5.49508	6.71873	6.12452	6.49033	6.76772	0	0.00559805	0.179844	DOWN	-0.336649
AT4G39850	4.852	19.4949	19.6116	17.5916	17.2911	17.1113	22.8545	21.2658	20.5114	20.1605	20.766	0	0.0041871	0.156511	UP	0.212509
AT4G40060	1.518	75.1755	73.2192	99.8974	87.2613	87.9248	57.9128	53.0669	63.6438	44.2442	69.44	0	0.00326946	0.139602	DOWN	-0.554678
AT5G01010	1.854	46.2301	44.1536	45.3165	44.8519	46.0458	42.3027	41.2155	43.5352	41.7006	42.5438	0	0.000533155	0.0622088	DOWN	-0.100857
AT5G01020	1.799	50.6384	49.33	49.3199	47.3334	49.9126	40.0864	45.9225	41.1109	36.2429	35.1697	0.000316214	0.00579446	0.18249	DOWN	-0.312413
AT5G01160	1.404	21.4842	20.8505	20.3604	19.1028	17.9081	16.7091	18.6989	17.1269	15.0033	14.7598	0	0.00720587	0.200286	DOWN	-0.276823
AT5G01190	1.821	0.451441	0.500136	0.30948	0.326749	0.270731	0.973136	0.729723	0.607025	0.670132	0.683386	0	0.00213318	0.113783	UP	0.979017
AT5G01230	1.53	7.29905	7.11993	5.72876	6.40577	5.96547	8.42972	9.61625	8.71343	8.41567	7.88609	0	0.00104999	0.0822464	UP	0.405105
AT5G01400	4.657	12.7776	12.0412	11.1914	11.5593	11.1327	16.2666	15.3852	13.4325	15.088	16.7373	0.00991633	0.00125741	0.0895215	UP	0.389748
AT5G01770	4.448	3.25959	3.183	2.69779	3.33201	2.58518	5.94961	6.52064	6.5985	7.22798	6.91169	0.00295616	1.77422e-06	0.00313795	UP	1.14106
AT5G02560	0.739	14.0849	13.3324	17.2546	12.8977	13.721	10.5605	12.5546	11.7368	8.44169	8.56623	0	0.00899351	0.22092	DOWN	-0.459096
AT5G02770	1.707	102.247	100.652	99.7509	108.926	119.708	92.8425	86.9909	84.9823	92.6928	94.8513	0.0147264	0.00941263	0.225447	DOWN	-0.23201
AT5G02850	1.564	11.1836	10.4893	9.5474	10.5016	10.4703	9.41702	9.69806	8.44512	9.03485	8.60028	0	0.0041668	0.156273	DOWN	-0.207663
AT5G03240	1.791	588.773	586.092	585.119	500.697	483.85	461.674	475.614	441.919	388.049	459.683	3.28202e-05	0.00766954	0.206182	DOWN	-0.301497
AT5G03260	1.937	2.03062	2.21659	2.54034	2.49509	1.38265	4.12595	3.61552	4.62643	2.78168	3.15384	0.00347741	0.00624539	0.187719	UP	0.779193
AT5G03320	1.716	19.2141	20.9607	19.9213	19.4895	19.1091	16.1468	16.2619	17.5184	17.579	19.1768	0	0.0081651	0.212368	DOWN	-0.187227
AT5G03830	1.282	19.3655	20.2883	21.333	25.4569	28.4883	11.3237	13.1387	10.9284	13.015	13.497	0	0.00242982	0.122969	DOWN	-0.892704
AT5G04340	0.976	40.2614	39.2526	48.3015	25.7315	43.1812	23.2909	19.8583	28.6937	17.0487	20.2344	0	0.00597726	0.184954	DOWN	-0.850209
AT5G04540	3.031	14.4081	13.1235	12.5512	11.6118	13.7288	16.7923	15.5893	15.553	16.2888	17.1762	0	0.000890626	0.0781426	UP	0.315214
AT5G04900	1.235	29.3936	28.1803	23.3887	27.9847	32.002	19.7748	19.3772	18.4511	19.6754	18.2649	0.00444801	0.0022757	0.117469	DOWN	-0.560949
AT5G05200	1.904	101.803	97.3294	99.2299	102.397	96.2687	75.6356	87.8695	87.1944	84.6161	66.5913	0.0331899	0.00765073	0.206006	DOWN	-0.306468
AT5G05480	2.099	12.81	12.7563	11.3318	12.5965	11.6244	10.6631	9.20016	7.45613	9.18824	10.7975	0.0693407	0.00686381	0.195302	DOWN	-0.369623
AT5G05500	0.73	3.65559	2.93267	4.11108	1.89161	4.90993	6.38226	7.85521	13.4168	8.82698	10.6582	0	0.00538082	0.176925	UP	1.42951
AT5G05630	1.871	1.52092	1.39709	1.27096	2.04611	1.17505	2.23924	2.34821	2.50336	2.40774	1.9144	0	0.00332623	0.14042	UP	0.623101
AT5G05800	1.834	20.9432	22.6691	21.6524	24.7855	26.3363	17.5395	17.9441	18.1462	20.3159	20.6926	0	0.00859097	0.217224	DOWN	-0.298429
AT5G06120	3.762	14.1568	14.3526	12.8332	13.5453	14.5321	23.1375	22.5904	23.5024	25.832	26.219	0	2.97893e-05	0.0145078	UP	0.804934
AT5G06165	0.919	0.178906	0.398982	0.363953	0.476428	0.246478	0.42141	0.742514	0.710504	0.757008	0.576977	0	0.00621721	0.187207	UP	0.946557
AT5G06210	0.692	17.8561	19.7075	19.4727	21.0742	22.3548	15.6193	16.279	15.5207	12.8386	15.4657	0	0.00108493	0.0836195	DOWN	-0.40789
AT5G06350	2.794	7.56393	7.98827	7.78121	7.33305	7.32981	11.0846	9.78193	10.395	10.9843	9.79491	0	0.000139565	0.0337406	UP	0.453783
AT5G06400	3.093	0.69922	0.944549	0.697715	0.526304	0.521256	0.292158	0.336732	0.260974	0.276546	0.150441	0	0.0036537	0.145129	DOWN	-1.36379
AT5G06470	0.72	2.51189	2.51343	2.64091	2.01143	2.23923	1.35286	1.4798	2.03512	1.72655	1.39775	0	0.00179357	0.105739	DOWN	-0.576364
AT5G06560	2.465	16.0746	16.0024	15.9611	14.861	14.546	13.7923	13.9237	13.2966	13.9217	14.8161	0	0.00616472	0.187644	DOWN	-0.15097
AT5G06580	1.968	17.3836	17.6878	16.5555	15.8188	15.8497	21.5332	22.6471	21.5869	19.7323	19.5915	0	0.000475074	0.0589092	UP	0.335333
AT5G06620	0.998	4.42275	6.26927	4.28513	5.10036	6.1182	2.28058	2.14718	2.46897	1.68762	1.8572	0.0134013	0.000861666	0.0770091	DOWN	-1.32699
AT5G06630	1.483	2.70343	3.18229	3.93919	1.2945	1.85984	7.68395	8.80701	11.1529	5.28326	7.50848	0.116732	0.0023016	0.118081	UP	1.63942
AT5G06640	2.07	4.64956	4.58831	5.73501	2.15312	3.52097	9.05402	10.7164	10.0468	5.05226	8.70406	0.00732601	0.00595278	0.184707	UP	1.07752
AT5G06690	0.996	91.3881	95.2526	94.3366	95.5276	100.588	76.317	91.4322	84.6725	86.6464	79.5624	0	0.00781818	0.208344	DOWN	-0.188593
AT5G06710	1.45	10.0219	9.76413	10.1084	10.8317	11.4222	7.74552	9.56887	7.21564	7.22826	5.78378	0	0.00542391	0.177301	DOWN	-0.474114
AT5G06830	1.819	19.1682	19.5392	21.9915	21.6051	21.9519	16.9574	16.564	20.1607	17.1683	16.564	0.00508616	0.0064295	0.189357	DOWN	-0.254188
AT5G07200	1.607	0.102312	0.0368012	0.071279	0.0628746	0.0746229	0.0365141	0.00744954	0.0223955	0.0212908	0.0336692	0	0.00884787	0.22024	DOWN	-1.51982
AT5G07270	1.905	14.878	14.8951	16.319	15.0926	15.2968	17.9084	18.6201	19.9798	19.7144	22.4889	0	0.00313625	0.136871	UP	0.368112
AT5G07300	2.098	27.4587	27.2357	28.0303	25.2411	27.8871	34.0043	34.1168	36.8938	32.5237	36.7397	0	0.000158176	0.0354356	UP	0.359346
AT5G07310	0.792	0.495033	0.28375	0.26033	0.212625	0.218707	0.785339	0.619732	0.616704	1.08	0.505539	0	0.00907146	0.221539	UP	1.29467
AT5G07380	2.206	0.70377	0.6371	1.06445	1.19186	1.28537	1.96716	2.59784	2.7619	3.6827	3.3166	0.0400681	0.0015333	0.0979565	UP	1.55295
AT5G07640	1.241	0.499369	0.352645	0.801171	0.931781	0.504628	0.974029	1.66886	2.11703	1.93909	1.42133	0	0.00430316	0.157864	UP	1.39412
AT5G07770	2.723	4.55637	4.18298	5.5712	3.92911	3.7727	2.80569	2.02674	2.09393	2.13185	2.92091	0	0.00130176	0.0911343	DOWN	-0.877792
AT5G08120	1.499	25.5561	25.6521	26.5892	26.46	27.2975	22.8998	24.2543	25.5696	21.9346	23.0214	0	0.00777217	0.207612	DOWN	-0.160802
AT5G08230	5.082	8.45618	7.94048	7.65327	6.31318	6.61535	5.49265	5.00484	3.97906	3.36676	3.74726	0.132892	0.000636516	0.0687765	DOWN	-0.776284
AT5G08300	1.462	30.2687	30.0713	29.5749	28.7115	26.4937	38.1529	35.9879	36.1267	33.7384	38.4666	0	0.000168348	0.0369749	UP	0.33043
AT5G08360	0.807	1.21202	1.36487	1.82908	1.65739	1.32359	0.967283	0.589855	1.19988	0.917824	0.646537	0.0399723	0.00500165	0.169431	DOWN	-0.773485
AT5G08400	1.804	10.4509	10.5134	7.63506	10.2926	9.08484	4.31022	5.20952	4.97967	4.21625	3.48199	0.171662	0.000153772	0.0358844	DOWN	-1.11193
AT5G08510	1.921	3.81196	4.00831	3.61823	3.7461	3.40565	1.75377	1.3651	1.71589	0.860849	1.71811	0.000255427	1.71595e-05	0.0125354	DOWN	-1.32628
AT5G09270	1.017	7.15063	7.80385	5.19452	7.1422	7.19278	9.40466	8.86378	8.0634	9.90207	8.69319	0.0255474	0.00599556	0.185009	UP	0.38166
AT5G09710	0.987	1.37108	1.47399	1.70836	1.9337	1.36348	1.9381	2.43795	2.33689	2.71542	2.26951	0.0655738	0.00183984	0.107337	UP	0.575366
AT5G09850	1.967	33.5696	34.8583	37.6678	29.6047	31.0043	43.4523	40.0771	38.0126	41.717	47.4606	0	0.00352184	0.142245	UP	0.33803
AT5G09880	1.873	49.0428	46.939	53.0027	51.8174	50.4731	38.5528	39.0844	39.5086	37.2953	38.8999	0	0.000150286	0.0353161	DOWN	-0.378119
AT5G09950	2.988	0.960821	0.637313	0.608762	0.822834	0.709026	0.31028	0.276448	0.335531	0.248096	0.199187	0	0.000956464	0.0799527	DOWN	-1.44887
AT5G10120	1.416	0.330473	0.242238	0.171494	0.356778	0.235246	0.0414394	0.00845438	0.0980345	0.00805421	0.00764214	0	0.000833056	0.0758645	DOWN	-3.02971
AT5G10180	2.417	112.235	113.253	67.2486	67.2249	84.064	46.4036	42.1154	39.0527	30.9585	38.3647	0	0.00710716	0.19919	DOWN	-1.17322
AT5G10270	1.717	9.9219	11.2355	9.52285	9.60395	10.2345	12.2551	12.1666	10.8418	11.3383	12.2937	0.00185978	0.00437634	0.158987	UP	0.221343
AT5G10572	0.133	1.99694	0.800384	1.13684	1.26616	0.701281	2.73537	2.43029	1.81687	3.00125	3.33588	0	0.00274557	0.1294	UP	1.17438
AT5G10680	0.726	0.261308	0.179211	0.39787	0.231955	0.0917654	0.501108	0.511176	0.573623	0.32989	0.611878	0.0012727	0.00450706	0.160781	UP	1.12107
AT5G10860	1.025	475.426	489.859	466.928	469.599	517.959	428.538	431.261	363.019	353.012	415.799	0.000159002	0.00380926	0.147984	DOWN	-0.280922
AT5G10940	2.653	19.8838	18.6224	19.0509	19.106	19.0599	21.5736	20.924	21.0131	22.3324	22.6826	0	0.000558219	0.0644618	UP	0.181101
AT5G10950	1.574	17.0264	17.3661	18.7726	18.8513	21.1547	20.6157	21.9273	22.2607	22.4255	24.8669	0	0.00546923	0.177917	UP	0.266781
AT5G10960	1.356	183.32	192.953	188.952	178.144	183.367	172.079	154.401	171.792	158.464	171.712	0	0.00375642	0.146609	DOWN	-0.161748
AT5G11200	1.929	49.3741	50.4948	53.0108	59.7547	58.9503	65.4968	67.9369	72.6359	72.1591	66.9644	0.00265355	0.000733497	0.0729243	UP	0.346001
AT5G11300	1.743	1.51651	1.86613	1.83746	1.73262	1.96463	2.33635	2.2734	2.29193	2.29666	1.83148	0	0.00881421	0.220054	UP	0.306722
AT5G11330	1.39	64.028	63.726	56.3431	63.7978	61.915	52.2194	58.6599	51.802	52.5194	48.5244	0	0.00309767	0.136071	DOWN	-0.232349
AT5G11720	2.856	26.4149	27.0725	25.4807	24.7921	22.4918	33.3126	36.4046	40.1822	38.1796	35.4002	0	8.43289e-05	0.0253017	UP	0.539311
AT5G11800	2.231	11.1167	10.7782	10.8703	9.96858	11.7715	12.2196	12.7226	13.5067	14.2061	13.4405	0	0.000941994	0.079137	UP	0.278159
AT5G12130	1.505	21.4542	21.5731	21.052	21.2373	18.0697	26.7541	30.7438	29.2323	29.2129	25.2161	0	0.000389863	0.0534733	UP	0.449278
AT5G12980	1.16	6.07288	6.47475	5.70752	6.3198	7.54663	8.67021	8.63799	8.44216	7.44107	10.5321	0.00244048	0.00612626	0.186982	UP	0.444866
AT5G13570	1.667	24.2552	24.8833	25.9984	24.6689	24.8023	22.2111	21.695	22.5609	18.9715	20.7272	0	0.00249291	0.123923	DOWN	-0.231079
AT5G13810	1.585	29.2444	29.7973	29.8295	26.356	26.6234	22.294	22.6059	26.0961	22.5289	25.3634	0	0.003437	0.141714	DOWN	-0.254765
AT5G13930	1.491	10.1365	9.74949	12.5347	11.829	10.6791	18.788	27.034	31.0861	25.6167	18.9789	0.000593528	0.00421755	0.156777	UP	1.14537
AT5G13950	3.294	27.3103	28.8947	28.7441	26.7101	23.4976	40.5973	46.2029	48.9116	46.1349	42.5393	0	2.1131e-05	0.0131497	UP	0.73135
AT5G13960	2.212	6.69529	6.2829	6.35152	7.49625	8.00544	8.98211	7.81726	8.28988	8.94331	8.22357	0.00098643	0.00811402	0.21186	UP	0.278773
AT5G13980	3.35	46.9753	49.9275	44.1275	44.0919	45.3379	39.2735	40.7776	38.1282	33.6316	35.6372	0.0014684	0.000986353	0.0806458	DOWN	-0.298025
AT5G14210	2.453	19.5495	19.8668	20.781	20.4548	19.8975	14.8919	16.7731	15.4703	15.3203	14.7102	0.00184039	1.66659e-05	0.0127282	DOWN	-0.381873
AT5G14370	1.338	37.9891	35.9876	32.5007	35.5509	35.2228	29.111	28.497	26.702	29.3472	28.1046	0	0.000360693	0.0517979	DOWN	-0.322326
AT5G14470	1.327	9.00655	9.79567	4.79588	10.8036	12.1596	2.99803	3.76193	3.35913	3.73856	4.03657	0	0.00943298	0.225452	DOWN	-1.37964
AT5G14530	1.199	11.2127	11.8476	10.9329	11.3015	11.7463	10.2479	9.0759	9.60093	9.21703	8.87181	0	0.000233981	0.0434403	DOWN	-0.278925
AT5G14540	1.88	27.4675	26.3422	28.1903	27.1409	27.1093	29.8697	31.1957	30.9056	31.3934	30.501	0	2.45919e-05	0.0135473	UP	0.17541
AT5G15030	1.276	2.52696	2.66035	2.64131	2.92983	2.44483	3.55932	3.16173	2.96037	3.22043	2.97308	0.254	0.00510553	0.171053	UP	0.265853
AT5G15260	1.384	20.3142	20.3826	17.9929	18.2757	22.6918	15.8821	15.4227	16.037	16.5056	17.8973	0	0.00967245	0.228414	DOWN	-0.285848
AT5G15700	3.76	5.86282	5.87934	3.7934	5.34159	5.51046	8.07449	7.33249	5.90026	7.19168	7.3245	0	0.00691088	0.196143	UP	0.441041
AT5G15720	1.28	2.46029	2.57811	1.8363	2.14884	2.52954	4.18999	4.44251	4.26974	3.00266	3.1872	0	0.00444175	0.159808	UP	0.724697
AT5G16110	1.474	172.763	171.183	191.786	189.2	196.349	118.113	119.137	109.8	139.898	143.459	0	0.000154696	0.0351243	DOWN	-0.547359
AT5G16280	4.402	15.2187	15.0119	14.2544	14.9731	15.5612	19.0911	18.4901	18.7423	19.4389	19.762	0	1.16989e-06	0.00245706	UP	0.348607
AT5G16370	1.907	92.2184	87.8827	94.8032	84.368	86.4871	56.9127	63.8639	74.0707	55.5027	65.1977	0.00898878	0.000384726	0.053203	DOWN	-0.498407
AT5G16860	2.553	0.728222	0.773701	0.543787	0.584856	0.86115	0.418309	0.501739	0.453117	0.406515	0.334853	0	0.00630357	0.188457	DOWN	-0.723597
AT5G16890	1.747	6.95709	6.93966	7.86016	6.67684	8.03121	9.41135	9.5456	10.1032	11.6528	10.6726	0	0.000523376	0.0612805	UP	0.494853
AT5G17010	2.195	11.2299	11.3645	9.40368	9.76382	8.95371	12.42	14.0439	12.6695	12.4751	11.6101	0	0.00442498	0.159546	UP	0.317921
AT5G17020	3.896	30.1542	28.6681	25.6269	27.0897	29.436	35.6979	33.7664	31.1161	33.8367	34.8164	0	0.00102629	0.081724	UP	0.263577
AT5G17250	2.871	3.7106	3.64256	3.63472	3.88048	3.42042	7.93689	7.85128	8.67322	8.89281	9.1472	0.00954798	1.78088e-05	0.0122132	UP	1.21655
AT5G17560	0.806	44.7676	42.5423	41.9583	47.2882	44.2877	48.3258	52.6534	49.9529	55.4532	49.0716	0	0.00334536	0.140171	UP	0.210051
AT5G17660	1.222	9.20085	9.76624	8.82993	10.5376	9.71521	11.3995	15.0377	14.1409	14.6246	12.0699	0	0.00382495	0.148422	UP	0.485488
AT5G17760	2.002	10.6194	11.1485	8.16808	9.07886	9.43086	17.0173	13.3168	11.6104	14.7145	18.4156	0	0.00881668	0.219952	UP	0.631958
AT5G17980	3.15	1.26473	1.16026	1.47345	0.858924	0.76562	1.34494	1.63799	1.66972	1.82838	2.08524	0	0.00920951	0.222966	UP	0.63322
AT5G18010	0.509	3.40408	3.18354	4.11373	3.99217	4.05751	1.49866	1.34061	1.58584	1.4564	1.72205	0	0.000118764	0.0304653	DOWN	-1.30222
AT5G18020	0.495	8.45707	5.85421	8.26578	10.5462	6.37953	3.91188	3.70025	5.49451	4.17023	2.42659	0	0.00548757	0.178168	DOWN	-1.00351
AT5G18080	0.273	21.2641	16.2471	15.6923	19.4512	17.3265	6.40516	6.79695	10.7912	5.63972	5.98539	0	5.71541e-05	0.0213401	DOWN	-1.337
AT5G18180	0.57	0.643458	0.60177	1.00478	0.768136	0.724657	1.46181	2.20676	1.97729	3.22366	1.80445	0.000979509	0.00829053	0.213975	UP	1.5119
AT5G18190	2.674	27.6736	28.0393	30.6454	27.1513	25.4179	34.4213	35.865	34.5302	38.5263	37.4131	0	9.59949e-05	0.0258065	UP	0.379711
AT5G18430	1.292	2.67238	2.53586	3.51438	2.04199	2.13478	3.02474	4.5495	4.58823	4.81083	4.84947	0	0.00364711	0.14521	UP	0.758533
AT5G18440	1.839	9.24992	9.5768	7.51178	6.37945	7.73087	12.1441	11.4767	10.8335	11.1691	10.4447	0	0.00339403	0.141681	UP	0.47108
AT5G18950	1.592	5.12406	5.13384	4.37517	5.42605	4.97001	6.23528	5.65046	5.54893	6.38294	6.25365	0.00138411	0.00333544	0.140456	UP	0.264778
AT5G19050	1.304	16.2844	17.0797	16.7566	16.1598	17.5035	13.7066	14.0921	14.0008	13.7924	14.1158	0	0.000145025	0.0345633	DOWN	-0.265358
AT5G19120	1.42	330.209	327.64	285.901	262.092	281.356	219.596	268.552	221.362	242.897	219.19	0.00036348	0.00620072	0.18772	DOWN	-0.34412
AT5G19130	2.35	9.24088	10.042	9.93415	9.46479	9.36288	10.9421	9.78814	10.6845	10.8564	10.7254	0.000219666	0.00608812	0.186836	UP	0.141519
AT5G19230	0.826	51.5844	58.2373	53.0791	37.6893	51.0874	23.656	18.8847	23.2855	18.1565	25.0618	0	0.000442792	0.0567922	DOWN	-1.20666
AT5G19310	3.322	7.25258	7.45919	7.52096	5.51868	5.85998	10.7006	11.8525	10.4452	8.77844	8.92868	0	0.00178522	0.105803	UP	0.593189
AT5G19450	2.103	31.086	31.2992	30.199	30.5088	31.559	27.2157	29.1173	29.0659	29.9192	29.2529	0	0.00731195	0.201237	DOWN	-0.0972459
AT5G19530	1.51	22.6047	21.627	28.1219	23.8277	21.716	15.8159	15.2774	22.89	16.5029	14.5807	0.000968019	0.00987525	0.23045	DOWN	-0.47086
AT5G19750	1.179	13.1006	13.7236	10.0699	12.3448	13.6198	16.6772	17.5695	16.9659	16.2831	15.5077	0.00676575	0.00179157	0.105993	UP	0.401054
AT5G20080	1.433	31.7462	32.1821	27.9097	27.2087	26.3335	37.5983	38.1197	33.0977	36.2199	37.3723	0.000389974	0.00146608	0.0964112	UP	0.327337
AT5G20170	2.104	8.97452	10.0908	9.44019	10.2501	10.8482	13.1245	12.8192	13.2713	16.0393	14.9204	0	0.00104605	0.0827093	UP	0.500498
AT5G20200	2.548	15.8587	14.4692	13.7257	16.0424	16.1534	18.216	17.6799	16.092	19.0184	20.1264	0	0.00842014	0.215499	UP	0.257242
AT5G20420	3.914	2.38793	2.07608	1.64472	1.60913	1.70554	1.62812	1.29991	1.00752	1.00527	0.599953	0	0.00954311	0.226474	DOWN	-0.76616
AT5G20520	1.448	45.794	46.5846	43.6823	44.387	46.9572	38.7487	37.8406	31.64	33.025	37.7324	0	0.00119022	0.0865717	DOWN	-0.345413
AT5G20680	2.385	8.74439	8.71346	9.48061	8.74122	7.31302	10.6629	10.2748	10.2633	9.03296	10.912	0	0.00932971	0.22426	UP	0.250531
AT5G20910	1.22	11.111	10.1717	10.0485	11.9582	11.1712	8.96727	8.48875	9.17008	9.30604	10.422	0.00635611	0.00942483	0.225578	DOWN	-0.232514
AT5G20980	3.164	4.97674	4.1977	4.04835	4.19346	3.56825	6.85146	7.57816	7.4882	6.79312	5.47185	0.0515275	0.000691413	0.072156	UP	0.703946
AT5G21020	0.9	723.551	782.967	689.476	561.343	627.384	583.196	464.53	458.535	343.093	478.697	1.44799e-05	0.00448602	0.160541	DOWN	-0.539914
AT5G21040	2.173	14.7542	14.7236	16.4401	14.5021	14.9063	17.3847	17.4916	16.5409	16.7896	16.0203	0	0.00435734	0.158984	UP	0.161128
AT5G21050	1.068	0.320266	0.455663	0.365123	0.26318	0.286947	0.671205	0.706178	0.582495	0.459181	0.638333	0.00358997	0.00127736	0.0899879	UP	0.854271
AT5G21900	1.821	2.78504	2.7475	3.09732	2.53385	1.99755	3.51231	4.29288	3.84826	2.8872	3.9161	0	0.00831831	0.214362	UP	0.487851
AT5G21950	1.151	2.60418	2.14772	3.02137	2.64328	2.55836	1.68235	1.40412	2.35404	1.8529	1.81451	0	0.00597972	0.18469	DOWN	-0.510531
AT5G22000	1.88	57.0541	57.8497	59.7366	55.924	67.7769	51.0812	44.5171	47.4892	44.4119	55.8159	0	0.00666453	0.192401	DOWN	-0.294137
AT5G22100	1.394	7.82127	8.56369	6.45003	8.05105	8.36412	12.7584	13.7176	9.96287	10.6788	11.5257	0.0183734	0.00224329	0.116333	UP	0.579269
AT5G22500	1.778	38.8026	39.1358	56.2058	77.7591	79.1741	87.8589	89.2469	94.56	139.404	136.52	0	0.00900891	0.220975	UP	0.911691
AT5G22794	0.93	4.63734	3.82817	5.55237	3.94742	3.85403	1.95594	2.04672	2.81393	3.02901	1.9199	0	0.00154222	0.0979672	DOWN	-0.891043
AT5G22920	1.262	125.621	128.673	105.044	135.653	106.901	57.3298	80.7738	107.41	86.7467	76.3234	0	0.00588931	0.184097	DOWN	-0.558872
AT5G23100	1.326	7.96417	8.4829	7.16988	7.4082	7.92828	5.79701	5.44401	6.84352	5.44436	6.27568	0	0.000909269	0.0785478	DOWN	-0.386216
AT5G23320	0.594	3.17247	3.84307	3.55592	3.1941	4.1947	6.53955	6.34847	5.98095	5.66398	7.12309	0	3.43938e-05	0.0154102	UP	0.817673
AT5G23430	3.351	9.83929	10.1195	10.1358	9.82621	10.8432	8.76583	8.62041	9.88842	8.37575	9.3358	0	0.00985592	0.230479	DOWN	-0.174323
AT5G23670	2.079	31.945	32.5434	33.6532	35.3191	32.6802	30.872	30.6877	27.7855	31.6151	28.7713	0.00553415	0.00809365	0.211822	DOWN	-0.15003
AT5G23730	1.397	1.47567	1.31233	2.3975	1.93673	1.65004	2.71339	2.42513	3.73549	3.45327	2.36255	0	0.00968752	0.228609	UP	0.743797
AT5G24000	1.417	9.82686	10.7928	7.80881	10.3234	10.8607	13.1105	16.4322	13.3559	13.1272	12.4861	0	0.00320928	0.138085	UP	0.465645
AT5G24620	1.697	62.4661	59.9832	58.2006	59.3022	66.3153	49.6892	49.7704	52.4906	55.7124	53.2418	0.0257781	0.00133998	0.0920829	DOWN	-0.23127
AT5G24750	1.863	4.06641	4.17119	4.06534	3.92298	4.9707	4.83158	5.64834	6.09623	6.22579	6.27901	0	0.00187379	0.108005	UP	0.456239
AT5G24810	3.541	15.1653	14.2229	11.8565	11.1469	12.1346	17.471	16.362	15.5565	17.0095	18.4446	0.00366847	0.00304388	0.134765	UP	0.394923
AT5G24850	1.789	4.07909	3.73547	5.6626	4.12291	3.52287	7.45859	8.5988	9.3832	6.45781	6.11532	0	0.00273234	0.129139	UP	0.84771
AT5G24890	1.123	104.838	104.513	106.859	111.636	110.997	80.3729	88.2132	99.1876	89.4	85.9438	0	0.00150924	0.0971583	DOWN	-0.282176
AT5G24920	0.611	9.95637	8.80801	9.47108	8.13975	11.667	4.39846	5.07462	5.02356	4.27445	7.17285	0	0.00056764	0.0646609	DOWN	-0.888904
AT5G24970	2.506	4.16361	4.18649	3.1356	4.17974	3.99305	6.26119	6.3201	5.63991	5.38381	5.91154	0	9.02956e-05	0.0250768	UP	0.586372
AT5G25150	2.183	12.0679	11.492	11.8439	11.6997	11.3956	18.1222	18.1134	19.362	18.9801	18.5345	0	3.27194e-07	0.00157072	UP	0.670555
AT5G25230	2.922	0.143168	0.0445925	0.0581381	0.0807312	0.132548	0.341794	0.283098	0.248268	0.27784	0.218575	0.00263798	0.000211569	0.040626	UP	1.5766
AT5G25350	2.6	200.851	202.155	208.243	197.549	221.968	254.908	277.733	278.269	246.672	251.507	0.163696	0.00024886	0.044247	UP	0.344845
AT5G25490	0.861	7.68238	7.29456	7.26385	8.95781	9.23882	9.50028	9.60771	9.94236	10.1861	10.3939	0	0.00889172	0.220352	UP	0.295534
AT5G25790	1.591	1.5819	1.98495	2.64657	1.44655	1.73359	3.90204	3.40858	3.14428	2.77413	2.84985	0	0.00191813	0.108331	UP	0.775425
AT5G26620	0.225	3.99092	4.15291	2.17891	2.94387	3.73081	1.09533	1.54298	1.66809	1.57132	2.45282	0	0.00575528	0.181767	DOWN	-1.02883
AT5G26980	1.757	16.3616	16.3652	19.2374	19.0731	22.728	12.457	12.094	11.1869	13.6117	15.7977	0	0.00490089	0.167367	DOWN	-0.525344
AT5G27230	3.221	1.02482	0.892325	0.809392	0.547214	0.392987	0.207678	0.367951	0.170793	0.0743558	0.137744	0	0.00635521	0.188824	DOWN	-1.93561
AT5G27280	0.813	77.9258	78.2833	72.1755	75.2646	73.6194	66.035	73.6226	61.6351	59.5161	64.8579	0.0459315	0.00911957	0.221747	DOWN	-0.212195
AT5G27440	0.821	1.15536	1.31101	1.3338	2.25626	1.60671	2.95892	2.58092	2.28575	2.29207	2.01663	0	0.00804214	0.211462	UP	0.663082
AT5G27610	3.344	2.75714	2.38043	2.23199	2.07813	2.66566	2.9304	3.31863	3.34404	2.9842	3.61464	0	0.00190684	0.108239	UP	0.418674
AT5G27730	1.699	22.5329	23.4957	23.7019	27.5478	29.2288	13.6973	16.5937	16.5135	18.3725	16.6172	0	0.000801801	0.0748437	DOWN	-0.629148
AT5G27860	0.8	93.4476	90.5573	103.589	107.256	125.499	59.0156	51.2226	52.1398	63.1111	75.1131	0	0.000597109	0.0666619	DOWN	-0.791623
AT5G27970	5.183	13.2427	12.654	12.7819	12.5696	11.679	13.8006	14.2026	14.6404	13.6448	13.8194	0	0.00229569	0.117958	UP	0.155894
AT5G33280	2.5	16.3656	15.75	14.8249	14.7338	14.7474	16.0027	17.665	17.0673	19.0825	17.4742	0	0.00839396	0.215157	UP	0.191861
AT5G33390	0.762	1.21162	0.636409	1.34087	0.810319	1.24151	0.292621	0.0785525	0.128197	0.134702	0.0710057	0	0.00182323	0.106925	DOWN	-2.89391
AT5G33399	1.186	0.22394	0.428836	0.181573	0.217717	0.146051	0.00989514	0.0100939	0.0303453	0.00961616	0.00912417	0	0.00998882	0.232133	DOWN	-4.11647
AT5G35170	2.22	130.82	134.758	138.294	160.869	146.033	68.8861	94.0618	118.448	111.628	80.5112	0	0.00377982	0.14701	DOWN	-0.585921
AT5G35190	0.987	5.80468	4.70959	7.22785	3.7877	5.19743	16.135	18.2058	26.0658	10.8732	14.549	0.060241	0.00819895	0.213084	UP	1.68315
AT5G35330	1.321	27.487	29.8732	26.1347	26.3185	26.8001	23.5335	24.8163	21.9705	22.1357	21.2903	0.000758594	0.00116903	0.0867201	DOWN	-0.264283
AT5G35430	2.795	13.6609	13.309	13.034	11.9094	11.6558	17.6811	17.5738	14.4823	15.7871	15.8931	0	0.00171659	0.104311	UP	0.357011
AT5G35450	3.231	5.03886	5.3264	6.05692	3.74915	4.17803	3.38158	2.53063	3.56283	2.12165	1.89922	0.000214708	0.0037432	0.146604	DOWN	-0.851361
AT5G37380	1.875	12.5529	12.3199	10.9401	12.8792	11.9173	14.3018	14.3976	13.4882	15.2611	15.1036	0	0.0008504	0.0764087	UP	0.259481
AT5G37485	0.616	1.0471	0.672039	0.959503	0.929475	1.27619	0.476284	0.563589	0.492436	0.499884	0.720247	0	0.0083616	0.214983	DOWN	-0.827444
AT5G37530	1.577	3.58487	3.71262	3.13492	3.2676	3.38812	4.78504	4.94191	3.9416	4.56335	4.31615	0	0.00140829	0.0942713	UP	0.400008
AT5G38150	1.766	23.7548	24.2385	28.2303	28.9565	29.0404	17.4573	19.2858	16.871	18.8895	16.7344	0	0.000599557	0.0662747	DOWN	-0.588876
AT5G38460	2.084	4.84894	4.54613	5.32273	5.45708	5.19802	6.50416	6.451	6.10105	6.39739	5.67545	0	0.000976317	0.0804121	UP	0.294973
AT5G38820	1.371	0.0461243	0.043136	0.116968	0.00818863	0.106906	0.145518	0.270688	0.281256	0.207964	0.149966	0	0.00397109	0.15216	UP	1.71569
AT5G38850	3.294	8.38471	8.85404	7.50143	7.65822	7.43417	6.20492	5.7624	6.7974	6.38322	5.78514	0.000463339	0.00113281	0.0855437	DOWN	-0.364798
AT5G38880	3.096	15.9848	16.9663	15.8928	15.6832	15.6613	17.16	17.6516	16.9668	18.0318	18.4164	0	0.00216246	0.114798	UP	0.137822
AT5G38930	0.672	4.27222	3.99543	3.30681	5.52977	4.58024	2.88152	1.69239	3.11389	2.63056	3.33334	0	0.00922266	0.222963	DOWN	-0.667583
AT5G39040	2.198	13.5276	14.201	14.3562	12.907	13.5001	15.5425	16.2033	16.6474	15.7477	15.8479	0	0.000160882	0.0358031	UP	0.223864
AT5G39330	0.78	0.405362	0.288115	0.276084	0.244682	0.222072	1.12843	1.64223	1.60173	1.68147	1.29023	0	0.000215823	0.0412074	UP	2.35421
AT5G40160	1.243	28.4386	27.4145	22.5699	30.0129	25.1801	34.7726	41.8277	38.0163	40.3066	28.9118	0.0178876	0.00804527	0.211379	UP	0.46032
AT5G40400	2.404	1.01536	1.3621	1.30098	1.25622	0.981035	1.90875	1.81762	1.7644	1.7221	1.47194	0.0568182	0.000838083	0.076116	UP	0.553949
AT5G40410	1.853	0.525548	0.351071	0.338753	0.26052	0.151004	0.766331	1.04015	0.657584	0.744726	0.496388	0	0.00603799	0.185977	UP	1.18742
AT5G40420	0.872	1.11679	0.800282	0.5412	0.811096	1.05433	0.0134583	0.0137287	0.0530645	0.0653943	0.0124097	0	0.00116076	0.0866805	DOWN	-4.77376
AT5G40440	1.791	9.37598	9.11186	10.1434	9.41939	10.0063	8.12246	7.57558	8.1438	7.61258	8.21538	0.0011269	0.000197583	0.0395213	DOWN	-0.276704
AT5G40910	3.315	47.2991	46.3546	37.0117	35.6125	39.3067	27.7928	27.729	29.6412	30.4399	31.6932	0.0188415	0.00639078	0.189212	DOWN	-0.481014
AT5G41360	2.694	6.00441	6.11591	5.94457	5.72165	5.35644	8.62966	7.69209	7.93037	7.1248	8.41715	0.000231924	0.000414433	0.0548291	UP	0.449406
AT5G41580	2.633	6.38369	5.86229	6.00177	5.02703	5.36921	7.55484	6.98824	8.82409	7.10795	6.80182	0	0.00557016	0.179463	UP	0.380051
AT5G41650	0.629	2.63401	2.31293	1.42043	2.23104	2.43609	0.876908	1.84615	1.18521	1.17855	0.980623	0	0.00642417	0.189367	DOWN	-0.862862
AT5G41950	1.963	27.9683	27.2048	27.6426	26.8512	26.1124	30.5557	31.7916	30.0127	29.8337	29.7847	0	0.000196383	0.0397546	UP	0.162601
AT5G41980	1.393	3.84049	4.13509	3.66085	4.16666	3.39565	4.94531	5.07904	5.90168	4.96963	4.80859	0.136691	0.000890035	0.0782951	UP	0.420995
AT5G42400	4.272	9.32264	9.2004	9.34488	10.0256	8.85482	7.21665	7.41768	6.4929	7.22142	7.17618	0	2.17084e-05	0.0130266	DOWN	-0.396089
AT5G42580	1.5	3.61712	3.72973	3.72349	2.2079	2.88694	2.55837	1.25301	1.02484	0.859159	1.52219	0	0.0029418	0.132693	DOWN	-1.1633
AT5G42825	0.779	110.027	114.043	103.994	103.547	120.022	80.2513	81.6176	80.7504	73.0403	86.3618	0	9.10634e-05	0.0248788	DOWN	-0.456433
AT5G43130	2.759	19.45	18.9444	20.3882	19.3159	19.9986	20.2683	20.9011	21.8196	21.2759	20.462	0	0.00823986	0.213651	UP	0.094352
AT5G43175	0.812	0.0778774	0.0728319	0.0282131	0.0691293	0.147683	0.361319	0.339092	0.348245	0.23877	0.413127	0	0.000121987	0.0308214	UP	2.1034
AT5G43403	0.873	10.3004	11.6382	13.0946	9.68343	11.2181	8.45557	7.80267	7.1555	5.83955	7.82156	0	0.00112522	0.0853541	DOWN	-0.593303
AT5G43440	1.349	71.9479	70.8221	87.7641	66.662	68.0666	49.251	50.1065	47.1959	31.109	31.5013	0.0336263	0.000663181	0.0707477	DOWN	-0.804302
AT5G43745	2.759	8.66836	9.60722	8.59069	9.03744	8.408	14.2197	15.8765	15.1297	12.926	14.8925	0	7.85697e-05	0.0249081	UP	0.721085
AT5G44005	0.656	32.1002	36.6557	32.9318	38.6257	39.2621	25.135	26.3334	21.6392	33.3276	24.1334	0	0.00459314	0.16196	DOWN	-0.459781
AT5G44120	1.791	5.78343	5.68611	3.16455	5.59763	7.26849	0.0458679	0.0601578	0.12918	0.133724	0.332311	0	0.00120059	0.0865766	DOWN	-5.29339
AT5G44510	3.564	14.5079	14.5924	14.8317	14.5899	15.3797	11.3544	11.6089	11.0862	13.9616	10.1928	0.00035496	0.00611895	0.186928	DOWN	-0.344491
AT5G44780	2.322	2.97936	2.92991	2.31999	3.35276	2.87733	4.64632	4.90731	3.15966	4.87907	5.18694	0.000875373	0.00652457	0.191319	UP	0.655721
AT5G45100	1.375	13.2911	14.2021	18.3239	14.6068	14.274	18.8368	19.9639	17.9069	17.3601	19.3366	0	0.00889865	0.220361	UP	0.322421
AT5G45275	1.924	4.81833	3.82993	4.15078	2.68995	3.34493	8.08197	7.51013	7.83764	8.3876	9.99448	0	4.54874e-05	0.0181971	UP	1.15058
AT5G45300	2.277	9.40354	10.0825	8.79539	8.71208	9.41539	10.5811	12.2658	11.9649	11.535	10.7357	0	0.00110337	0.0842676	UP	0.298648
AT5G45360	1.328	42.9227	43.3125	42.1989	43.5792	45.6619	40.3236	36.3559	39.6249	38.1218	39.1049	0	0.000742718	0.0734067	DOWN	-0.169612
AT5G45440	1.248	0.881662	0.919316	1.25192	0.72865	1.03563	1.3259	1.44846	1.43777	1.34335	1.22259	0	0.00735871	0.201863	UP	0.492689
AT5G45480	2.987	14.7709	13.5974	13.0994	12.9757	13.9927	11.7836	11.3115	10.562	10.8025	11.7454	0.365645	0.000434722	0.0564031	DOWN	-0.284059
AT5G45490	1.471	36.9305	37.775	41.2069	39.8468	40.9283	29.3446	31.7298	34.2921	31.5156	29.7831	0.0242319	0.000178077	0.0371683	DOWN	-0.328221
AT5G45570	2.766	0.1326	0.098352	0.0973519	0.125822	0.0818921	0.250326	0.246699	0.2223	0.144312	0.1917	0.363636	0.00352382	0.142154	UP	0.97735
AT5G45760	1.283	12.4698	12.4917	14.2954	13.4492	12.8258	8.55247	8.01515	11.1122	9.92917	8.96571	0	0.000717694	0.0722077	DOWN	-0.49265
AT5G45780	1.979	3.53408	3.72349	3.44736	4.52128	4.05992	1.86798	1.9297	2.73565	3.4635	2.48796	0	0.00619001	0.187734	DOWN	-0.627391
AT5G46090	0.645	4.52949	4.8962	3.91408	4.96059	4.19355	5.40385	5.06697	6.30514	5.78195	6.22432	0	0.00388387	0.149843	UP	0.355644
AT5G46140	1.409	0.224402	0.142707	0.0682882	0.231066	0.236415	0.308175	0.569258	0.456118	0.78514	0.683529	0	0.00760436	0.205251	UP	1.63397
AT5G46670	0.999	0.0126599	0.0118397	0.022932	0.0112378	0.0133377	0.0587369	0.0838837	0.0669046	0.0570809	0.0541605	0	0.00027046	0.0449927	UP	2.15531
AT5G46690	1.211	9.34709	10.3433	12.005	9.61353	10.1115	15.1662	18.5552	15.8741	12.6291	14.6279	0	0.00346378	0.141947	UP	0.579749
AT5G46700	1.118	16.2605	16.2438	18.7957	21.6842	20.1057	21.7393	23.2342	26.1466	27.3386	28.2628	0.00112192	0.00351962	0.142327	UP	0.444964
AT5G46710	1.112	64.0393	64.8471	38.7711	49.94	47.9652	20.1258	33.5047	41.4655	27.6506	28.7856	0.00112796	0.0070057	0.197832	DOWN	-0.809429
AT5G46845	0.081	5.46488	6.8631	4.80808	7.3458	5.42843	3.04257	3.39929	3.618	3.23839	4.14147	0	0.00420071	0.156845	DOWN	-0.778265
AT5G46870	1.214	1.82313	1.80244	1.80782	1.39639	1.4378	2.4844	2.88931	2.97725	2.45193	2.37997	0	0.000298524	0.0464426	UP	0.673127
AT5G47020	4.894	27.5558	26.0412	26.9001	24.5522	25.2302	22.6632	22.0275	23.2601	24.6249	23.3562	0	0.00364672	0.145367	DOWN	-0.168334
AT5G47030	0.978	99.6653	103.077	103.606	111.589	106.445	114.536	113.214	116.206	116.718	114.354	0	0.00521638	0.173556	UP	0.133016
AT5G47080	1.646	26.5163	27.3996	27.8555	25.4065	28.2272	25.0184	22.3791	21.5494	20.2251	21.9647	0	0.00136241	0.0928653	DOWN	-0.284947
AT5G47330	1.127	3.37785	3.41088	3.05319	3.45664	2.99118	4.9046	6.1291	6.1085	5.33302	4.59928	0	0.00138827	0.0936774	UP	0.732972
AT5G47500	1.43	36.1995	36.2198	37.6894	50.9123	55.2075	56.3393	70.2629	65.1803	62.6305	60.985	0	0.0048426	0.166562	UP	0.544617
AT5G47900	1.884	6.82712	6.34713	7.63392	10.446	9.15871	14.3332	16.5147	15.7707	21.1327	15.6633	0	0.000488764	0.0597252	UP	1.04548
AT5G48160	2.091	105.83	110.886	113.998	99.7831	105.441	92.1508	91.6892	88.8932	86.4439	89.4009	0	0.00091711	0.079022	DOWN	-0.256705
AT5G48580	1.179	28.5259	27.2191	24.7849	29.3015	29.3006	34.3705	32.4623	30.5227	34.579	36.2048	0.167116	0.00215821	0.114754	UP	0.273203
AT5G48620	3.79	67.9291	66.6813	59.3301	64.2209	63.1573	54.4586	56.9796	50.977	58.6908	55.8494	0.000749524	0.00218495	0.114903	DOWN	-0.214351
AT5G49110	4.413	1.34411	1.34816	0.941696	1.00996	0.920898	0.582394	0.453031	0.546408	0.540131	0.468358	0	0.00263106	0.127032	DOWN	-1.10321
AT5G49190	2.511	1.22393	1.24826	0.830237	0.916549	0.726975	0.247706	0.39571	0.72278	0.467818	0.331835	0	0.00351115	0.142327	DOWN	-1.19132
AT5G49430	5.034	8.63503	7.80303	7.16944	7.63382	6.8845	11.4209	11.5933	10.3328	11.1533	10.7804	0	2.69808e-05	0.0139487	UP	0.536007
AT5G49610	1.456	5.20311	4.60574	5.40314	5.09656	5.26165	7.03604	6.70103	6.19007	6.54051	5.9373	0.00690079	0.000597945	0.0665343	UP	0.34175
AT5G49630	1.714	9.59984	10.1924	8.80275	6.3076	7.64167	5.29268	4.46308	4.49644	5.13015	6.93849	0	0.00607545	0.186617	DOWN	-0.692759
AT5G49800	0.907	4.53183	4.57728	5.1779	4.86445	4.86257	2.83363	3.47131	3.42946	4.1369	3.16167	0	0.00114455	0.0860438	DOWN	-0.495547
AT5G49900	3.301	2.94631	2.46161	3.22989	2.54053	2.02226	4.4333	3.94211	4.60246	3.20273	3.6355	0	0.00426257	0.157406	UP	0.586071
AT5G50000	1.509	53.246	52.8375	56.3936	55.1063	50.8514	44.8661	49.7817	47.4648	48.7253	40.7393	0	0.00665302	0.192565	DOWN	-0.21308
AT5G50340	2.083	11.3965	10.3515	11.7174	14.04	11.5205	20.6261	26.2819	33.7138	39.8428	23.8193	0	0.00741181	0.202823	UP	1.28949
AT5G50410	1.038	12.9032	13.3206	12.6816	14.3307	14.0047	12.7419	12.5135	10.9316	11.5915	11.1861	0	0.00869898	0.218803	DOWN	-0.189487
AT5G50950	2.049	9.80797	9.8306	10.351	8.54186	9.56569	23.0532	24.3927	37.5252	34.2143	38.3788	0	0.00245622	0.123192	UP	1.71192
AT5G51180	1.702	23.3403	23.2458	22.8579	23.4624	24.762	20.0444	21.9241	22.7374	21.1008	21.6616	0	0.00722089	0.200372	DOWN	-0.130815
AT5G51230	2.533	13.9555	13.4809	14.2338	14.0277	14.4395	15.2846	16.622	15.9234	17.276	16.7339	0	0.00107419	0.0831731	UP	0.222619
AT5G51795	1.044	2.41074	2.27721	3.32225	2.18295	2.05481	1.54002	1.15815	1.35429	1.32182	1.46149	0	0.00690925	0.196262	DOWN	-0.841365
AT5G52230	2.802	6.02574	6.32763	5.77387	6.2784	6.16762	5.64165	5.30211	5.9689	5.36048	5.60373	0	0.00868491	0.218776	DOWN	-0.133202
AT5G52540	1.708	10.2111	8.8932	9.15558	9.73687	9.21582	12.2698	11.9568	10.9646	12.7823	13.4462	0.00368025	0.000824155	0.0756692	UP	0.379529
AT5G52560	2.375	13.7106	14.4358	14.7605	14.6813	13.8725	16.4586	15.4043	15.237	16.5251	15.7859	0.00361734	0.00177606	0.105821	UP	0.152189
AT5G53010	3.458	7.20873	7.28212	7.59351	7.00932	7.65629	10.5105	11.3656	11.215	11.1112	12.0511	0	9.91973e-06	0.00877217	UP	0.614195
AT5G53300	0.974	570.907	562.578	590.334	523.19	570.333	529.634	447.748	434.561	432.526	502.811	0	0.00538967	0.176869	DOWN	-0.263345
AT5G54430	1.101	68.084	64.6828	70.6581	72.2643	73.423	65.8198	59.3351	61.0753	58.1426	61.8316	0	0.00321582	0.13819	DOWN	-0.189196
AT5G54510	2.181	54.3874	53.8573	58.7863	56.6169	50.7986	31.6017	31.1718	39.9216	38.5545	32.7119	0	3.78404e-05	0.0160961	DOWN	-0.657757
AT5G54530	0.77	9.54295	9.47768	7.65817	7.77114	9.43086	5.86782	6.42103	4.60052	4.57672	6.02899	0	0.000501007	0.0603436	DOWN	-0.674417
AT5G54670	2.835	5.16152	4.46832	5.36403	4.35204	5.10884	7.12417	6.47343	8.87724	6.27966	7.2638	0	0.00452456	0.160892	UP	0.558615
AT5G54680	1.201	75.4727	73.9706	79.3917	73.9862	78.9805	67.9608	68.9075	66.3489	67.4494	65.5664	0.00141398	0.000517074	0.0609676	DOWN	-0.183362
AT5G54980	0.726	34.8933	34.0663	23.8999	37.6849	34.3019	17.0215	22.2114	24.595	26.2812	22.671	0	0.00795066	0.210705	DOWN	-0.547608
AT5G55070	1.998	25.5921	24.9522	26.5667	25.965	23.641	33.1805	29.7128	30.0479	26.6739	29.4037	0	0.0088131	0.22019	UP	0.233883
AT5G55720	1.408	0.188631	0.0756044	0.126911	0.135549	0.123023	0.275054	0.331594	0.259259	0.332099	0.222881	0	0.000598511	0.0663774	UP	1.12891
AT5G56140	1.452	57.5138	60.0437	68.9071	52.1357	56.6101	44.7361	45.1566	53.4071	44.9043	48.9267	0	0.00998025	0.232255	DOWN	-0.31606
AT5G56290	2.525	33.6844	34.8747	31.0311	32.3371	31.7726	38.2651	40.3519	37.5533	37.0689	37.5723	0	0.000350901	0.0510462	UP	0.221095
AT5G56630	2.082	16.1159	18.4122	19.2009	15.5781	16.6842	20.4105	19.8546	22.6669	22.1358	23.5084	0	0.0016806	0.103056	UP	0.336446
AT5G56650	1.607	18.4082	17.9369	19.0543	17.2346	18.4153	17.242	16.158	14.5219	15.8191	16.4777	0	0.00507625	0.170582	DOWN	-0.182711
AT5G56810	1.308	2.13689	2.08887	1.47473	1.62219	1.84381	1.01386	0.741348	0.239773	0.34005	0.273014	0	0.000196451	0.0395301	DOWN	-1.8134
AT5G56900	2.206	19.9914	19.6828	21.1789	20.4735	22.4388	16.6565	17.2408	19.3232	18.2652	18.0175	0	0.00280886	0.1293	DOWN	-0.213315
AT5G57160	3.903	6.66819	7.03239	7.30011	6.80228	7.45412	11.2393	10.9689	11.1841	13.7185	14.116	0.0205835	0.00125734	0.0897065	UP	0.796252
AT5G57320	2.889	2.07067	1.79732	1.80957	2.28107	2.33833	4.39122	3.82472	3.26207	3.9437	3.78688	0	8.51764e-05	0.0248893	UP	0.899533
AT5G57450	1.457	0.876716	0.787444	0.374218	0.916929	0.777329	0.217476	0.172546	0.229368	0.101758	0.0965521	0	0.00272349	0.128902	DOWN	-2.19055
AT5G57830	1.415	6.73032	6.39459	7.89756	4.89528	5.18587	3.04304	2.74874	4.72677	3.00634	2.954	0.025974	0.00293097	0.132382	DOWN	-0.916463
AT5G57850	1.419	44.3591	45.0346	39.9895	39.2482	40.3486	38.2763	37.8685	29.4333	33.6838	32.613	0.00154238	0.00802516	0.211346	DOWN	-0.282006
AT5G58100	3.169	23.5904	24.2119	24.433	24.5186	22.6249	28.3707	26.8932	26.5926	26.7431	27.0071	0	0.000141122	0.0338734	UP	0.183882
AT5G58200	1.281	70.1555	70.5831	73.6397	72.4091	77.7976	45.6737	42.3986	39.0893	43.0126	45.1763	0.00501737	2.34049e-07	0.00131083	DOWN	-0.759568
AT5G58310	1.004	0.591613	0.229221	0.436561	0.849881	0.797911	1.74414	2.6954	1.07703	1.8339	1.83111	0.0540816	0.00522667	0.173726	UP	1.66011
AT5G58340	1.843	7.24559	7.25946	6.87248	9.63069	9.03711	4.21569	3.58246	5.53182	6.86336	5.12144	0.0417775	0.00581756	0.182875	DOWN	-0.661654
AT5G58450	3.35	12.2464	11.4839	10.9154	11.2205	10.1069	13.1154	13.3701	13.9379	12.6231	11.9757	0.00118138	0.00569635	0.181097	UP	0.216197
AT5G58510	3.157	12.3588	12.285	13.1591	12.1085	11.6614	15.7058	15.0429	15.4729	17.1559	18.6913	0	0.00219214	0.115101	UP	0.41454
AT5G58760	2.007	4.34179	5.25095	5.75067	4.96163	4.53439	8.78857	8.67882	9.13764	8.6658	6.73431	0	0.000310351	0.0471902	UP	0.757934
AT5G58900	1.686	19.121	18.5977	22.977	19.863	16.6673	25.469	27.7274	25.1854	30.3654	22.3165	0	0.00458536	0.162026	UP	0.430853
AT5G58980	2.404	9.63277	8.78236	10.4501	11.5675	12.6426	5.15997	4.53658	4.77993	7.46244	8.79115	0	0.00364757	0.145057	DOWN	-0.788391
AT5G59670	2.825	0.192507	0.180035	0.13786	0.0675583	0.0990481	0.627285	0.614461	0.813518	0.51271	0.869532	0	0.000551243	0.0638757	UP	2.34412
AT5G59760	0.796	0.714985	0.549789	0.673457	0.63467	0.686304	0.309608	0.375986	0.226065	0.587431	0.231107	0	0.00684638	0.195468	DOWN	-0.913582
AT5G59800	1.309	12.4541	11.3219	11.0363	11.604	14.9123	7.55779	7.32551	6.31182	6.8568	9.30017	0	0.000765788	0.0737351	DOWN	-0.715367
AT5G59960	1.611	47.3783	43.1193	51.8334	40.0074	42.5204	84.4514	82.8932	88.15	72.3293	83.178	0	5.93637e-06	0.00623393	UP	0.870126
AT5G59990	1.046	1.58393	1.20993	1.10822	1.14842	1.2611	0.819026	0.675251	0.732374	0.774128	0.713831	0	0.00248553	0.123922	DOWN	-0.764795
AT5G60040	4.817	2.94002	3.18734	2.29409	3.46129	3.37515	4.58467	4.48259	3.48149	4.55923	4.20396	0.0108716	0.00336501	0.140819	UP	0.482106
AT5G60170	3.509	25.3775	24.7243	23.5071	23.2499	23.0755	29.0531	30.0121	28.939	30.5546	29.1949	0	1.74825e-05	0.0124996	UP	0.300952
AT5G60190	0.995	7.89343	7.31071	7.76836	7.36781	6.62869	5.41373	5.83531	6.41249	4.27535	5.64446	0	0.00300609	0.133975	DOWN	-0.422624
AT5G60250	2.175	0.93619	0.614507	0.591949	0.366478	0.434955	2.25	1.41455	0.924263	1.87195	1.82593	0	0.00609241	0.186797	UP	1.49298
AT5G60400	0.837	19.326	20.2784	22.088	25.7662	23.6399	17.3721	18.8081	15.0187	15.983	16.3806	0	0.00540968	0.17718	DOWN	-0.410912
AT5G60430	0.835	10.7691	12.8478	12.2924	12.3428	13.0052	10.7237	11.0252	9.37869	9.16479	10.6658	0.00143066	0.00567315	0.180702	DOWN	-0.265573
AT5G60450	3.114	14.4952	13.7081	15.8098	10.0044	9.68303	19.5179	19.0566	17.866	18.074	17.4899	0	0.00790349	0.209952	UP	0.530398
AT5G60730	1.419	0.63281	0.408433	0.410071	0.498433	0.272308	0.93455	1.27391	1.02537	0.779607	0.937996	0	0.000842517	0.0761074	UP	1.15595
AT5G61200	2.069	2.47567	2.2238	2.46032	1.78519	2.11876	3.29551	3.17656	3.04903	2.90494	2.36928	0	0.00723656	0.200146	UP	0.419303
AT5G61400	1.965	0.907515	0.945028	0.855738	0.851279	0.793357	0.734597	0.785909	0.593939	0.737102	0.710404	0	0.00538749	0.176971	DOWN	-0.289315
AT5G61460	3.646	5.01243	4.73959	4.22869	4.12915	4.38906	5.30775	5.42752	5.29789	4.84531	5.75492	0.00298507	0.00573282	0.181741	UP	0.243379
AT5G61800	1.567	1.25278	1.54736	0.915193	1.32541	1.21594	0.39693	0.618815	0.548154	0.793312	0.407908	0.00142089	0.000742808	0.0732004	DOWN	-1.17806
AT5G61830	1.219	11.1948	10.2366	12.678	11.8529	11.1601	12.6599	13.5624	14.9011	13.2759	12.721	0	0.00827589	0.214255	UP	0.232693
AT5G61920	1.348	1.98723	2.36146	2.35941	2.46824	2.11715	2.80041	3.11272	2.53136	3.07204	2.7412	0.426194	0.00311568	0.136505	UP	0.336252
AT5G61930	2.19	3.73177	4.37939	4.21327	4.01715	4.07525	3.95654	3.52857	3.17945	3.28549	3.52077	0.313744	0.00960523	0.227306	DOWN	-0.224811
AT5G61970	2.265	19.7387	20.0787	18.8835	19.0084	18.7482	22.119	20.872	21.8797	21.7068	20.4051	0	0.00113139	0.085629	UP	0.149411
AT5G61980	3.282	1.00531	0.954995	1.07417	0.837458	1.04536	1.15043	1.51109	1.4941	1.34899	1.25397	0.0833041	0.00307103	0.135432	UP	0.458857
AT5G63250	0.569	0.55568	0.43653	0.507301	0.414339	0.398091	1.25813	1.19924	0.840328	1.54335	1.76868	0	0.00485626	0.16669	UP	1.51549
AT5G63290	1.586	3.25691	2.58578	1.78079	2.51892	2.35756	1.52515	1.94151	1.70259	1.07681	1.14658	0.0218089	0.00908009	0.221267	DOWN	-0.757761
AT5G63460	0.967	22.875	23.7169	24.34	22.8828	23.6586	24.3815	28.3129	28.344	29.5911	30.5614	0	0.00900304	0.220992	UP	0.265313
AT5G63510	1.186	35.2226	35.6133	36.2334	40.6562	40.0966	33.2576	32.4318	28.5549	31.9353	29.6809	0	0.00278001	0.129569	DOWN	-0.269112
AT5G63570	1.728	75.1884	72.4116	58.3836	72.9015	64.239	83.7319	98.4108	82.7944	85.7931	75.9806	0	0.00887942	0.22021	UP	0.314528
AT5G63690	0.42	2.68002	2.90065	2.49818	2.53935	2.82349	1.20151	1.62469	1.04051	1.87364	1.9839	0	0.00179258	0.105866	DOWN	-0.799248
AT5G63960	3.591	6.61786	6.11387	5.64426	5.34375	5.46019	3.97705	3.96235	4.61087	3.25401	2.69286	0.0171807	0.00105844	0.0827161	DOWN	-0.657674
AT5G64160	0.84	17.6974	16.4431	16.3472	15.7899	17.0418	14.9397	14.7701	14.8218	14.2392	15.722	0.158357	0.00292744	0.132401	DOWN	-0.161552
AT5G64500	1.764	32.5574	31.9769	30.9688	34.7045	33.4997	31.1952	29.2974	25.4416	28.1305	27.8322	0	0.00639168	0.189072	DOWN	-0.206275
AT5G64520	1.332	6.10526	5.07037	4.78476	6.09372	6.152	3.58589	4.43086	4.75151	4.51225	4.31388	0	0.0074218	0.202931	DOWN	-0.385351
AT5G64760	1.717	9.80093	9.40025	9.22114	11.8621	10.7616	12.8665	12.4004	12.5577	13.6157	13.4682	0.0346169	0.00251434	0.12462	UP	0.346611
AT5G64880	0.861	29.5103	28.7249	27.8261	28.8554	28.5831	24.6844	23.7899	24.3692	20.9419	25.0485	0	0.00142697	0.0947664	DOWN	-0.272103
AT5G65020	1.265	35.4401	35.3512	39.7876	29.4367	34.1992	54.7027	47.5862	48.3637	39.3161	47.9789	0.0025504	0.00347394	0.141673	UP	0.449777
AT5G65050	1.194	49.943	49.6791	55.7607	54.2431	60.1157	35.0398	34.4203	37.7076	37.3186	36.4787	0	0.000392539	0.0534044	DOWN	-0.575867
AT5G65400	0.978	12.5309	12.0577	11.9137	14.59	15.2726	9.27571	10.8085	8.43751	9.78384	9.85864	0	0.00334464	0.140316	DOWN	-0.462456
AT5G65450	2.196	4.71682	4.96061	6.47838	5.70021	6.24351	8.00011	8.32438	6.18321	9.63381	8.73684	0	0.00711542	0.19909	UP	0.540791
AT5G65670	1.624	144.751	150.23	149.973	136.081	136.304	123.434	121.078	123.048	111.512	107.566	0	0.000416315	0.0548622	DOWN	-0.290183
AT5G65990	1.549	18.6599	17.9625	12.0572	17.1135	14.2386	21.1702	22.3926	23.3879	21.0914	20.2991	0.0111032	0.00709775	0.199259	UP	0.436937
AT5G66030	2.836	41.6032	41.0014	43.9166	43.1765	44.1216	37.0235	36.1379	33.1451	34.0816	37.7638	0	0.000255562	0.0449628	DOWN	-0.263283
AT5G66040	0.679	294.203	301.028	308.412	219.159	258.814	247.243	191.419	188.898	158.609	206.528	0	0.00797139	0.21059	DOWN	-0.47693
AT5G66050	1.692	22.5513	24.8512	23.1338	22.566	21.5536	17.8462	18.5302	19.4503	18.0441	19.9605	0	0.000377838	0.0529036	DOWN	-0.28917
AT5G66760	2.335	32.2005	31.8568	30.8404	26.3909	28.3206	40.6149	36.8678	40.5254	34.8493	35.6708	0	0.00151793	0.0973445	UP	0.33358
AT5G66810	2.416	15.1652	15.6514	16.2355	17.1048	16.4072	18.2204	17.4566	18.2948	17.414	19.085	0	0.00239562	0.122158	UP	0.167315
AT5G67500	1.352	42.9465	42.9986	40.1281	41.5766	40.0026	49.5726	48.0361	44.3062	44.0079	48.5756	0	0.00586899	0.183804	UP	0.175408
AT5G67580	1.862	17.7839	17.5242	17.9886	17.1438	17.8322	19.9138	21.7294	19.4051	21.4166	22.3262	0.155828	0.00301483	0.134008	UP	0.247476
ATCG00790	0.408	28.1774	24.0906	22.2016	26.5531	22.5011	16.3091	20.6272	18.1586	21.6076	15.6219	0	0.0053487	0.176041	DOWN	-0.420008
ATMG01130	0.321	0.748593	0.773787	0.84214	1.22408	0.456597	1.93669	1.15612	1.45752	1.74091	1.78669	0.0666667	0.0025186	0.124463	UP	0.997775
AT1G09486	1.302	1.24299	1.36308	1.18109	1.20227	0.987286	0.865326	0.493774	0.649276	0.607106	0.818655	0.0630804	0.000572692	0.065016	DOWN	-0.799403
AT1G33660	0.312	2.797	2.08505	1.83566	2.05101	2.17802	0.865127	1.26621	0.939287	0.694521	1.07519	0	0.000456995	0.0573017	DOWN	-1.17732
AT1G49370	1.428	0.345409	0.604647	0.458823	0.778315	0.699807	0.994406	1.28265	0.918101	1.82892	1.67472	0	0.00988384	0.230331	UP	1.21433
AT2G13410	3.849	0.0295728	0.0153649	0.0154751	0.0379179	0.0450029	0.149401	0.146182	0.158956	0.103707	0.0477946	0	0.00901847	0.221048	UP	2.08004
AT2G19250	3.015	5.55809	5.30784	5.45714	6.20721	6.3948	3.3358	2.94223	1.93888	2.44739	3.01129	0	1.55755e-05	0.0121721	DOWN	-1.08072
AT2G38980	2.346	12.0704	12.3875	15.0872	14.1409	14.1252	11.3404	11.4662	10.9643	9.01783	9.22068	0	0.00376866	0.146917	DOWN	-0.38275
AT2G46730	2.279	2.31414	1.95661	2.27382	2.74384	2.42633	1.33371	1.51809	2.13641	1.70646	1.41973	0.0265957	0.00558828	0.179702	DOWN	-0.529768
AT3G20075	0.338	0.93545	1.29477	1.15223	1.22895	1.37974	0.729137	0.743786	0.927879	0.438645	0.544265	0	0.00185836	0.107856	DOWN	-0.824223
AT3G26165	1.424	36.4586	36.1233	39.206	40.8935	43.1637	24.7487	27.5157	21.8905	24.0349	22.0909	0	2.80991e-05	0.0138859	DOWN	-0.703309
AT3G46385	1.087	7.06247	6.97487	7.77686	7.26063	8.91149	5.71127	6.59694	5.18866	5.78107	6.04279	0	0.00491595	0.167711	DOWN	-0.373559
AT5G04880	1.856	11.3321	10.8146	10.4794	10.8334	12.2403	9.87033	9.30751	7.72589	8.20332	9.13627	0	0.001935	0.108735	DOWN	-0.332215
AT5G34795	1.431	0.892646	0.702565	0.944539	0.588397	1.05217	2.4193	3.15389	2.46829	2.09605	1.76195	0	0.00147523	0.096447	UP	1.50922
AT5G35932	1.801	0.14747	0.0591066	0.0941294	0.155838	0.110974	0.0847103	0.00664709	0.00856418	0.00633246	0.00600848	0	0.00497204	0.168768	DOWN	-2.33779
AT1G10160	4.5	2.13318	2.52591	2.63811	1.92848	2.2	2.86089	2.99817	2.88716	2.85626	2.75341	0	0.00877037	0.21994	UP	0.329364
AT1G20390	6.068	17.0845	16.2624	18.9773	14.9435	18.1792	21.8099	27.0416	22.0707	19.5484	22.9781	0.000415077	0.00656661	0.191549	UP	0.408941
AT1G31570	6.383	0.0257582	0.0166773	0.0265592	0.00879414	0.00208747	0.137893	0.121908	0.22795	0.309106	0.340761	0	0.00826434	0.214121	UP	3.83211
AT1G37999	3.924	0.00322306	0.00301424	0.012844	0.0143051	0.0033956	0.0209351	0.033559	0.022274	0.0261577	0.0248194	0	0.000693858	0.072187	UP	1.7962
AT1G42350	7.48	0.018599	0.0142314	0.00673796	0.0105062	0.00890664	0.00156894	0.00160046	0.000687348	0.0015247	0.00144669	0	0.00743651	0.203168	DOWN	-3.11069
AT1G43590	0.507	3.61707	3.05612	4.85293	4.45078	4.07351	2.70822	2.33761	2.58589	1.86705	1.81422	0	0.0024624	0.123318	DOWN	-0.825651
AT2G04490	4.484	0.0141027	0.0290158	0.0255453	0.0225333	0.0267438	0.0706651	0.0667451	0.0401311	0.0635859	0.0844657	0	0.00282776	0.129461	UP	1.465
AT2G11240	6.063	82.6611	80.8522	102.297	87.3298	94.7076	41.2383	37.9519	45.3513	45.1883	48.8983	0	6.34161e-05	0.0213103	DOWN	-1.03453
AT2G13975	0.717	25.0653	23.6723	22.7301	23.377	21.9471	20.8033	21.3548	18.235	17.131	18.3977	0	0.0035909	0.143824	DOWN	-0.284007
AT2G23330	4.494	3.61632	3.72418	2.60696	3.24008	3.85143	2.48867	2.1231	1.86823	2.32207	2.72338	0	0.00468746	0.16391	DOWN	-0.564017
AT2G26630	0.879	0.33093	0.228753	0.265839	0.140492	0.197061	2.28304	2.05652	2.40398	1.51804	0.947938	0.0344828	0.00375027	0.14654	UP	2.98518
AT3G21010	1.539	1.94763	1.97516	2.3311	2.53127	2.31163	0.800677	0.910107	0.46436	0.422399	0.442976	0	5.83577e-06	0.00632598	DOWN	-1.86775
AT3G21020	1.26	1.57589	1.26727	1.31273	2.45025	3.03499	0.456386	0.389546	0.150977	0.135771	0.146001	0	0.00773934	0.207064	DOWN	-2.91455
AT3G21030	1.236	0.603714	0.449766	0.500441	0.790222	0.873197	0.0854537	0.0096856	0.0540758	0.00922716	0.0262652	0	0.00147058	0.0963301	DOWN	-4.12255
AT3G29784	1.009	0.0626724	0.105502	0.0862779	0.0333794	0.0660274	0.011631	0.0118646	0.0050955	0.011303	0.0536237	0	0.00964112	0.227834	DOWN	-1.91986
AT4G01975	3.84	0.0428163	0.0523631	0.0489204	0.0380067	0.0589879	0.0152808	0.0155878	0.0013389	0.00296999	0.00281804	0	3.53292e-05	0.0156211	DOWN	-2.6657
AT4G02960	4.437	0.0256537	0.0346546	0.0382076	0.0531347	0.0510511	0.150762	0.121414	0.121668	0.125949	0.0999937	0	6.37075e-05	0.0211963	UP	1.61241
AT4G04130	3.603	0.0807348	0.0755042	0.156415	0.0716658	0.0628681	0.218608	0.235906	0.258281	0.231071	0.189214	0.122751	0.000278764	0.0450365	UP	1.3413
AT4G04430	2.088	0.00605713	0.0056647	0.0109718	0.0161302	0.00638139	0.0505846	0.0286672	0.0369351	0.0163862	0.0362782	0	0.00879438	0.220049	UP	1.90119
AT4G07507	1.516	15.8758	16.002	16.3235	14.9811	16.0753	9.28168	12.3741	9.14661	9.26073	8.65844	0	0.0003632	0.051716	DOWN	-0.701991
AT4G08115	2.867	1.70719	2.05864	1.69241	1.75036	2.17037	1.33853	1.38212	0.930718	1.45195	0.902087	0	0.0025156	0.124498	DOWN	-0.64317
AT4G08100	3.939	1.32605	1.17408	0.868904	1.16	1.13996	0.986163	0.805388	0.643486	0.674615	0.684056	0.00757576	0.00507184	0.170605	DOWN	-0.579485
AT4G08220	0.963	13.0675	14.4072	13.0127	14.1877	14.7356	11.7844	12.6676	12.1033	11.8311	12.7316	0	0.00588935	0.183927	DOWN	-0.183565
AT5G01335	5.457	0.0857522	0.0715266	0.0915187	0.0678904	0.0415088	0.131184	0.221571	0.264747	0.223623	0.255808	0	0.00196025	0.109787	UP	1.61465
AT5G27250	1.047	5.89116	5.66316	5.87817	6.69182	7.02165	5.27552	5.24002	4.0459	4.45595	4.48689	0.13572	0.00276091	0.129217	DOWN	-0.406121
AT5G28430	1.461	1.09939	1.09293	1.44573	1.46768	1.70544	2.49814	2.07308	1.75602	2.47455	2.02204	0	0.0026438	0.127099	UP	0.668236
AT5G33395	1.687	0.907126	1.10076	1.68118	1.12466	1.14524	0.285217	0.262562	0.295621	0.304217	0.160363	0	0.00159013	0.100065	DOWN	-2.18772
AT5G34800	2.037	1.18588	0.888399	1.30684	0.755054	1.01388	3.0016	3.32049	2.63757	2.25632	2.04526	0	0.00104852	0.0823235	UP	1.36456
AT5G34810	0.663	0.400593	0.517359	0.490662	0.253996	0.381844	1.43377	2.00426	1.0779	1.53096	1.1262	0	0.00255142	0.124619	UP	1.81088
AT5G34825	1.866	0.169444	0.145789	0.267641	0.15041	0.435576	0.534582	0.660801	0.416048	0.507286	0.597315	0	0.00244413	0.122953	UP	1.2164
AT5G35914	1.254	2.31238	1.9872	1.85684	2.13473	2.13229	1.76364	1.7443	1.42088	1.18468	1.32231	0.102584	0.00354221	0.142725	DOWN	-0.487268
AT5G35935	6.504	1.33201	1.20207	2.35924	3.11562	2.79229	0.175024	0.20799	0.051382	0.0333165	0.0282844	0	0.00562559	0.18004	DOWN	-4.44472
AT5G44255	0.56	4.81049	3.99191	4.0009	4.51069	5.02042	6.09834	6.60565	5.04037	6.45591	6.31885	0	0.00188709	0.1084	UP	0.450445
AT5G49080	2.026	2.21608	1.85066	2.56229	1.19137	1.34822	5.50868	4.80393	7.73742	3.34938	4.68423	0.168224	0.0068622	0.195421	UP	1.50837

## Sheet: CWC16_DEG_up
geneID	Length(Kbps)	T (1)	T (2)	T (3)	T (4)	T (5)	cwc16a-1 (1)	cwc16a-1 (2)	cwc16a-1 (3)	cwc16a-1 (4)	cwc16a-1 (5)	maxMultiRatio	T-TEST	adjP	regulation	logFC	geneID	description	comp_description	IPR_domain
AT1G31570	6.383	0.0257582	0.0166773	0.0265592	0.00879414	0.00208747	0.137893	0.121908	0.22795	0.309106	0.340761	0	0.00826434	0.214121	UP	3.83211	AT1G31570	transposable element gene	CACTA-like transposase family (Tnp2/En/Spm), has a 0. P-value blast match to gb|AAG52024.1|AC022456_5 Tam1-homologous transposon protein TNP2, putative; 12762-16371 (Arabidopsis thaliana) (CACTA-element)
AT4G29370	1.137	0.10011	0.301679	0.221636	0.266595	0.363284	2.65265	3.29556	4.20986	3.21982	2.23659	0	0.000887709	0.0782955	UP	3.63907	AT4G29370	Galactose oxidase/kelch repeat superfamily protein	Galactose oxidase/kelch repeat superfamily protein; CONTAINS InterPro DOMAIN/s: F-box domain, cyclin-like (InterPro:IPR001810), Galactose oxidase/kelch, beta-propeller (InterPro:IPR011043), Kelch repeat type 1 (InterPro:IPR006652), Kelch related (InterPro:IPR013089), Kelch-type beta propeller (InterPro:IPR015915); BEST Arabidopsis thaliana protein match is: Galactose oxidase/kelch repeat superfam…	F-box domain | Galactose oxidase, beta-propeller | Kelch repeat type 1
AT2G26630	0.879	0.33093	0.228753	0.265839	0.140492	0.197061	2.28304	2.05652	2.40398	1.51804	0.947938	0.0344828	0.00375027	0.14654	UP	2.98518	AT2G26630	transposable element gene	transposase IS4 family protein, contains Pfam profile: PF01609 transposase DDE domain	Transposase, IS4-like
AT1G67105	0.786	10.9256	9.25465	34.4802	12.4121	18.3591	167.628	96.3043	123.936	79.8479	106.051	0	0.00189762	0.108264	UP	2.74762	AT1G67105	other RNA
AT5G39330	0.78	0.405362	0.288115	0.276084	0.244682	0.222072	1.12843	1.64223	1.60173	1.68147	1.29023	0	0.000215823	0.0412074	UP	2.35421	AT5G39330	Protein of unknown function (DUF1163)	Protein of unknown function (DUF1163); FUNCTIONS IN: molecular_function unknown; INVOLVED IN: biological_process unknown; LOCATED IN: cellular_component unknown; CONTAINS InterPro DOMAIN/s: Protein of unknown function DUF1163 (InterPro:IPR009544); BEST Arabidopsis thaliana protein match is: Protein of unknown function (DUF1163) (TAIR:AT1G70020.1)	Protein of unknown function DUF1163
AT5G59670	2.825	0.192507	0.180035	0.13786	0.0675583	0.0990481	0.627285	0.614461	0.813518	0.51271	0.869532	0	0.000551243	0.0638757	UP	2.34412	AT5G59670	Leucine-rich repeat protein kinase family protein	Leucine-rich repeat protein kinase family protein; FUNCTIONS IN: kinase activity; INVOLVED IN: protein amino acid phosphorylation; LOCATED IN: endomembrane system; EXPRESSED IN: 17 plant structures; EXPRESSED DURING: 13 growth stages; CONTAINS InterPro DOMAIN/s: Protein kinase, ATP binding site (InterPro:IPR017441), Protein kinase, catalytic domain (InterPro:IPR000719), Leucine-rich repeat (Inter…	Concanavalin A-like lectin/glucanase, subgroup | Leucine rich repeat 4 | Malectin-like carbohydrate-binding domain | Protein kinase domain | Protein kinase, ATP binding site | Protein kinase-like domain | Serine/threonine-protein kinase, active site
AT1G06100	0.9	0.0421576	0.170847	0.117091	0.561641	0.518169	1.29092	1.82231	1.24042	2.04373	0.565111	0.00174432	0.00919128	0.223006	UP	2.30401	AT1G06100	Fatty acid desaturase family protein	Fatty acid desaturase family protein; FUNCTIONS IN: oxidoreductase activity, oxidoreductase activity, acting on paired donors, with oxidation of a pair of donors resulting in the reduction of molecular oxygen to two molecules of water; INVOLVED IN: oxidation reduction, lipid metabolic process; EXPRESSED IN: 17 plant structures; EXPRESSED DURING: 11 growth stages; CONTAINS InterPro DOMAIN/s: Fatty…	Fatty acid desaturase, type 1 | Fatty acid desaturase, type 1, core
AT3G44490	0.69	0.0183294	0.0514256	0.0597628	0.0815613	0.173796	0.323155	0.260248	0.230989	0.578503	0.360709	0.00320309	0.00787791	0.209438	UP	2.18786	AT3G44490	histone deacetylase 17	histone deacetylase 17 (hda17); FUNCTIONS IN: histone deacetylase activity; INVOLVED IN: histone deacetylation; CONTAINS InterPro DOMAIN/s: Histone deacetylase (InterPro:IPR003084), Histone deacetylase superfamily (InterPro:IPR000286); BEST Arabidopsis thaliana protein match is: histone deacetylase 9 (TAIR:AT3G44680.1)	Histone deacetylase domain | Histone deacetylase superfamily
AT1G08730	4.739	0.15212	0.197173	0.219471	0.120818	0.210873	0.502708	0.714899	1.23354	0.839895	0.72842	0	0.00606842	0.186743	UP	2.15828	AT1G08730	Myosin family protein with Dil domain	XIC; CONTAINS InterPro DOMAIN/s: Dil domain (InterPro:IPR018444), Dilute (InterPro:IPR002710), Myosin, N-terminal, SH3-like (InterPro:IPR004009), Myosin head, motor domain (InterPro:IPR001609), IQ calmodulin-binding region (InterPro:IPR000048); BEST Arabidopsis thaliana protein match is: Myosin family protein with Dil domain (TAIR:AT1G54560.1)	Dil domain | Dilute | IQ motif, EF-hand binding site | Myosin head, motor domain | Myosin, N-terminal, SH3-like | P-loop containing nucleoside triphosphate hydrolase
AT5G46670	0.999	0.0126599	0.0118397	0.022932	0.0112378	0.0133377	0.0587369	0.0838837	0.0669046	0.0570809	0.0541605	0	0.00027046	0.0449927	UP	2.15531	AT5G46670	Cysteine/Histidine-rich C1 domain family protein	Cysteine/Histidine-rich C1 domain family protein; FUNCTIONS IN: zinc ion binding; INVOLVED IN: biological_process unknown; LOCATED IN: cellular_component unknown; CONTAINS InterPro DOMAIN/s: Zinc finger, RING-type (InterPro:IPR001841), C1-like (InterPro:IPR011424); BEST Arabidopsis thaliana protein match is: Cysteine/Histidine-rich C1 domain family protein (TAIR:AT5G55780.1)	C1-like | Zinc finger, RING-type
AT5G43175	0.812	0.0778774	0.0728319	0.0282131	0.0691293	0.147683	0.361319	0.339092	0.348245	0.23877	0.413127	0	0.000121987	0.0308214	UP	2.1034	AT5G43175	basic helix-loop-helix (bHLH) DNA-binding superfamily protein	basic helix-loop-helix (bHLH) DNA-binding superfamily protein; FUNCTIONS IN: DNA binding, sequence-specific DNA binding transcription factor activity; INVOLVED IN: regulation of transcription; LOCATED IN: nucleus; CONTAINS InterPro DOMAIN/s: Helix-loop-helix DNA-binding domain (InterPro:IPR001092), Helix-loop-helix DNA-binding (InterPro:IPR011598); BEST Arabidopsis thaliana protein match is: root…	Myc-type, basic helix-loop-helix (bHLH) domain
AT2G13410	3.849	0.0295728	0.0153649	0.0154751	0.0379179	0.0450029	0.149401	0.146182	0.158956	0.103707	0.0477946	0	0.00901847	0.221048	UP	2.08004	AT2G13410		expressed protein
AT4G25530	2.448	0.00516638	0.0434849	0.0168449	0.0412743	0.0272147	0.148613	0.0929153	0.0987108	0.125788	0.0928295	0	0.000375758	0.0528326	UP	2.0604	AT4G25530	FLOWERING WAGENINGEN	FLOWERING WAGENINGEN (FWA); CONTAINS InterPro DOMAIN/s: Homeobox (InterPro:IPR001356), Homeodomain-like (InterPro:IPR009057), Lipid-binding START (InterPro:IPR002913), Homeodomain-related (InterPro:IPR012287); BEST Arabidopsis thaliana protein match is: homeodomain GLABROUS 7 (TAIR:AT5G52170.1)	Homeobox domain | Homeodomain-like | START domain
AT1G34520	1.011	0.0125097	0.105293	0.0589155	0.0555223	0.118614	0.290199	0.296029	0.208502	0.191772	0.39603	0	0.00239601	0.121993	UP	1.97837	AT1G34520	MBOAT (membrane bound O-acyl transferase) family protein	MBOAT (membrane bound O-acyl transferase) family protein; CONTAINS InterPro DOMAIN/s: Wax synthase (InterPro:IPR017088); BEST Arabidopsis thaliana protein match is: MBOAT (membrane bound O-acyl transferase) family protein (TAIR:AT1G34490.1)	Wax synthase
AT1G34510	1.208	1.03649	1.30224	1.52854	0.975822	0.805196	4.96433	5.55957	5.17967	1.87877	4.12964	0	0.00728468	0.201311	UP	1.94261	AT1G34510	Peroxidase superfamily protein	Peroxidase superfamily protein; FUNCTIONS IN: peroxidase activity, heme binding; INVOLVED IN: oxidation reduction, response to oxidative stress; LOCATED IN: endomembrane system; EXPRESSED IN: root; CONTAINS InterPro DOMAIN/s: Haem peroxidase (InterPro:IPR010255), Plant peroxidase (InterPro:IPR000823), Peroxidase, active site (InterPro:IPR019794), Haem peroxidase, plant/fungal/bacterial (InterPro:…	Haem peroxidase | Haem peroxidase, plant/fungal/bacterial | Peroxidase, active site | Plant peroxidase
AT3G12910	0.954	0.119314	0.0123982	0.0816466	0.0117679	0.0139668	0.184523	0.213327	0.156289	0.107592	0.238204	0	0.00320879	0.138241	UP	1.91224	AT3G12910	NAC (No Apical Meristem) domain transcriptional regulator superfamily protein	NAC (No Apical Meristem) domain transcriptional regulator superfamily protein; CONTAINS InterPro DOMAIN/s: No apical meristem (NAM) protein (InterPro:IPR003441); BEST Arabidopsis thaliana protein match is: NAC domain containing protein 42 (TAIR:AT2G43000.1)	NAC domain
AT1G61270	1.356	0.0279807	0.00872264	0.0101368	0.00827921	0.049131	0.0778914	0.0794562	0.0720397	0.0588742	0.103744	0	0.000724707	0.0724793	UP	1.91082	AT1G61270	Transmembrane amino acid transporter family protein	Transmembrane amino acid transporter family protein; CONTAINS InterPro DOMAIN/s: Amino acid transporter, transmembrane (InterPro:IPR013057); BEST Arabidopsis thaliana protein match is: Transmembrane amino acid transporter family protein (TAIR:AT3G01760.1)	Amino acid transporter, transmembrane
AT3G27473	1.989	0.0317931	0.0535199	0.0990538	0.00564435	0.0334951	0.171108	0.222696	0.209377	0.074541	0.157776	0	0.00571782	0.181437	UP	1.90232	AT3G27473	Cysteine/Histidine-rich C1 domain family protein	Cysteine/Histidine-rich C1 domain family protein; FUNCTIONS IN: zinc ion binding; INVOLVED IN: intracellular signaling pathway; EXPRESSED IN: stem, sperm cell, root; CONTAINS InterPro DOMAIN/s: Protein kinase C-like, phorbol ester/diacylglycerol binding (InterPro:IPR002219), DC1 (InterPro:IPR004146), Zinc finger, PHD-type (InterPro:IPR001965), C1-like (InterPro:IPR011424); BEST Arabidopsis thalia…	C1-like | DC1 | Protein kinase C-like, phorbol ester/diacylglycerol-binding domain | Zinc finger, PHD-type
AT4G04430	2.088	0.00605713	0.0056647	0.0109718	0.0161302	0.00638139	0.0505846	0.0286672	0.0369351	0.0163862	0.0362782	0	0.00879438	0.220049	UP	1.90119	AT4G04430	transposable element gene	CACTA-like transposase family (Ptta/En/Spm), has a 8.6e-122 P-value blast match to At5g36655.1/81-333 CACTA-like transposase family (Ptta/En/Spm) (CACTA-element) (Arabidopsis thaliana)
AT4G22880	1.257	0.130799	0.0846866	0.091126	0.70557	0.625406	1.44712	0.90476	1.52564	1.53334	0.697313	0	0.00440875	0.159303	UP	1.89917	AT4G22880	leucoanthocyanidin dioxygenase	leucoanthocyanidin dioxygenase (LDOX); CONTAINS InterPro DOMAIN/s: Oxoglutarate/iron-dependent oxygenase (InterPro:IPR005123); BEST Arabidopsis thaliana protein match is: flavonol synthase 1 (TAIR:AT5G08640.2)	Isopenicillin N synthase-like | Non-haem dioxygenase N-terminal domain | Oxoglutarate/iron-dependent dioxygenase
AT4G04223	0.565	2.02728	1.96198	5.25112	3.34101	2.24888	15.6892	12.1035	9.17417	6.1699	11.7834	0.0724843	0.00482925	0.166273	UP	1.88879	AT4G04223	other RNA
AT2G43141	0.075	0.16863	0.157705	0.183273	0.655621	0.532973	1.40828	1.75581	1.43958	1.06444	0.5324	0.408269	0.00854908	0.216654	UP	1.86838	AT2G43141	snoRNA	snoRNA
AT1G06540	0.409	0.0309225	0.0289191	0.347277	0.411734	0.0325778	0.430402	0.731748	0.691381	0.752882	0.449784	0	0.00448935	0.16049	UP	1.84378	AT1G06540		unknown protein; BEST Arabidopsis thaliana protein match is: unknown protein (TAIR:AT2G30930.1)
AT2G20815	2.269	2.59748	2.40743	2.78861	3.67522	2.85025	8.4085	8.76419	10.8074	11.6273	11.1629	0.266538	0.000154161	0.035727	UP	1.82606	AT2G20815	Family of unknown function (DUF566)	Family of unknown function (DUF566) ; FUNCTIONS IN: molecular_function unknown; INVOLVED IN: biological_process unknown; CONTAINS InterPro DOMAIN/s: Protein of unknown function DUF566 (InterPro:IPR007573); LOCATED IN: chloroplast; BEST Arabidopsis thaliana protein match is: Family of unknown function (DUF566) (TAIR:AT2G20616.1)	Protein of unknown function DUF566
AT5G34810	0.663	0.400593	0.517359	0.490662	0.253996	0.381844	1.43377	2.00426	1.0779	1.53096	1.1262	0	0.00255142	0.124619	UP	1.81088	AT5G34810	transposable element gene	pseudogene, hypothetical protein, predicted proteins - Arabidopsis thaliana
AT1G60095	1.75	0.469756	0.304146	0.814254	0.352836	0.17512	1.60275	1.1561	1.87733	1.0362	1.74995	0	0.00109761	0.0842102	UP	1.81046	AT1G60095	Mannose-binding lectin superfamily protein	Mannose-binding lectin superfamily protein; CONTAINS InterPro DOMAIN/s: Mannose-binding lectin (InterPro:IPR001229); BEST Arabidopsis thaliana protein match is: Mannose-binding lectin superfamily protein (TAIR:AT1G60110.1)	Mannose-binding lectin
AT1G16420	1.338	0.0850714	0.11492	0.0582144	0.0419529	0.049792	0.25436	0.187892	0.172916	0.366521	0.234542	0	0.00476425	0.165733	UP	1.79719	AT1G16420	metacaspase 8	metacaspase 8 (MC8); CONTAINS InterPro DOMAIN/s: Peptidase C14, caspase catalytic (InterPro:IPR011600); BEST Arabidopsis thaliana protein match is: metacaspase 7 (TAIR:AT1G79310.1)	Caspase-like domain | Peptidase C14, caspase domain
AT1G37999	3.924	0.00322306	0.00301424	0.012844	0.0143051	0.0033956	0.0209351	0.033559	0.022274	0.0261577	0.0248194	0	0.000693858	0.072187	UP	1.7962	AT1G37999	transposable element gene	pseudogene, hypothetical protein, contains similarity to replication proteins from (Arabidopsis thaliana)
AT3G13140	0.552	0.0229118	0.064282	0.0913042	0.0610142	0.120691	0.276383	0.32531	0.232852	0.144626	0.254849	0	0.00191974	0.10824	UP	1.77648	AT3G13140	hydroxyproline-rich glycoprotein family protein	hydroxyproline-rich glycoprotein family protein
AT4G28850	1.096	0.773146	0.679888	1.48407	0.952623	1.20357	3.05169	3.30961	5.38999	2.29968	3.32734	0	0.00699322	0.197645	UP	1.77062	AT4G28850	xyloglucan endotransglucosylase/hydrolase 26	xyloglucan endotransglucosylase/hydrolase 26 (XTH26); FUNCTIONS IN: hydrolase activity, acting on glycosyl bonds, hydrolase activity, hydrolyzing O-glycosyl compounds, xyloglucan:xyloglucosyl transferase activity; INVOLVED IN: carbohydrate metabolic process, cellular glucan metabolic process; LOCATED IN: endomembrane system, apoplast, cell wall; EXPRESSED IN: root; CONTAINS InterPro DOMAIN/s: Xyl…	Concanavalin A-like lectin/glucanase, subgroup | Concanavalin A-like lectin/glucanases superfamily | Glycoside hydrolase, family 16 | Glycoside hydrolase, family 16, active site | Xyloglucan endo-transglycosylase, C-terminal | Xyloglucan endotransglucosylase/hydrolase
AT1G23700	1.422	0.0444701	0.00831779	0.0612197	0.00789494	0.0468507	0.173311	0.109443	0.0903896	0.0721821	0.114148	0	0.00656671	0.191386	UP	1.72916	AT1G23700	Protein kinase superfamily protein	Protein kinase superfamily protein; FUNCTIONS IN: protein serine/threonine kinase activity, protein kinase activity, kinase activity, ATP binding; INVOLVED IN: protein amino acid phosphorylation; LOCATED IN: cellular_component unknown; EXPRESSED IN: 15 plant structures; EXPRESSED DURING: 4 anthesis, LP.02 two leaves visible, petal differentiation and expansion stage, E expanded cotyledon stage, D…	Protein kinase domain | Protein kinase-like domain
AT5G38820	1.371	0.0461243	0.043136	0.116968	0.00818863	0.106906	0.145518	0.270688	0.281256	0.207964	0.149966	0	0.00397109	0.15216	UP	1.71569	AT5G38820	Transmembrane amino acid transporter family protein	Transmembrane amino acid transporter family protein; CONTAINS InterPro DOMAIN/s: Amino acid transporter, transmembrane (InterPro:IPR013057); BEST Arabidopsis thaliana protein match is: Transmembrane amino acid transporter family protein (TAIR:AT3G30390.2)	Amino acid transporter, transmembrane
AT5G50950	2.049	9.80797	9.8306	10.351	8.54186	9.56569	23.0532	24.3927	37.5252	34.2143	38.3788	0	0.00245622	0.123192	UP	1.71192	AT5G50950	FUMARASE 2	FUMARASE 2 (FUM2); FUNCTIONS IN: fumarate hydratase activity, protein binding; INVOLVED IN: nitrate assimilation, response to salt stress, fumarate metabolic process; LOCATED IN: cytosol, mitochondrion; EXPRESSED IN: male gametophyte, guard cell, root, pollen tube; EXPRESSED DURING: L mature pollen stage, M germinated pollen stage; CONTAINS InterPro DOMAIN/s: Fumarate hydratase, class II (InterPr…	Fumarase C, C-terminal | Fumarase/histidase, N-terminal | Fumarate hydratase, class II | Fumarate lyase family | Fumarate lyase, N-terminal | Fumarate lyase, conserved site | L-Aspartase-like
AT2G34030	1.701	0.0669169	0.0625815	0.158922	0.0594	0.0234997	0.117287	0.232249	0.281097	0.288304	0.273553	0	0.00372761	0.146335	UP	1.68324	AT2G34030	Calcium-binding EF-hand family protein	Calcium-binding EF-hand family protein; FUNCTIONS IN: calcium ion binding; INVOLVED IN: biological_process unknown; LOCATED IN: endomembrane system; CONTAINS InterPro DOMAIN/s: EF-Hand 1, calcium-binding site (InterPro:IPR018247), EF-HAND 2 (InterPro:IPR018249), EF-hand-like domain (InterPro:IPR011992), Calcium-binding EF-hand (InterPro:IPR002048), Calcium/calmodulin-dependent protein kinase-like…	EF-Hand 1, calcium-binding site | EF-hand domain | EF-hand domain pair
AT5G35190	0.987	5.80468	4.70959	7.22785	3.7877	5.19743	16.135	18.2058	26.0658	10.8732	14.549	0.060241	0.00819895	0.213084	UP	1.68315	AT5G35190	proline-rich extensin-like family protein	proline-rich extensin-like family protein; FUNCTIONS IN: structural constituent of cell wall; INVOLVED IN: plant-type cell wall organization; LOCATED IN: endomembrane system; EXPRESSED IN: root; CONTAINS InterPro DOMAIN/s: Extensin-like repeat (InterPro:IPR006706); BEST Arabidopsis thaliana protein match is: Proline-rich extensin-like family protein (TAIR:AT4G13390.1)	Extensin domain
AT4G19680	1.358	0.363214	0.740332	0.529709	0.487754	0.520022	1.23578	1.54271	2.32081	1.28493	1.96823	0	0.00397577	0.152166	UP	1.6611	AT4G19680	iron regulated transporter 2	iron regulated transporter 2 (IRT2); FUNCTIONS IN: zinc ion transmembrane transporter activity, iron ion transmembrane transporter activity; INVOLVED IN: zinc ion transport, cellular response to iron ion starvation, iron ion transport; LOCATED IN: endomembrane system, integral to membrane, membrane; EXPRESSED IN: root epidermis; CONTAINS InterPro DOMAIN/s: Zinc/iron permease, fungal/plant (InterP…	Zinc/iron permease | Zinc/iron permease, fungal/plant
AT5G58310	1.004	0.591613	0.229221	0.436561	0.849881	0.797911	1.74414	2.6954	1.07703	1.8339	1.83111	0.0540816	0.00522667	0.173726	UP	1.66011	AT5G58310	methyl esterase 18	methyl esterase 18 (MES18); CONTAINS InterPro DOMAIN/s: Alpha/beta hydrolase fold-1 (InterPro:IPR000073); BEST Arabidopsis thaliana protein match is: methyl esterase 16 (TAIR:AT4G16690.1)	Alpha/Beta hydrolase fold
AT3G27620	1.341	0.0848811	0.185224	0.133252	0.108834	0.188786	0.481327	0.526706	0.379564	0.348692	0.476103	0	0.000154229	0.0354981	UP	1.65817	AT3G27620	alternative oxidase 1C	alternative oxidase 1C (AOX1C); CONTAINS InterPro DOMAIN/s: Alternative oxidase (InterPro:IPR002680); BEST Arabidopsis thaliana protein match is: alternative oxidase 1B (TAIR:AT3G22360.1)	Alternative oxidase
AT1G28850	0.072	1.2296	0.821382	0.445454	0.155925	0.555181	1.46695	2.49404	2.07083	1.4256	2.55502	0	0.00242364	0.122842	UP	1.64226	AT1G28850	pre-tRNA	tRNA-Pro (anticodon: TGG)
AT5G06630	1.483	2.70343	3.18229	3.93919	1.2945	1.85984	7.68395	8.80701	11.1529	5.28326	7.50848	0.116732	0.0023016	0.118081	UP	1.63942	AT5G06630	proline-rich extensin-like family protein	proline-rich extensin-like family protein; FUNCTIONS IN: structural constituent of cell wall; INVOLVED IN: plant-type cell wall organization; LOCATED IN: endomembrane system; EXPRESSED IN: leaf whorl, hypocotyl, male gametophyte, root, leaf; EXPRESSED DURING: 6 growth stages; CONTAINS InterPro DOMAIN/s: Extensin-like repeat (InterPro:IPR006706); BEST Arabidopsis thaliana protein match is: Proline…	Extensin domain
AT5G46140	1.409	0.224402	0.142707	0.0682882	0.231066	0.236415	0.308175	0.569258	0.456118	0.78514	0.683529	0	0.00760436	0.205251	UP	1.63397	AT5G46140	Protein of unknown function (DUF295)	Protein of unknown function (DUF295); CONTAINS InterPro DOMAIN/s: Protein of unknown function DUF295 (InterPro:IPR005174); BEST Arabidopsis thaliana protein match is: Protein of unknown function (DUF295) (TAIR:AT5G46130.1)	Protein of unknown function DUF295
AT5G01335	5.457	0.0857522	0.0715266	0.0915187	0.0678904	0.0415088	0.131184	0.221571	0.264747	0.223623	0.255808	0	0.00196025	0.109787	UP	1.61465	AT5G01335	transposable element gene	non-LTR retrotransposon family (LINE), has a 3.4e-29 P-value blast match to GB:AAA67727 reverse transcriptase (LINE-element) (Mus musculus)
AT4G02960	4.437	0.0256537	0.0346546	0.0382076	0.0531347	0.0510511	0.150762	0.121414	0.121668	0.125949	0.0999937	0	6.37075e-05	0.0211963	UP	1.61241	AT4G02960	transposable element gene	copia-like retrotransposon family, has a 0. P-value blast match to dbj|BAA78426.1| polyprotein (AtRE2-1) (Arabidopsis thaliana) (Ty1_Copia-element)	GAG-pre-integrase domain | Integrase, catalytic core | Reverse transcriptase, RNA-dependent DNA polymerase | Ribonuclease H-like domain | Zinc finger, CCHC-type
AT1G61080	2.724	0.0603578	0.0390789	0.220344	0.144248	0.102721	0.193871	0.268082	0.466196	0.456358	0.345613	0	0.007861	0.209154	UP	1.61009	AT1G61080	Hydroxyproline-rich glycoprotein family protein	Hydroxyproline-rich glycoprotein family protein; FUNCTIONS IN: molecular_function unknown; INVOLVED IN: biological_process unknown; LOCATED IN: chloroplast; EXPRESSED IN: male gametophyte, flower, pollen tube; EXPRESSED DURING: L mature pollen stage, M germinated pollen stage, 4 anthesis; BEST Arabidopsis thaliana protein match is: unknown protein (TAIR:AT1G11070.1)
AT1G34540	1.497	0.126726	0.102714	0.156094	0.0074994	0.0801062	0.384132	0.231911	0.346879	0.266644	0.20963	0	0.00210514	0.113186	UP	1.60493	AT1G34540	cytochrome P450, family 94, subfamily D, polypeptide 1	cytochrome P450, family 94, subfamily D, polypeptide 1 (CYP94D1); FUNCTIONS IN: electron carrier activity, monooxygenase activity, iron ion binding, oxygen binding, heme binding; INVOLVED IN: oxidation reduction; LOCATED IN: endomembrane system; CONTAINS InterPro DOMAIN/s: Cytochrome P450 (InterPro:IPR001128), Cytochrome P450, E-class, group I (InterPro:IPR002401), Cytochrome P450, conserved site…	Cytochrome P450 | Cytochrome P450, E-class, group I | Cytochrome P450, conserved site
AT4G20060	3.405	2.65574	2.52537	2.93747	2.40358	2.57878	7.90303	7.07034	7.83812	8.00846	8.65383	0	6.33596e-06	0.00626216	UP	1.59122	AT4G20060	ARM repeat superfamily protein	EMBRYO DEFECTIVE 1895 (EMB1895); FUNCTIONS IN: binding; INVOLVED IN: embryo development ending in seed dormancy; LOCATED IN: cellular_component unknown; EXPRESSED IN: 10 plant structures; EXPRESSED DURING: 6 growth stages; CONTAINS InterPro DOMAIN/s: Armadillo-type fold (InterPro:IPR016024)	Armadillo-type fold
AT5G25230	2.922	0.143168	0.0445925	0.0581381	0.0807312	0.132548	0.341794	0.283098	0.248268	0.27784	0.218575	0.00263798	0.000211569	0.040626	UP	1.5766	AT5G25230	Ribosomal protein S5/Elongation factor G/III/V family protein	Ribosomal protein S5/Elongation factor G/III/V family protein; FUNCTIONS IN: translation factor activity, nucleic acid binding, GTP binding, translation elongation factor activity, GTPase activity; LOCATED IN: nucleolus; EXPRESSED IN: cultured cell; CONTAINS InterPro DOMAIN/s: Protein synthesis factor, GTP-binding (InterPro:IPR000795), Translation elongation factor EFG/EF2, domain IV (InterPro:IP…	Elongation factor G, III-V domain | Elongation factor, GTP-binding domain | P-loop containing nucleoside triphosphate hydrolase | Ribosomal protein S5 domain 2-type fold | Ribosomal protein S5 domain 2-type fold, subgroup | Small GTP-binding protein domain | Translation elongation factor EFG, V domain | Translation elongation factor EFG/EF2, domain IV | Translation elongation factor EFTu/EF1A, do…
AT3G60280	0.914	0.345932	0.608218	0.586512	0.0614147	0.481075	1.34819	1.42766	1.64816	0.736194	0.982675	0	0.00433262	0.158426	UP	1.56015	AT3G60280	uclacyanin 3	uclacyanin 3 (UCC3); FUNCTIONS IN: electron carrier activity, copper ion binding; LOCATED IN: anchored to membrane; EXPRESSED IN: flower; EXPRESSED DURING: petal differentiation and expansion stage; CONTAINS InterPro DOMAIN/s: Plastocyanin-like (InterPro:IPR003245), Cupredoxin (InterPro:IPR008972); BEST Arabidopsis thaliana protein match is: Cupredoxin superfamily protein (TAIR:AT3G60270.1)	Cupredoxin | Plastocyanin-like
AT5G07380	2.206	0.70377	0.6371	1.06445	1.19186	1.28537	1.96716	2.59784	2.7619	3.6827	3.3166	0.0400681	0.0015333	0.0979565	UP	1.55295	AT5G07380		unknown protein; FUNCTIONS IN: molecular_function unknown; INVOLVED IN: biological_process unknown; LOCATED IN: cellular_component unknown; EXPRESSED IN: egg cell
AT1G74770	3.904	0.443821	0.239345	1.24756	0.88283	0.249149	1.48198	1.62828	1.71598	2.81321	1.28336	0	0.00887085	0.22016	UP	1.5427	AT1G74770	zinc ion binding	zinc ion binding; FUNCTIONS IN: zinc ion binding; INVOLVED IN: biological_process unknown; LOCATED IN: cellular_component unknown; EXPRESSED IN: hypocotyl, root; CONTAINS InterPro DOMAIN/s: Zinc finger, CTCHY-type (InterPro:IPR017921), Zinc finger, CHY-type (InterPro:IPR008913), Zinc finger, RING-type (InterPro:IPR001841), Haemerythrin/HHE cation-binding motif (InterPro:IPR012312); BEST Arabidops…	Haemerythrin/HHE cation-binding motif | Rubredoxin-type fold | Zinc finger, CHY-type | Zinc finger, CTCHY-type | Zinc finger, RING-type | Zinc finger, RING/FYVE/PHD-type
AT5G63250	0.569	0.55568	0.43653	0.507301	0.414339	0.398091	1.25813	1.19924	0.840328	1.54335	1.76868	0	0.00485626	0.16669	UP	1.51549	AT5G63250	Carbohydrate-binding X8 domain superfamily protein	Carbohydrate-binding X8 domain superfamily protein; FUNCTIONS IN: molecular_function unknown; INVOLVED IN: biological_process unknown; LOCATED IN: endomembrane system; CONTAINS InterPro DOMAIN/s: X8 (InterPro:IPR012946); BEST Arabidopsis thaliana protein match is: Carbohydrate-binding X8 domain superfamily protein (TAIR:AT5G63240.1)	X8
AT5G18180	0.57	0.643458	0.60177	1.00478	0.768136	0.724657	1.46181	2.20676	1.97729	3.22366	1.80445	0.000979509	0.00829053	0.213975	UP	1.5119	AT5G18180	H/ACA ribonucleoprotein complex, subunit Gar1/Naf1 protein	H/ACA ribonucleoprotein complex, subunit Gar1/Naf1 protein; FUNCTIONS IN: snoRNA binding, pseudouridine synthase activity, RNA binding; LOCATED IN: chloroplast thylakoid membrane, membrane; EXPRESSED IN: 14 plant structures; EXPRESSED DURING: LP.06 six leaves visible, 4 anthesis, F mature embryo stage, petal differentiation and expansion stage, E expanded cotyledon stage; CONTAINS InterPro DOMAIN…	H/ACA ribonucleoprotein complex, subunit Gar1 | H/ACA ribonucleoprotein complex, subunit Gar1/Naf1 | Translation protein, beta-barrel domain
AT5G34795	1.431	0.892646	0.702565	0.944539	0.588397	1.05217	2.4193	3.15389	2.46829	2.09605	1.76195	0	0.00147523	0.096447	UP	1.50922	AT5G34795		pseudogene, hypothetical protein
AT5G49080	2.026	2.21608	1.85066	2.56229	1.19137	1.34822	5.50868	4.80393	7.73742	3.34938	4.68423	0.168224	0.0068622	0.195421	UP	1.50837	AT5G49080	transposable element gene	similar to proline-rich extensin-like family protein [Arabidopsis thaliana] (TAIR:AT5G06640.1); similar to ATHRGP1 (ATHRGP1), structural constituent of cell wall [Arabidopsis thaliana] (TAIR:AT3G54590.1); similar to proline-rich extensin-like family protein [Arabidopsis thaliana] (TAIR:AT4G08410.1); similar to Extensin-like re (GB:ABD65126.1); similar to extensin, putative [Brassica oleracea] (GB…	Extensin domain
AT3G23510	3.062	0.30978	0.36742	0.363786	0.642182	0.300254	1.00089	1.17732	0.770839	1.56806	1.09909	0.00124944	0.00271097	0.128671	UP	1.5016	AT3G23510	Cyclopropane-fatty-acyl-phospholipid synthase	Cyclopropane-fatty-acyl-phospholipid synthase; FUNCTIONS IN: cyclopropane-fatty-acyl-phospholipid synthase activity; INVOLVED IN: lipid biosynthetic process; LOCATED IN: endomembrane system; CONTAINS InterPro DOMAIN/s: Amine oxidase (InterPro:IPR002937), Cyclopropane-fatty-acyl-phospholipid/mycolic acid synthase (InterPro:IPR003333), Adrenodoxin reductase (InterPro:IPR000759); BEST Arabidopsis th…	Amine oxidase | Mycolic acid cyclopropane synthase | S-adenosyl-L-methionine-dependent methyltransferase-like
AT5G60250	2.175	0.93619	0.614507	0.591949	0.366478	0.434955	2.25	1.41455	0.924263	1.87195	1.82593	0	0.00609241	0.186797	UP	1.49298	AT5G60250	zinc finger (C3HC4-type RING finger) family protein	zinc finger (C3HC4-type RING finger) family protein; FUNCTIONS IN: zinc ion binding, nucleic acid binding; EXPRESSED IN: 14 plant structures; EXPRESSED DURING: 8 growth stages; CONTAINS InterPro DOMAIN/s: Zinc finger, RING-type, conserved site (InterPro:IPR017907), Zinc finger, C6HC-type (InterPro:IPR002867), Zinc finger, RING-type (InterPro:IPR001841), Polynucleotidyl transferase, ribonuclease H…	Ribonuclease H-like domain | Zinc finger, C3HC4 RING-type | Zinc finger, C6HC-type | Zinc finger, RING-type | Zinc finger, RING-type, conserved site | Zinc finger, RING/FYVE/PHD-type
AT2G25820	0.911	0.0694143	0.0129834	0.0855004	0.209498	0.131634	0.270525	0.328524	0.366837	0.162746	0.296961	0	0.00497017	0.168875	UP	1.48574	AT2G25820	Integrase-type DNA-binding superfamily protein	Integrase-type DNA-binding superfamily protein; FUNCTIONS IN: sequence-specific DNA binding transcription factor activity; INVOLVED IN: regulation of transcription, DNA-dependent; EXPRESSED IN: sepal, root, seed, stamen; CONTAINS InterPro DOMAIN/s: DNA-binding, integrase-type (InterPro:IPR016177), Pathogenesis-related transcriptional factor/ERF, DNA-binding (InterPro:IPR001471); BEST Arabidopsis …	AP2/ERF domain | DNA-binding domain
AT2G27550	0.866	4.01617	4.79398	5.77224	3.7206	5.06202	10.6922	9.93931	15.6556	12.5242	15.7821	0	0.00161205	0.101066	UP	1.46704	AT2G27550	centroradialis	centroradialis (ATC); CONTAINS InterPro DOMAIN/s: Phosphatidylethanolamine-binding, conserved site (InterPro:IPR001858), Phosphatidylethanolamine-binding protein PEBP (InterPro:IPR008914); BEST Arabidopsis thaliana protein match is: PEBP (phosphatidylethanolamine-binding protein) family protein (TAIR:AT5G03840.1)	Phosphatidylethanolamine-binding protein PEBP | Phosphatidylethanolamine-binding, conserved site
AT2G04490	4.484	0.0141027	0.0290158	0.0255453	0.0225333	0.0267438	0.0706651	0.0667451	0.0401311	0.0635859	0.0844657	0	0.00282776	0.129461	UP	1.465	AT2G04490	transposable element gene	copia-like retrotransposon family, has a 0. P-value blast match to GB:CAA72989 open reading frame 1 (Ty1_Copia-element) (Brassica oleracea)
AT5G05500	0.73	3.65559	2.93267	4.11108	1.89161	4.90993	6.38226	7.85521	13.4168	8.82698	10.6582	0	0.00538082	0.176925	UP	1.42951	AT5G05500	Pollen Ole e 1 allergen and extensin family protein	Pollen Ole e 1 allergen and extensin family protein; FUNCTIONS IN: molecular_function unknown; INVOLVED IN: biological_process unknown; LOCATED IN: endomembrane system; EXPRESSED IN: root; CONTAINS InterPro DOMAIN/s: Pollen Ole e 1 allergen/extensin (InterPro:IPR006041); BEST Arabidopsis thaliana protein match is: Pollen Ole e 1 allergen and extensin family protein (TAIR:AT2G34700.1)	Pollen Ole e 1 allergen/extensin
AT4G17710	2.161	0.00585252	0.0273667	0.0530057	0.0675363	0.0554924	0.0923211	0.116335	0.116579	0.110828	0.125188	0	0.00141625	0.0946154	UP	1.42339	AT4G17710	homeodomain GLABROUS 4	homeodomain GLABROUS 4 (HDG4); FUNCTIONS IN: DNA binding, sequence-specific DNA binding transcription factor activity; INVOLVED IN: regulation of transcription, DNA-dependent, regulation of transcription; LOCATED IN: nucleus; EXPRESSED IN: flower; CONTAINS InterPro DOMAIN/s: Homeobox, conserved site (InterPro:IPR017970), Homeobox (InterPro:IPR001356), Homeodomain-like (InterPro:IPR009057), Lipid-…	Homeobox domain | Homeobox, conserved site | Homeodomain-like | START domain
AT4G13390	1.509	4.48396	3.8329	3.5859	2.04594	3.54079	8.34482	9.86114	12.0851	7.44446	8.77032	0	0.000673712	0.0709699	UP	1.41092	AT4G13390	Proline-rich extensin-like family protein	Proline-rich extensin-like family protein; FUNCTIONS IN: structural constituent of cell wall; INVOLVED IN: plant-type cell wall organization; LOCATED IN: endomembrane system; CONTAINS InterPro DOMAIN/s: Extensin-like repeat (InterPro:IPR006706); BEST Arabidopsis thaliana protein match is: Proline-rich extensin-like family protein (TAIR:AT5G06640.1)	Extensin domain
AT4G30320	0.486	0.598534	1.38722	1.04646	1.1781	1.23373	2.10082	1.94597	3.64973	2.74559	3.94108	0	0.00869761	0.218932	UP	1.40163	AT4G30320	CAP (Cysteine-rich secretory proteins, Antigen 5, and Pathogenesis-related 1 protein) superfamily protein	CAP (Cysteine-rich secretory proteins, Antigen 5, and Pathogenesis-related 1 protein) superfamily protein; FUNCTIONS IN: molecular_function unknown; INVOLVED IN: biological_process unknown; LOCATED IN: endomembrane system, extracellular region; EXPRESSED IN: root; CONTAINS InterPro DOMAIN/s: Allergen V5/Tpx-1 related, conserved site (InterPro:IPR018244), Allergen V5/Tpx-1 related (InterPro:IPR001…	Allergen V5/Tpx-1-related, conserved site | CAP domain | Cysteine-rich secretory protein, allergen V5/Tpx-1-related | Ves allergen
AT4G27820	1.645	30.7148	30.8023	42.9688	26.8005	22.2018	74.0023	89.811	88.3721	92.4375	60.3031	0.000215988	0.000286365	0.0458238	UP	1.39953	AT4G27820	beta glucosidase 9	beta glucosidase 9 (BGLU9); FUNCTIONS IN: cation binding, hydrolase activity, hydrolyzing O-glycosyl compounds, catalytic activity; INVOLVED IN: carbohydrate metabolic process; LOCATED IN: peroxisome; EXPRESSED IN: 20 plant structures; EXPRESSED DURING: 13 growth stages; CONTAINS InterPro DOMAIN/s: Glycoside hydrolase, family 1 (InterPro:IPR001360), Glycoside hydrolase, family 1, active site (Int…	Glycoside hydrolase, catalytic domain | Glycoside hydrolase, family 1 | Glycoside hydrolase, family 1, active site | Glycoside hydrolase, superfamily
AT5G07640	1.241	0.499369	0.352645	0.801171	0.931781	0.504628	0.974029	1.66886	2.11703	1.93909	1.42133	0	0.00430316	0.157864	UP	1.39412	AT5G07640	RING/U-box superfamily protein	RING/U-box superfamily protein; FUNCTIONS IN: zinc ion binding; EXPRESSED IN: embryo; EXPRESSED DURING: D bilateral stage; CONTAINS InterPro DOMAIN/s: Zinc finger, RING-type, conserved site (InterPro:IPR017907), Zinc finger, C6HC-type (InterPro:IPR002867), Zinc finger, RING-type (InterPro:IPR001841); BEST Arabidopsis thaliana protein match is: RING/U-box superfamily protein (TAIR:AT2G19610.2)	Ribonuclease H-like domain | Zinc finger, C6HC-type | Zinc finger, RING-type | Zinc finger, RING-type, conserved site | Zinc finger, RING/FYVE/PHD-type
AT1G27360	1.764	4.35199	4.61985	4.82857	4.11769	4.56985	11.1968	12.1818	11.9295	11.825	11.8825	0	1.46423e-09	4.9204e-05	UP	1.39194	AT1G27360	squamosa promoter-like 11	squamosa promoter-like 11 (SPL11); FUNCTIONS IN: DNA binding, sequence-specific DNA binding transcription factor activity; INVOLVED IN: regulation of transcription, regulation of timing of transition from vegetative to reproductive phase; LOCATED IN: nucleus; EXPRESSED IN: 21 plant structures; EXPRESSED DURING: 10 growth stages; CONTAINS InterPro DOMAIN/s: Transcription factor, SBP-box (InterPro:…	Transcription factor, SBP-box
AT5G34800	2.037	1.18588	0.888399	1.30684	0.755054	1.01388	3.0016	3.32049	2.63757	2.25632	2.04526	0	0.00104852	0.0823235	UP	1.36456	AT5G34800	transposable element gene	pseudogene, hypothetical protein, predicted proteins - Arabidopsis thaliana
AT4G04130	3.603	0.0807348	0.0755042	0.156415	0.0716658	0.0628681	0.218608	0.235906	0.258281	0.231071	0.189214	0.122751	0.000278764	0.0450365	UP	1.3413	AT4G04130	transposable element gene	similar to Ulp1 protease family protein [Arabidopsis thaliana] (TAIR:AT3G42690.1); similar to Ulp1 protease family protein [Arabidopsis thaliana] (TAIR:AT5G20750.1); similar to Ulp1 protease family protein [Brassica oleracea] (GB:ABD65034.1); contains InterPro domain Peptidase C48, SUMO/Sentrin/Ubl1; (InterPro:IPR003653)
AT1G76480	0.838	0.13583	0.12703	0.049208	0.0133969	0.111301	0.266082	0.128571	0.177923	0.231362	0.297004	0	0.00948928	0.225834	UP	1.33381	AT1G76480		unknown protein; FUNCTIONS IN: molecular_function unknown; INVOLVED IN: biological_process unknown; LOCATED IN: cellular_component unknown; BEST Arabidopsis thaliana protein match is: unknown protein (TAIR:AT1G20890.1)
AT2G42980	1.584	0.31243	0.605915	0.656611	1.05604	1.00416	1.68181	1.83652	1.73511	1.95119	1.90894	0.00340971	0.000627598	0.0680316	UP	1.326	AT2G42980	Eukaryotic aspartyl protease family protein	Eukaryotic aspartyl protease family protein; FUNCTIONS IN: aspartic-type endopeptidase activity; INVOLVED IN: proteolysis; EXPRESSED IN: 7 plant structures; EXPRESSED DURING: 4 anthesis; CONTAINS InterPro DOMAIN/s: Peptidase aspartic (InterPro:IPR021109), Peptidase aspartic, catalytic (InterPro:IPR009007), Peptidase A1 (InterPro:IPR001461); BEST Arabidopsis thaliana protein match is: Eukaryotic a…	Aspartic peptidase | Aspartic peptidase domain
AT3G52270	0.852	0.252352	0.0694125	0.145198	0.0395303	0.0781944	0.316807	0.29507	0.356033	0.22756	0.266721	0	0.00624461	0.187864	UP	1.32239	AT3G52270	Transcription initiation factor IIF, beta subunit	Transcription initiation factor IIF, beta subunit; FUNCTIONS IN: RNA polymerase II transcription factor activity, catalytic activity, ATP binding; INVOLVED IN: transcription initiation from RNA polymerase II promoter; LOCATED IN: transcription factor TFIIF complex; EXPRESSED IN: 9 plant structures; EXPRESSED DURING: M germinated pollen stage, 4 anthesis, F mature embryo stage, petal differentiati…	Transcription Factor IIF, Rap30/Rap74, interaction | Transcription initiation factor IIF, beta subunit | Winged helix-turn-helix DNA-binding domain
AT2G23620	0.918	0.923059	0.579799	1.32264	1.13734	1.29179	2.59514	2.67335	2.55948	1.92564	3.38312	0	0.000817544	0.0754746	UP	1.32195	AT2G23620	methyl esterase 1	methyl esterase 1 (MES1); CONTAINS InterPro DOMAIN/s: Alpha/beta hydrolase fold-1 (InterPro:IPR000073); BEST Arabidopsis thaliana protein match is: acetone-cyanohydrin lyase (TAIR:AT2G23600.1)	Alpha/Beta hydrolase fold
AT2G24980	1.68	5.45791	5.44224	6.78817	2.45248	4.24317	13.6287	13.3182	15.825	7.6507	10.4799	0.180328	0.00377624	0.147041	UP	1.32057	AT2G24980	Proline-rich extensin-like family protein	Proline-rich extensin-like family protein; FUNCTIONS IN: structural constituent of cell wall; INVOLVED IN: plant-type cell wall organization; LOCATED IN: endomembrane system; EXPRESSED IN: root; CONTAINS InterPro DOMAIN/s: Extensin-like repeat (InterPro:IPR006706); BEST Arabidopsis thaliana protein match is: proline-rich extensin-like family protein (TAIR:AT5G35190.1)	Extensin domain
AT5G07310	0.792	0.495033	0.28375	0.26033	0.212625	0.218707	0.785339	0.619732	0.616704	1.08	0.505539	0	0.00907146	0.221539	UP	1.29467	AT5G07310	Integrase-type DNA-binding superfamily protein	Integrase-type DNA-binding superfamily protein; FUNCTIONS IN: DNA binding, sequence-specific DNA binding transcription factor activity; INVOLVED IN: regulation of transcription, DNA-dependent; LOCATED IN: nucleus; CONTAINS InterPro DOMAIN/s: DNA-binding, integrase-type (InterPro:IPR016177), Pathogenesis-related transcriptional factor/ERF, DNA-binding (InterPro:IPR001471); BEST Arabidopsis thalian…	AP2/ERF domain | DNA-binding domain
AT1G06923	1.228	0.257477	0.202269	0.182825	0.37483	0.332701	0.544732	0.497184	0.83881	0.640822	0.784277	0.2	0.00183021	0.107147	UP	1.29194	AT1G06923		BEST Arabidopsis thaliana protein match is: ovate family protein 17 (TAIR:AT2G30395.1)
AT5G50340	2.083	11.3965	10.3515	11.7174	14.04	11.5205	20.6261	26.2819	33.7138	39.8428	23.8193	0	0.00741181	0.202823	UP	1.28949	AT5G50340	ATP-dependent peptidases;nucleotide binding;serine-type endopeptidases;DNA helicases;ATP binding;damaged DNA binding;nucleoside-triphosphatases	ATP-dependent peptidases;nucleotide binding;serine-type endopeptidases;DNA helicases;ATP binding;damaged DNA binding;nucleoside-triphosphatases; FUNCTIONS IN: in 7 functions; INVOLVED IN: DNA repair, proteolysis, DNA replication; LOCATED IN: cellular_component unknown; EXPRESSED IN: 22 plant structures; EXPRESSED DURING: 13 growth stages; CONTAINS InterPro DOMAIN/s: Peptidase S16, Lon C-terminal …	AAA+ ATPase domain | DNA recombination and repair protein RecA-like, ATP-binding domain | DNA repair protein RadA | P-loop containing nucleoside triphosphate hydrolase | Ribosomal protein S5 domain 2-type fold | Ribosomal protein S5 domain 2-type fold, subgroup
AT3G28899	0.189	0.869919	0.938722	1.09091	1.3662	1.33948	3.16676	1.96356	3.23715	1.99131	3.14905	0	0.0041012	0.155199	UP	1.26895	AT3G28899		unknown protein
AT2G14520	1.441	1.02688	1.5185	1.434	2.03341	1.87706	3.26578	2.89939	3.75701	4.21842	4.78359	0	0.00107422	0.0829841	UP	1.26216	AT2G14520	CBS domain-containing protein with a domain of unknown function (DUF21)	FUNCTIONS IN: molecular_function unknown; INVOLVED IN: biological_process unknown; LOCATED IN: endomembrane system; EXPRESSED IN: 22 plant structures; EXPRESSED DURING: 13 growth stages; CONTAINS InterPro DOMAIN/s: Protein of unknown function DUF21 (InterPro:IPR002550), Cystathionine beta-synthase, core (InterPro:IPR000644); BEST Arabidopsis thaliana protein match is: CBS domain-containing protei…	CBS domain | Domain of unknown function DUF21
AT1G20400	2.835	0.55792	0.471447	0.441431	0.36828	0.606594	1.0887	1.48349	0.981892	1.25964	0.981287	0.000888006	0.000960628	0.0799033	UP	1.24458	AT1G20400	Protein of unknown function (DUF1204)	FUNCTIONS IN: molecular_function unknown; INVOLVED IN: biological_process unknown; LOCATED IN: cellular_component unknown; EXPRESSED IN: cultured cell; CONTAINS InterPro DOMAIN/s: Protein of unknown function DUF1204 (InterPro:IPR009596); BEST Arabidopsis thaliana protein match is: myosin heavy chain-related (TAIR:AT2G15420.1)	Domain of unknown function DUF1204
AT5G17250	2.871	3.7106	3.64256	3.63472	3.88048	3.42042	7.93689	7.85128	8.67322	8.89281	9.1472	0.00954798	1.78088e-05	0.0122132	UP	1.21655	AT5G17250	Alkaline-phosphatase-like family protein	Alkaline-phosphatase-like family protein; FUNCTIONS IN: transferase activity, catalytic activity; INVOLVED IN: GPI anchor biosynthetic process, metabolic process; LOCATED IN: endomembrane system; EXPRESSED IN: 23 plant structures; EXPRESSED DURING: 13 growth stages; CONTAINS InterPro DOMAIN/s: Type I phosphodiesterase/nucleotide pyrophosphatase/phosphate transferase (InterPro:IPR002591), Alkaline…	Alkaline phosphatase-like, alpha/beta/alpha | Alkaline-phosphatase-like, core domain | Type I phosphodiesterase/nucleotide pyrophosphatase/phosphate transferase
AT5G34825	1.866	0.169444	0.145789	0.267641	0.15041	0.435576	0.534582	0.660801	0.416048	0.507286	0.597315	0	0.00244413	0.122953	UP	1.2164	AT5G34825	transposable element gene	Mutator-like transposase family, has a 4.7e-76 P-value blast match to Q9ZQM3 /24-192 Pfam PF03108 MuDR family transposase (MuDr-element domain)
AT1G49370	1.428	0.345409	0.604647	0.458823	0.778315	0.699807	0.994406	1.28265	0.918101	1.82892	1.67472	0	0.00988384	0.230331	UP	1.21433	AT1G49370		pseudogene, similar to OSJNBa0072F16.8, blastp match of 42% identity and 6.6e-73 P-value to GP|21739229|emb|CAD40984.1||AL606460 OSJNBa0072F16.8 {Oryza sativa (japonica cultivar-group)}
AT2G18100	2.377	0.899197	1.05988	1.39408	0.779297	1.19398	2.72145	1.70732	2.88323	2.17348	2.86352	0.000396336	0.00176415	0.105673	UP	1.21315	AT2G18100	Protein of unknown function (DUF726)	Protein of unknown function (DUF726); CONTAINS InterPro DOMAIN/s: Protein of unknown function DUF726 (InterPro:IPR007941); BEST Arabidopsis thaliana protein match is: Protein of unknown function (DUF726) (TAIR:AT4G36210.3)	Alpha/Beta hydrolase fold | Protein of unknown function DUF726
AT4G14140	4.649	0.552248	0.485938	0.783511	1.17603	0.811096	1.85003	1.75361	1.4609	1.72948	1.94359	0.00256702	0.000267634	0.0451938	UP	1.1979	AT4G14140	DNA methyltransferase 2	DNA methyltransferase 2 (DMT2); FUNCTIONS IN: DNA binding, DNA (cytosine-5-)-methyltransferase activity; INVOLVED IN: DNA mediated transformation, DNA methylation; LOCATED IN: nucleus; CONTAINS InterPro DOMAIN/s: DNA (cytosine-5)-methyltransferase 1 (InterPro:IPR017198), DNA methylase, C-5 cytosine-specific (InterPro:IPR001525), Bromo adjacent homology (BAH) domain (InterPro:IPR001025), DNA methy…	Bromo adjacent homology (BAH) domain | C-5 cytosine methyltransferase | DNA (cytosine-5)-methyltransferase 1, eukaryote | DNA (cytosine-5)-methyltransferase 1, replication foci domain | DNA methylase, C-5 cytosine-specific, active site | S-adenosyl-L-methionine-dependent methyltransferase-like
AT2G13680	5.925	0.0362876	0.0538993	0.040985	0.0511592	0.0562208	0.0772472	0.12325	0.155326	0.0866185	0.104103	0	0.00957878	0.22684	UP	1.19604	AT2G13680	callose synthase 5	callose synthase 5 (CALS5); FUNCTIONS IN: 1,3-beta-glucan synthase activity; INVOLVED IN: in 6 processes; LOCATED IN: 1,3-beta-glucan synthase complex, membrane; EXPRESSED IN: 11 plant structures; EXPRESSED DURING: 4 anthesis, petal differentiation and expansion stage; CONTAINS InterPro DOMAIN/s: Glycosyl transferase, family 48 (InterPro:IPR003440), Protein of unknown function DUF605 (InterPro:IP…	1,3-beta-glucan synthase subunit FKS1-like, domain-1 | Glycosyl transferase, family 48 | Vacuolar protein sorting-associate protein Vta1/Callose synthase, N-terminal domain
AT4G23240	1.059	1.85111	1.86521	2.32336	1.28274	1.24562	5.21953	4.14873	3.60721	2.9185	3.64796	0	0.00217773	0.114703	UP	1.18954	AT4G23240	cysteine-rich RLK (RECEPTOR-like protein kinase) 16	cysteine-rich RLK (RECEPTOR-like protein kinase) 16 (CRK16); FUNCTIONS IN: protein serine/threonine kinase activity, protein kinase activity, ATP binding; INVOLVED IN: protein amino acid phosphorylation; EXPRESSED IN: 13 plant structures; EXPRESSED DURING: 10 growth stages; CONTAINS InterPro DOMAIN/s: Protein kinase, catalytic domain (InterPro:IPR000719), Serine/threonine-protein kinase domain (I…
AT5G40410	1.853	0.525548	0.351071	0.338753	0.26052	0.151004	0.766331	1.04015	0.657584	0.744726	0.496388	0	0.00603799	0.185977	UP	1.18742	AT5G40410	Tetratricopeptide repeat (TPR)-like superfamily protein	Tetratricopeptide repeat (TPR)-like superfamily protein; CONTAINS InterPro DOMAIN/s: Pentatricopeptide repeat (InterPro:IPR002885); BEST Arabidopsis thaliana protein match is: Pentatricopeptide repeat (PPR) superfamily protein (TAIR:AT1G11290.1)	Pentatricopeptide repeat | Tetratricopeptide-like helical domain
AT5G10572	0.133	1.99694	0.800384	1.13684	1.26616	0.701281	2.73537	2.43029	1.81687	3.00125	3.33588	0	0.00274557	0.1294	UP	1.17438	AT5G10572	SNOR77; snoRNA
AT3G04220	2.604	0.121422	0.149893	0.089736	0.0905371	0.138156	0.338008	0.252852	0.195467	0.223365	0.319984	0	0.00332381	0.140495	UP	1.17292	AT3G04220	Disease resistance protein (TIR-NBS-LRR class) family	Disease resistance protein (TIR-NBS-LRR class) family; FUNCTIONS IN: transmembrane receptor activity, nucleoside-triphosphatase activity, nucleotide binding, ATP binding; INVOLVED IN: signal transduction, defense response, apoptosis, innate immune response; LOCATED IN: intrinsic to membrane; EXPRESSED IN: 21 plant structures; EXPRESSED DURING: 13 growth stages; CONTAINS InterPro DOMAIN/s: ATPase,…	AAA+ ATPase domain | Leucine-rich repeat | NB-ARC | P-loop containing nucleoside triphosphate hydrolase | Toll/interleukin-1 receptor homology (TIR) domain
AT4G04190	0.874	2.96647	3.3156	2.20703	2.96721	2.7289	5.41128	6.56099	5.10018	8.20778	6.624	0	0.0018215	0.10701	UP	1.16936	AT4G04190		unknown protein
AT2G43745	1.227	0.294938	0.419529	0.301174	0.537577	0.543884	0.680205	0.849662	0.728407	1.20865	1.23085	0.0709797	0.00801042	0.211289	UP	1.16358	AT2G43745		BEST Arabidopsis thaliana protein match is: Mannose-binding lectin superfamily protein (TAIR:AT2G43730.1)	Mannose-binding lectin
AT3G43210	3.193	4.5432	4.18218	4.67078	5.52364	5.82131	10.6771	10.0068	9.88501	10.7833	13.824	0	0.000383916	0.0533104	UP	1.15713	AT3G43210	ATP binding microtubule motor family protein	TETRASPORE (TES); CONTAINS InterPro DOMAIN/s: Protein of unknown function DUF3490 (InterPro:IPR021881), Kinesin, motor region, conserved site (InterPro:IPR019821), Kinesin, motor domain (InterPro:IPR001752); BEST Arabidopsis thaliana protein match is: ATP binding microtubule motor family protein (TAIR:AT1G18370.1)	Kinesin, motor domain | Kinesin, motor region, conserved site | Kinesin-like protein | P-loop containing nucleoside triphosphate hydrolase | Protein of unknown function DUF3490
AT5G60730	1.419	0.63281	0.408433	0.410071	0.498433	0.272308	0.93455	1.27391	1.02537	0.779607	0.937996	0	0.000842517	0.0761074	UP	1.15595	AT5G60730	Anion-transporting ATPase	Anion-transporting ATPase; FUNCTIONS IN: ATP binding; INVOLVED IN: cellular metal ion homeostasis, anion transport; LOCATED IN: membrane; EXPRESSED IN: 13 plant structures; EXPRESSED DURING: 9 growth stages; CONTAINS InterPro DOMAIN/s: ATPase, anion-transporting (InterPro:IPR003348); BEST Arabidopsis thaliana protein match is: P-loop containing nucleoside triphosphate hydrolases superfamily prote…	Anion-transporting ATPase-like domain | Arsenical pump ATPase, ArsA/GET3 | P-loop containing nucleoside triphosphate hydrolase
AT5G45275	1.924	4.81833	3.82993	4.15078	2.68995	3.34493	8.08197	7.51013	7.83764	8.3876	9.99448	0	4.54874e-05	0.0181971	UP	1.15058	AT5G45275	Major facilitator superfamily protein	Major facilitator superfamily protein; FUNCTIONS IN: molecular_function unknown; INVOLVED IN: biological_process unknown; LOCATED IN: endomembrane system; EXPRESSED IN: cultured cell; CONTAINS InterPro DOMAIN/s: Nodulin-like (InterPro:IPR010658), Major facilitator superfamily, general substrate transporter (InterPro:IPR016196); BEST Arabidopsis thaliana protein match is: Major facilitator superfa…	Major facilitator superfamily domain, general substrate transporter | Nodulin-like
AT4G15040	2.064	0.0796583	0.0515751	0.0643763	0.0816285	0.0581003	0.0966598	0.179803	0.112143	0.171293	0.1835	0.000522247	0.00890543	0.220205	UP	1.14852	AT4G15040	Subtilisin-like serine endopeptidase family protein	Subtilisin-like serine endopeptidase family protein; FUNCTIONS IN: identical protein binding, serine-type endopeptidase activity; INVOLVED IN: proteolysis, N-terminal protein myristoylation, negative regulation of catalytic activity; CONTAINS InterPro DOMAIN/s: Peptidase S8/S53, subtilisin/kexin/sedolisin (InterPro:IPR000209), Peptidase S8/S53, subtilisin, active site (InterPro:IPR022398), Peptid…	Peptidase S8, subtilisin, Ser-active site | Peptidase S8, subtilisin-related | Peptidase S8/S53 domain | Proteinase inhibitor I9
AT5G13930	1.491	10.1365	9.74949	12.5347	11.829	10.6791	18.788	27.034	31.0861	25.6167	18.9789	0.000593528	0.00421755	0.156777	UP	1.14537	AT5G13930	Chalcone and stilbene synthase family protein	TRANSPARENT TESTA 4 (TT4); FUNCTIONS IN: naringenin-chalcone synthase activity; INVOLVED IN: in 11 processes; LOCATED IN: plant-type vacuole membrane, endoplasmic reticulum, nucleus; EXPRESSED IN: 22 plant structures; EXPRESSED DURING: 14 growth stages; CONTAINS InterPro DOMAIN/s: Chalcone/stilbene synthase, N-terminal (InterPro:IPR001099), Thiolase-like (InterPro:IPR016039), Polyketide synthase,…	Chalcone/stilbene synthase, C-terminal | Chalcone/stilbene synthase, N-terminal | Chalcone/stilbene synthase, active site | Polyketide synthase, type III | Thiolase-like | Thiolase-like, subgroup
AT5G01770	4.448	3.25959	3.183	2.69779	3.33201	2.58518	5.94961	6.52064	6.5985	7.22798	6.91169	0.00295616	1.77422e-06	0.00313795	UP	1.14106	AT5G01770	HEAT repeat ;WD domain, G-beta repeat protein protein	RAPTOR2 (RAPTOR2); FUNCTIONS IN: binding, nucleotide binding; INVOLVED IN: cell growth; LOCATED IN: CUL4 RING ubiquitin ligase complex; EXPRESSED IN: 22 plant structures; EXPRESSED DURING: 12 growth stages; CONTAINS InterPro DOMAIN/s: Armadillo-like helical (InterPro:IPR011989), WD40 repeat (InterPro:IPR001680), Regulatory associated protein of TOR (InterPro:IPR004083), WD40 repeat-like-containin…	Armadillo-like helical | Armadillo-type fold | Raptor N-terminal CASPase-like domain | Regulatory associated protein of TOR | WD40 repeat | WD40-repeat-containing domain | WD40/YVTN repeat-like-containing domain
AT5G55720	1.408	0.188631	0.0756044	0.126911	0.135549	0.123023	0.275054	0.331594	0.259259	0.332099	0.222881	0	0.000598511	0.0663774	UP	1.12891	AT5G55720	Pectin lyase-like superfamily protein	Pectin lyase-like superfamily protein; FUNCTIONS IN: lyase activity, pectate lyase activity; INVOLVED IN: biological_process unknown; LOCATED IN: endomembrane system; EXPRESSED IN: 13 plant structures; EXPRESSED DURING: 6 growth stages; CONTAINS InterPro DOMAIN/s: Pectin lyase fold/virulence factor (InterPro:IPR011050), AmbAllergen (InterPro:IPR018082), Pectate lyase/Amb allergen (InterPro:IPR002…	AmbAllergen | Pectate lyase/Amb allergen | Pectin lyase fold | Pectin lyase fold/virulence factor
AT5G10680	0.726	0.261308	0.179211	0.39787	0.231955	0.0917654	0.501108	0.511176	0.573623	0.32989	0.611878	0.0012727	0.00450706	0.160781	UP	1.12107	AT5G10680	calmodulin-binding protein-related	calmodulin-binding protein-related; BEST Arabidopsis thaliana protein match is: histidine kinase 5 (TAIR:AT5G10720.1)
AT4G20190	1.17	0.0972868	0.212296	0.223217	0.220694	0.375815	0.411249	0.337655	0.698698	0.516626	0.490194	0	0.00895921	0.220722	UP	1.11995	AT4G20190		unknown protein; BEST Arabidopsis thaliana protein match is: unknown protein (TAIR:AT5G44660.1)
AT4G31060	1.372	7.43904	8.09504	6.84934	9.36914	10.5565	16.6882	17.9658	17.1591	20.7563	18.953	0	8.99265e-06	0.00839414	UP	1.11316	AT4G31060	Integrase-type DNA-binding superfamily protein	Integrase-type DNA-binding superfamily protein; FUNCTIONS IN: DNA binding, sequence-specific DNA binding transcription factor activity; INVOLVED IN: regulation of transcription, DNA-dependent; LOCATED IN: nucleus; EXPRESSED IN: 13 plant structures; EXPRESSED DURING: 8 growth stages; CONTAINS InterPro DOMAIN/s: DNA-binding, integrase-type (InterPro:IPR016177), Pathogenesis-related transcriptional …	AP2/ERF domain | DNA-binding domain
AT3G07530	2.1	2.81252	3.18227	3.34036	2.92426	3.20418	6.42107	6.91491	6.44139	6.40296	6.62158	0	6.42956e-09	0.000108029	UP	1.0849	AT3G07530		CONTAINS InterPro DOMAIN/s: Beta-Casp domain (InterPro:IPR022712); BEST Arabidopsis thaliana protein match is: cleavage and polyadenylation specificity factor 73 kDa subunit-II (TAIR:AT2G01730.1)	Beta-Casp domain | Beta-lactamase-like | Integrator complex subunit 9
AT1G19650	2.428	8.23532	9.07552	12.2565	10.4267	9.33472	15.8392	17.8634	27.0853	23.3685	20.3188	0	0.00349427	0.142157	UP	1.08266	AT1G19650	Sec14p-like phosphatidylinositol transfer family protein	Sec14p-like phosphatidylinositol transfer family protein; FUNCTIONS IN: phosphatidylinositol transporter activity, transporter activity; INVOLVED IN: transport; LOCATED IN: plasma membrane; EXPRESSED IN: 20 plant structures; EXPRESSED DURING: 15 growth stages; CONTAINS InterPro DOMAIN/s: Cellular retinaldehyde-binding/triple function, C-terminal (InterPro:IPR001251), Cellular retinaldehyde bindin…	CRAL-TRIO domain | CRAL/TRIO, N-terminal domain | Cellular retinaldehyde binding/alpha-tocopherol transport
AT2G47410	5.418	16.0717	14.6375	14.8846	17.4284	17.5076	31.8604	29.5706	27.7423	39.6472	41.3537	0	0.00220025	0.114988	UP	1.07942	AT2G47410	WD40/YVTN repeat-like-containing domain;Bromodomain	WD40/YVTN repeat-like-containing domain;Bromodomain; FUNCTIONS IN: nucleotide binding; LOCATED IN: CUL4 RING ubiquitin ligase complex; EXPRESSED IN: 24 plant structures; EXPRESSED DURING: 15 growth stages; CONTAINS InterPro DOMAIN/s: WD40 repeat 2 (InterPro:IPR019782), WD40 repeat, conserved site (InterPro:IPR019775), WD40 repeat (InterPro:IPR001680), Bromodomain (InterPro:IPR001487), G-protein b…	Bromodomain | WD40 repeat | WD40 repeat, conserved site | WD40-repeat-containing domain | WD40/YVTN repeat-like-containing domain
AT5G06640	2.07	4.64956	4.58831	5.73501	2.15312	3.52097	9.05402	10.7164	10.0468	5.05226	8.70406	0.00732601	0.00595278	0.184707	UP	1.07752	AT5G06640	Proline-rich extensin-like family protein	Proline-rich extensin-like family protein; FUNCTIONS IN: structural constituent of cell wall; INVOLVED IN: plant-type cell wall organization; EXPRESSED IN: shoot apex, hypocotyl, sepal, root, leaf; EXPRESSED DURING: 4 anthesis, LP.12 twelve leaves visible; CONTAINS InterPro DOMAIN/s: Extensin-like repeat (InterPro:IPR006706); BEST Arabidopsis thaliana protein match is: Proline-rich extensin-like …	Extensin domain
AT1G62780	0.957	68.9984	70.2134	52.2384	62.632	52.8936	126.002	156.379	116.296	126.525	119.011	0	0.000149597	0.0354019	UP	1.06941	AT1G62780		unknown protein; FUNCTIONS IN: molecular_function unknown; INVOLVED IN: biological_process unknown; LOCATED IN: chloroplast, chloroplast stroma; EXPRESSED IN: 22 plant structures; EXPRESSED DURING: 14 growth stages
AT4G00695	1.119	0.214744	0.243111	0.257957	0.270883	0.17861	0.409017	0.56701	0.555947	0.438253	0.473853	0	0.000349311	0.0510359	UP	1.06858	AT4G00695		FUNCTIONS IN: molecular_function unknown; BEST Arabidopsis thaliana protein match is: Spc97 / Spc98 family of spindle pole body (SBP) component (TAIR:AT1G80245.3); INVOLVED IN: microtubule cytoskeleton organization; LOCATED IN: spindle pole, microtubule organizing center; EXPRESSED IN: cotyledon; CONTAINS InterPro DOMAIN/s: Spc97/Spc98 (InterPro:IPR007259)	Gamma-tubulin complex component protein
AT2G31830	3.736	0.626271	0.554037	0.467257	0.604001	0.588468	1.19681	1.22726	1.07479	1.3157	1.11515	0	6.46328e-06	0.00620548	UP	1.06205	AT2G31830	endonuclease/exonuclease/phosphatase family protein	endonuclease/exonuclease/phosphatase family protein; FUNCTIONS IN: inositol or phosphatidylinositol phosphatase activity; EXPRESSED IN: 21 plant structures; EXPRESSED DURING: 13 growth stages; CONTAINS InterPro DOMAIN/s: Inositol polyphosphate related phosphatase (InterPro:IPR000300), WD40 repeat (InterPro:IPR001680), WD40/YVTN repeat-like-containing domain (InterPro:IPR015943), Endonuclease/exon…	Endonuclease/exonuclease/phosphatase | Inositol polyphosphate-related phosphatase | WD40 repeat | WD40/YVTN repeat-like-containing domain
AT1G21530	1.65	0.0383251	0.0358421	0.0472066	0.03402	0.0403768	0.0640126	0.0652986	0.0903633	0.10368	0.0852585	0	0.00359084	0.143993	UP	1.06157	AT1G21530	AMP-dependent synthetase and ligase family protein	AMP-dependent synthetase and ligase family protein; FUNCTIONS IN: catalytic activity; INVOLVED IN: metabolic process; CONTAINS InterPro DOMAIN/s: AMP-binding, conserved site (InterPro:IPR020845), AMP-dependent synthetase/ligase (InterPro:IPR000873); BEST Arabidopsis thaliana protein match is: AMP-dependent synthetase and ligase family protein (TAIR:AT1G21540.1)	AMP-binding enzyme C-terminal domain | AMP-binding, conserved site | AMP-dependent synthetase/ligase
AT5G47900	1.884	6.82712	6.34713	7.63392	10.446	9.15871	14.3332	16.5147	15.7707	21.1327	15.6633	0	0.000488764	0.0597252	UP	1.04548	AT5G47900	Protein of unknown function (DUF1624)	Protein of unknown function (DUF1624); FUNCTIONS IN: molecular_function unknown; INVOLVED IN: biological_process unknown; EXPRESSED IN: 18 plant structures; LOCATED IN: endomembrane system; EXPRESSED DURING: 10 growth stages; CONTAINS InterPro DOMAIN/s: Protein of unknown function DUF1624 (InterPro:IPR012429); BEST Arabidopsis thaliana protein match is: Protein of unknown function (DUF1624) (TAIR…	Protein of unknown function DUF1624
AT3G45443	0.998	16.8419	15.7034	17.0923	17.2449	20.4404	31.2676	32.8074	33.8928	39.9395	39.3708	0	0.000138058	0.0336182	UP	1.02158	AT3G45443		unknown protein
AT3G27070	0.986	0.141095	0.0839709	0.23699	0.05693	0.202703	0.297557	0.206404	0.307647	0.312301	0.340222	0	0.00856261	0.216833	UP	1.02059	AT3G27070	translocase outer membrane 20-1	translocase outer membrane 20-1 (TOM20-1); CONTAINS InterPro DOMAIN/s: Plant specific mitochondrial import receptor subunit TOM20 (InterPro:IPR010547); BEST Arabidopsis thaliana protein match is: translocase of outer membrane 20 kDa subunit 3 (TAIR:AT3G27080.1)	Plant specific mitochondrial import receptor subunit TOM20 | Tetratricopeptide-like helical domain
AT3G54590	2.163	11.6767	10.6905	15.3638	7.19894	12.659	19.0602	23.4834	31.1232	17.7996	24.6793	0.0267857	0.00441428	0.159331	UP	1.01207	AT3G54590	hydroxyproline-rich glycoprotein	hydroxyproline-rich glycoprotein (HRGP1); FUNCTIONS IN: structural constituent of cell wall; INVOLVED IN: plant-type cell wall organization; LOCATED IN: endomembrane system; EXPRESSED IN: 24 plant structures; EXPRESSED DURING: 15 growth stages; CONTAINS InterPro DOMAIN/s: Extensin-like repeat (InterPro:IPR006706); BEST Arabidopsis thaliana protein match is: Proline-rich extensin-like family prote…
AT1G23935	2.211	0.989589	1.20365	0.677636	0.624547	0.620717	1.51273	1.69473	1.98818	1.30502	1.7962	0	0.000994607	0.0803432	UP	1.01127	AT1G23935		CONTAINS InterPro DOMAIN/s: Apoptosis inhibitory 5 (InterPro:IPR008383); BEST Arabidopsis thaliana protein match is: unknown protein (TAIR:AT3G19515.2)	Apoptosis inhibitory 5
AT3G14075	2.449	8.39193	8.52439	8.92602	10.1814	8.49297	17.7065	17.8471	16.7593	18.7254	18.439	0	6.35726e-08	0.000712098	UP	1.00717	AT3G14075	Mono-/di-acylglycerol lipase, N-terminal;Lipase, class 3	Mono-/di-acylglycerol lipase, N-terminal;Lipase, class 3; FUNCTIONS IN: triglyceride lipase activity, carboxylesterase activity; INVOLVED IN: lipid catabolic process, lipid metabolic process; EXPRESSED IN: 23 plant structures; EXPRESSED DURING: 15 growth stages; CONTAINS InterPro DOMAIN/s: Lipase, class 3 (InterPro:IPR002921), Mono-/di-acylglycerol lipase, N-terminal (InterPro:IPR005592); BEST Ar…	Alpha/Beta hydrolase fold | Fungal lipase-like domain | Mono-/di-acylglycerol lipase, N-terminal
AT3G52340	1.804	56.8637	58.91	55.0605	67.1792	71.1641	108.75	108.24	125.829	142.439	135.38	0.00870854	0.000256057	0.0448154	UP	1.00532	AT3G52340	sucrose-6F-phosphate phosphohydrolase 2	sucrose-6F-phosphate phosphohydrolase 2 (SPP2); FUNCTIONS IN: phosphatase activity, magnesium ion binding, catalytic activity, sucrose-phosphatase activity; FUNCTIONS IN: phosphatase activity, magnesium ion binding, sucrose-phosphatase activity, catalytic activity; INVOLVED IN: sucrose biosynthetic process, metabolic process; EXPRESSED IN: 23 plant structures; EXPRESSED DURING: 13 growth stages; …	HAD-like domain | HAD-superfamily hydrolase, subfamily IIB | Sucrose phosphatase, plant/cyanobacteria | Sucrose-6-phosphate phosphohydrolase C-terminal | Sucrose-phosphate phosphatase | Sucrose-phosphate synthase
AT1G23940	1.488	1.48742	1.58182	1.27209	1.17052	1.49705	1.83764	2.88826	3.38957	3.05813	2.88713	0.00110424	0.00416803	0.156145	UP	1.00441	AT1G23940	ARM repeat superfamily protein	ARM repeat superfamily protein; FUNCTIONS IN: binding; INVOLVED IN: intracellular protein transport, vesicle-mediated transport; LOCATED IN: membrane coat; CONTAINS InterPro DOMAIN/s: Armadillo-like helical (InterPro:IPR011989), Armadillo-type fold (InterPro:IPR016024), Clathrin/coatomer adaptor, adaptin-like, N-terminal (InterPro:IPR002553); BEST Arabidopsis thaliana protein match is: gamma-adap…	Adaptor protein complex AP-1, gamma subunit | Armadillo-like helical | Armadillo-type fold | Clathrin/coatomer adaptor, adaptin-like, N-terminal
ATMG01130	0.321	0.748593	0.773787	0.84214	1.22408	0.456597	1.93669	1.15612	1.45752	1.74091	1.78669	0.0666667	0.0025186	0.124463	UP	0.997775
AT2G33850	0.988	16.3723	16.5327	17.6734	24.3736	22.5084	44.9826	45.2805	30.3434	36.8115	35.3225	0	0.00101253	0.0813996	UP	0.983772	AT2G33850		unknown protein; FUNCTIONS IN: molecular_function unknown; INVOLVED IN: biological_process unknown; LOCATED IN: endomembrane system; EXPRESSED IN: 17 plant structures; EXPRESSED DURING: 9 growth stages; BEST Arabidopsis thaliana protein match is: unknown protein (TAIR:AT1G28400.1)
AT5G01190	1.821	0.451441	0.500136	0.30948	0.326749	0.270731	0.973136	0.729723	0.607025	0.670132	0.683386	0	0.00213318	0.113783	UP	0.979017	AT5G01190	laccase 10	laccase 10 (LAC10); FUNCTIONS IN: laccase activity; INVOLVED IN: oxidation reduction, lignin catabolic process; LOCATED IN: endomembrane system, apoplast; EXPRESSED IN: 9 plant structures; EXPRESSED DURING: petal differentiation and expansion stage; CONTAINS InterPro DOMAIN/s: Multicopper oxidase, type 3 (InterPro:IPR011707), Laccase (InterPro:IPR017761), Multicopper oxidase, type 2 (InterPro:IPR…	Cupredoxin | Laccase | Multicopper oxidase, copper-binding site | Multicopper oxidase, type 1 | Multicopper oxidase, type 2 | Multicopper oxidase, type 3
AT5G45570	2.766	0.1326	0.098352	0.0973519	0.125822	0.0818921	0.250326	0.246699	0.2223	0.144312	0.1917	0.363636	0.00352382	0.142154	UP	0.97735	AT5G45570	Ulp1 protease family protein	Ulp1 protease family protein; FUNCTIONS IN: peptidase activity, cysteine-type peptidase activity; INVOLVED IN: proteolysis; LOCATED IN: cellular_component unknown; CONTAINS InterPro DOMAIN/s: Domain of unknown function DUF1985 (InterPro:IPR015410), Peptidase C48, SUMO/Sentrin/Ubl1 (InterPro:IPR003653); BEST Arabidopsis thaliana protein match is: Ulp1 protease family protein (TAIR:AT4G08430.1)	Domain of unknown function DUF1985 | Peptidase C48, SUMO/Sentrin/Ubl1
AT1G02460	1.805	0.511497	0.517675	0.758982	0.69039	0.509351	1.56692	1.06781	1.13651	1.05518	1.03716	0	0.0021683	0.114565	UP	0.972653	AT1G02460	Pectin lyase-like superfamily protein	Pectin lyase-like superfamily protein; FUNCTIONS IN: polygalacturonase activity; INVOLVED IN: carbohydrate metabolic process; EXPRESSED IN: stem, root, stamen, seed; EXPRESSED DURING: 4 anthesis, E expanded cotyledon stage; CONTAINS InterPro DOMAIN/s: Pectin lyase fold/virulence factor (InterPro:IPR011050), Glycoside hydrolase, family 28 (InterPro:IPR000743), Pectin lyase fold (InterPro:IPR012334…	Glycoside hydrolase, family 28 | Parallel beta-helix repeat | Pectin lyase fold | Pectin lyase fold/virulence factor
AT1G32950	2.483	0.208836	0.242941	0.267565	0.393361	0.32734	0.647516	0.506241	0.345794	0.693564	0.631931	0	0.00792359	0.210319	UP	0.972164	AT1G32950	Subtilase family protein	Subtilase family protein; FUNCTIONS IN: identical protein binding, serine-type endopeptidase activity; INVOLVED IN: proteolysis, negative regulation of catalytic activity; LOCATED IN: endomembrane system; EXPRESSED IN: stem, stamen; EXPRESSED DURING: 4 anthesis; CONTAINS InterPro DOMAIN/s: Protease-associated PA (InterPro:IPR003137), Proteinase inhibitor, propeptide (InterPro:IPR009020), Peptidas…	Peptidase S8, subtilisin, His-active site | Peptidase S8, subtilisin, Ser-active site | Peptidase S8, subtilisin-related | Peptidase S8/S53 domain | Protease-associated domain, PA | Proteinase inhibitor I9
AT3G47630	1.636	7.92388	8.27808	8.41586	11.5217	10.2702	15.4299	16.9839	17.5139	21.3944	19.678	0	0.000203996	0.0396247	UP	0.971444	AT3G47630		CONTAINS InterPro DOMAIN/s: Mitochondrial matrix Mmp37 (InterPro:IPR015222); FUNCTIONS IN: molecular_function unknown; INVOLVED IN: biological_process unknown; LOCATED IN: endomembrane system; EXPRESSED IN: 21 plant structures; EXPRESSED DURING: 13 growth stages	Mitochondrial matrix Mmp37
AT3G27000	1.551	6.48265	7.00828	7.24641	7.10077	7.0015	12.4166	11.9251	14.7479	13.6548	15.2865	0	0.00036995	0.0524549	UP	0.965462	AT3G27000	actin related protein 2	actin related protein 2 (ARP2); FUNCTIONS IN: structural constituent of cytoskeleton; INVOLVED IN: in 7 processes; LOCATED IN: Arp2/3 protein complex; EXPRESSED IN: 9 plant structures; EXPRESSED DURING: seedling growth; CONTAINS InterPro DOMAIN/s: Actin/actin-like (InterPro:IPR004000); BEST Arabidopsis thaliana protein match is: Actin-like ATPase superfamily protein (TAIR:AT2G42100.1)	Actin-related protein | Actin-related protein 2 (Arp2)
AT4G18425	0.807	1.33212	1.18719	2.26536	2.18411	1.73365	4.4354	2.38835	3.25556	3.40588	3.49981	0	0.0039412	0.151707	UP	0.964773	AT4G18425	Protein of unknown function (DUF679)	Protein of unknown function (DUF679); CONTAINS InterPro DOMAIN/s: Protein of unknown function DUF679 (InterPro:IPR007770); BEST Arabidopsis thaliana protein match is: Protein of unknown function (DUF679) (TAIR:AT5G46090.1)	Protein of unknown function DUF679
AT1G65950	1.837	10.9536	9.54859	10.2785	12.8156	13.4839	21.9444	20.6779	19.8238	23.598	24.9472	0	2.51356e-05	0.0134072	UP	0.959384	AT1G65950	Protein kinase superfamily protein	Protein kinase superfamily protein; CONTAINS InterPro DOMAIN/s: ABC-1 (InterPro:IPR004147), Protein kinase-like domain (InterPro:IPR011009); BEST Arabidopsis thaliana protein match is: ABC2 homolog 9 (TAIR:AT2G40090.1)	Protein kinase-like domain | UbiB domain
AT3G61113	0.3	2.40298	4.13976	2.91709	5.72557	3.50874	5.8287	6.10542	6.11822	8.93373	9.12593	0	0.00656614	0.191702	UP	0.949892	AT3G61113	Ubiquitin related modifier 1	Ubiquitin related modifier 1; FUNCTIONS IN: molecular_function unknown; INVOLVED IN: biological_process unknown; LOCATED IN: cellular_component unknown; CONTAINS InterPro DOMAIN/s: Ubiquitin related modifier 1 (InterPro:IPR015221), Ubiquitin-related modifier 1 (InterPro:IPR017188), Molybdopterin synthase/thiamin biosynthesis sulphur carrier, beta-grasp (InterPro:IPR016155); BEST Arabidopsis thali…	Beta-grasp domain | Molybdopterin synthase/thiamin biosynthesis sulphur carrier, beta-grasp | Ubiquitin-related modifier 1
AT1G18410	3.423	0.144097	0.114029	0.156609	0.0623154	0.136241	0.277706	0.199349	0.286883	0.176586	0.243423	0	0.00344078	0.141696	UP	0.94896	AT1G18410	P-loop containing nucleoside triphosphate hydrolases superfamily protein	P-loop containing nucleoside triphosphate hydrolases superfamily protein; FUNCTIONS IN: microtubule motor activity, ATP binding; INVOLVED IN: microtubule-based movement; EXPRESSED IN: male gametophyte, flower; EXPRESSED DURING: L mature pollen stage, M germinated pollen stage, 4 anthesis; CONTAINS InterPro DOMAIN/s: Kinesin, motor domain (InterPro:IPR001752); BEST Arabidopsis thaliana protein mat…	Kinesin, motor domain | Kinesin-like protein | P-loop containing nucleoside triphosphate hydrolase
AT5G06165	0.919	0.178906	0.398982	0.363953	0.476428	0.246478	0.42141	0.742514	0.710504	0.757008	0.576977	0	0.00621721	0.187207	UP	0.946557
AT5G22500	1.778	38.8026	39.1358	56.2058	77.7591	79.1741	87.8589	89.2469	94.56	139.404	136.52	0	0.00900891	0.220975	UP	0.911691	AT5G22500	fatty acid reductase 1	fatty acid reductase 1 (FAR1); FUNCTIONS IN: oxidoreductase activity, acting on the CH-CH group of donors, fatty-acyl-CoA reductase (alcohol-forming) activity, long-chain-fatty-acyl-CoA reductase activity; INVOLVED IN: response to salt stress, microsporogenesis, response to wounding, suberin biosynthetic process; LOCATED IN: chloroplast; EXPRESSED IN: 22 plant structures; EXPRESSED DURING: 13 gro…	Fatty acyl-CoA reductase | Male sterility, NAD-binding | NAD(P)-binding domain
AT1G31580	0.696	218.729	208.535	223.317	115.831	137.512	340.35	295.174	310.011	329.313	422.48	0	0.00101972	0.0813937	UP	0.908992	AT1G31580	ECS1	ECS1
AT3G09405	1.735	1.25409	1.65641	1.28153	0.78788	1.26295	2.97895	2.01563	1.8217	2.17185	2.72682	0.00888845	0.00424719	0.157184	UP	0.90807	AT3G09405	Pectinacetylesterase family protein	Pectinacetylesterase family protein; FUNCTIONS IN: molecular_function unknown; INVOLVED IN: biological_process unknown; LOCATED IN: cellular_component unknown; CONTAINS InterPro DOMAIN/s: Pectinacetylesterase (InterPro:IPR004963); BEST Arabidopsis thaliana protein match is: Pectinacetylesterase family protein (TAIR:AT3G09410.1)	Alpha/Beta hydrolase fold | Protein notum homologue
AT5G57320	2.889	2.07067	1.79732	1.80957	2.28107	2.33833	4.39122	3.82472	3.26207	3.9437	3.78688	0	8.51764e-05	0.0248893	UP	0.899533	AT5G57320	villin, putative	villin, putative; FUNCTIONS IN: actin binding; INVOLVED IN: cytoskeleton organization; LOCATED IN: cellular_component unknown; EXPRESSED IN: petal, leaf whorl, male gametophyte, flower, pollen tube; EXPRESSED DURING: L mature pollen stage, M germinated pollen stage, 4 anthesis, petal differentiation and expansion stage; CONTAINS InterPro DOMAIN/s: Gelsolin (InterPro:IPR007122), Villin headpiece (…	ADF-H/Gelsolin-like domain | Gelsolin-like domain | Villin headpiece | Villin/Gelsolin
AT3G07980	4.514	5.15249	5.16979	5.02335	4.2106	4.36568	9.2632	8.27178	7.8305	8.65337	10.186	0	0.00012919	0.0321577	UP	0.885871	AT3G07980	mitogen-activated protein kinase kinase kinase 6	mitogen-activated protein kinase kinase kinase 6 (MAPKKK6); FUNCTIONS IN: protein serine/threonine kinase activity, binding, protein kinase activity, kinase activity, ATP binding; INVOLVED IN: plasma membrane organization, pollen development; LOCATED IN: vacuole; EXPRESSED IN: male gametophyte, pollen tube; EXPRESSED DURING: M germinated pollen stage; CONTAINS InterPro DOMAIN/s: Protein kinase, A…	Armadillo | Armadillo-like helical | Armadillo-type fold | Protein kinase domain | Protein kinase, ATP binding site | Protein kinase-like domain | Serine-threonine/tyrosine-protein kinase catalytic domain | Serine/threonine-protein kinase, active site | Serine/threonine/dual specificity protein kinase, catalytic domain
AT3G53800	1.346	56.1611	59.7458	61.7251	58.9939	62.7313	94.26	124.437	115.238	109.853	108.767	0	0.000327364	0.0488922	UP	0.884251	AT3G53800	Fes1B	Fes1B (Fes1B); FUNCTIONS IN: binding; INVOLVED IN: biological_process unknown; LOCATED IN: cellular_component unknown; EXPRESSED IN: 21 plant structures; EXPRESSED DURING: 13 growth stages; CONTAINS InterPro DOMAIN/s: Nucleotide exchange factor Fes1 (InterPro:IPR013918), Armadillo-like helical (InterPro:IPR011989), Armadillo-type fold (InterPro:IPR016024); BEST Arabidopsis thaliana protein match …	Armadillo-like helical | Armadillo-type fold
AT4G28710	4.833	10.139	10.1415	10.9612	8.54507	9.59473	20.3773	16.6798	15.7371	16.1118	21.3675	0.00709944	0.00127156	0.089957	UP	0.870331	AT4G28710	Myosin family protein with Dil domain	XIH; FUNCTIONS IN: motor activity; INVOLVED IN: actin filament-based movement; LOCATED IN: myosin complex; EXPRESSED IN: 20 plant structures; EXPRESSED DURING: 11 growth stages; CONTAINS InterPro DOMAIN/s: Dil domain (InterPro:IPR018444), Dilute (InterPro:IPR002710), Myosin, N-terminal, SH3-like (InterPro:IPR004009), Myosin head, motor domain (InterPro:IPR001609), IQ calmodulin-binding region (In…	Dil domain | Dilute | IQ motif, EF-hand binding site | Myosin head, motor domain | Myosin, N-terminal, SH3-like | P-loop containing nucleoside triphosphate hydrolase
AT5G59960	1.611	47.3783	43.1193	51.8334	40.0074	42.5204	84.4514	82.8932	88.15	72.3293	83.178	0	5.93637e-06	0.00623393	UP	0.870126	AT5G59960		unknown protein; FUNCTIONS IN: molecular_function unknown; INVOLVED IN: biological_process unknown; LOCATED IN: nucleus; EXPRESSED IN: 24 plant structures; EXPRESSED DURING: 15 growth stages
AT5G21050	1.068	0.320266	0.455663	0.365123	0.26318	0.286947	0.671205	0.706178	0.582495	0.459181	0.638333	0.00358997	0.00127736	0.0899879	UP	0.854271	AT5G21050		LOCATED IN: chloroplast; EXPRESSED IN: 14 plant structures; EXPRESSED DURING: 8 growth stages; CONTAINS InterPro DOMAIN/s: Hyccin (InterPro:IPR018619); BEST Arabidopsis thaliana protein match is: unknown protein (TAIR:AT5G64090.1)	Hyccin
AT1G28090	2.066	9.12735	10.7115	10.9755	10.2539	10.4544	18.7963	18.4902	16.2677	19.9887	19.4374	0	2.79018e-05	0.0139942	UP	0.851719	AT1G28090	Polynucleotide adenylyltransferase family protein	Polynucleotide adenylyltransferase family protein; FUNCTIONS IN: RNA binding, nucleotidyltransferase activity; INVOLVED IN: RNA processing; LOCATED IN: cellular_component unknown; EXPRESSED IN: 22 plant structures; EXPRESSED DURING: 13 growth stages; CONTAINS InterPro DOMAIN/s: Poly A polymerase, head domain (InterPro:IPR002646); BEST Arabidopsis thaliana protein match is: Polynucleotide adenylyl…	Poly A polymerase, head domain
AT5G24850	1.789	4.07909	3.73547	5.6626	4.12291	3.52287	7.45859	8.5988	9.3832	6.45781	6.11532	0	0.00273234	0.129139	UP	0.84771	AT5G24850	cryptochrome 3	cryptochrome 3 (CRY3); FUNCTIONS IN: FMN binding, DNA binding, DNA photolyase activity; INVOLVED IN: DNA repair; LOCATED IN: mitochondrion, chloroplast; EXPRESSED IN: 23 plant structures; EXPRESSED DURING: 13 growth stages; CONTAINS InterPro DOMAIN/s: Rossmann-like alpha/beta/alpha sandwich fold (InterPro:IPR014729), DNA photolyase, N-terminal (InterPro:IPR006050), Cryptochrome, DASH (InterPro:IP…	Cryptochrome, DASH | Cryptochrome/DNA photolyase, class 1 | DNA photolyase, FAD-binding/Cryptochrome, C-terminal | DNA photolyase, N-terminal | Rossmann-like alpha/beta/alpha sandwich fold
AT2G01980	3.682	8.17849	7.01257	7.49491	6.41825	6.46675	13.7723	12.0137	12.0491	12.4052	13.6456	0	4.60602e-06	0.00552789	UP	0.844798	AT2G01980	sodium proton exchanger, putative (NHX7) (SOS1)	SALT OVERLY SENSITIVE 1 (SOS1); FUNCTIONS IN: sodium:hydrogen antiporter activity; INVOLVED IN: in 7 processes; LOCATED IN: plasma membrane, chloroplast envelope; EXPRESSED IN: 26 plant structures; EXPRESSED DURING: 13 growth stages; CONTAINS InterPro DOMAIN/s: Cyclic nucleotide-binding (InterPro:IPR000595), Cation/H+ exchanger, conserved region (InterPro:IPR018422), Cation/H+ exchanger (InterPro…	Cation/H+ exchanger | Cation/H+ exchanger, CPA1 family | Cyclic nucleotide-binding domain | Cyclic nucleotide-binding-like
AT1G78955	2.31	0.629627	0.691241	0.83504	0.43254	0.559507	0.828099	1.25933	1.39996	0.992363	1.16645	0	0.00435782	0.158829	UP	0.842866	AT1G78955	camelliol C synthase 1	camelliol C synthase 1 (CAMS1); CONTAINS InterPro DOMAIN/s: Terpenoid cylases/protein prenyltransferase alpha-alpha toroid (InterPro:IPR008930), Squalene cyclase (InterPro:IPR018333), Prenyltransferase/squalene oxidase (InterPro:IPR001330); BEST Arabidopsis thaliana protein match is: Terpenoid cyclases family protein (TAIR:AT1G78950.1)	Prenyltransferase/squalene oxidase | Squalene cyclase | Terpenoid cyclases/protein prenyltransferase alpha-alpha toroid
AT1G62440	2.481	1.90143	1.82591	1.49034	1.38013	1.77765	2.83339	2.37884	2.88256	3.51658	3.37156	0	0.00124719	0.0893614	UP	0.83908	AT1G62440	leucine-rich repeat/extensin 2	leucine-rich repeat/extensin 2 (LRX2); CONTAINS InterPro DOMAIN/s: Leucine-rich repeat-containing N-terminal domain, type 2 (InterPro:IPR013210), Leucine-rich repeat (InterPro:IPR001611); BEST Arabidopsis thaliana protein match is: leucine-rich repeat/extensin 1 (TAIR:AT1G12040.1)
AT3G12810	6.848	9.52386	8.99314	8.84709	7.27368	6.83913	16.0866	15.41	15.2563	12.9684	14.2802	0.00228644	2.5089e-05	0.0135982	UP	0.835248	AT3G12810	SNF2 domain-containing protein / helicase domain-containing protein	PHOTOPERIOD-INDEPENDENT EARLY FLOWERING 1 (PIE1); FUNCTIONS IN: helicase activity, DNA binding, ATP binding, nucleic acid binding; INVOLVED IN: in 6 processes; LOCATED IN: SWI/SNF complex, cell wall, chromatin remodeling complex; EXPRESSED IN: 18 plant structures; EXPRESSED DURING: 9 growth stages; CONTAINS InterPro DOMAIN/s: HSA (InterPro:IPR006562), HAS subgroup (InterPro:IPR013999), Helicase/S…	HAS subgroup | Helicase, C-terminal | Helicase, superfamily 1/2, ATP-binding domain | Helicase/SANT-associated, DNA binding | Homeodomain-like | Myb-like domain | P-loop containing nucleoside triphosphate hydrolase | SANT/Myb domain | SNF2-related
AT1G32940	2.485	2.80429	3.38416	4.47487	3.1308	3.40481	8.3826	5.35221	4.95102	5.32834	6.59727	0	0.00946465	0.225728	UP	0.831752	AT1G32940	Subtilase family protein	SBT3.5; FUNCTIONS IN: identical protein binding, serine-type endopeptidase activity; INVOLVED IN: proteolysis, negative regulation of catalytic activity; LOCATED IN: apoplast; EXPRESSED IN: 12 plant structures; EXPRESSED DURING: LP.06 six leaves visible, LP.04 four leaves visible, 4 anthesis, F mature embryo stage, petal differentiation and expansion stage; CONTAINS InterPro DOMAIN/s: Protease-as…	Peptidase S8, subtilisin, Ser-active site | Peptidase S8, subtilisin-related | Peptidase S8/S53 domain | Protease-associated domain, PA | Proteinase inhibitor I9
AT5G23320	0.594	3.17247	3.84307	3.55592	3.1941	4.1947	6.53955	6.34847	5.98095	5.66398	7.12309	0	3.43938e-05	0.0154102	UP	0.817673	AT5G23320	homolog of yeast STE14 A	homolog of yeast STE14 A (STE14A); CONTAINS InterPro DOMAIN/s: Isoprenylcysteine carboxyl methyltransferase (InterPro:IPR007269); BEST Arabidopsis thaliana protein match is: Isoprenylcysteine carboxyl methyltransferase (ICMT) family (TAIR:AT5G08335.1)	Isoprenylcysteine carboxyl methyltransferase | Protein-S-isoprenylcysteine O-methyltransferase
AT3G28880	2.498	0.611209	0.44982	0.959334	0.703735	0.656082	1.24994	1.15116	1.33461	1.04084	1.16233	0.0644959	0.00138234	0.0936534	UP	0.813091	AT3G28880	Ankyrin repeat family protein	Ankyrin repeat family protein; CONTAINS InterPro DOMAIN/s: Ankyrin repeat-containing domain (InterPro:IPR020683), Ankyrin repeat (InterPro:IPR002110); BEST Arabidopsis thaliana protein match is: Ankyrin repeat family protein (TAIR:AT2G03430.1)	Ankyrin repeat | Ankyrin repeat-containing domain | OST-HTH/LOTUS domain
AT5G06120	3.762	14.1568	14.3526	12.8332	13.5453	14.5321	23.1375	22.5904	23.5024	25.832	26.219	0	2.97893e-05	0.0145078	UP	0.804934	AT5G06120	ARM repeat superfamily protein	ARM repeat superfamily protein; FUNCTIONS IN: protein transporter activity, binding; INVOLVED IN: intracellular protein transport, protein import into nucleus, docking; LOCATED IN: nucleus, nuclear pore, cytoplasm; EXPRESSED IN: 22 plant structures; EXPRESSED DURING: 13 growth stages; CONTAINS InterPro DOMAIN/s: Importin-beta, N-terminal (InterPro:IPR001494), Armadillo-type fold (InterPro:IPR0160…	Armadillo-like helical | Armadillo-type fold | Importin-beta, N-terminal domain
AT2G26810	1.315	5.99183	5.29782	6.95112	5.33584	5.36013	9.57592	9.7683	10.576	10.5028	9.99836	0.0100301	1.20095e-05	0.0103479	UP	0.801132	AT2G26810	Putative methyltransferase family protein	Putative methyltransferase family protein; FUNCTIONS IN: molecular_function unknown; INVOLVED IN: biological_process unknown; LOCATED IN: cellular_component unknown; EXPRESSED IN: 21 plant structures; EXPRESSED DURING: 13 growth stages; CONTAINS InterPro DOMAIN/s: Methyltransferase-16, putative (InterPro:IPR019410); BEST Arabidopsis thaliana protein match is: S-adenosyl-L-methionine-dependent met…	Nicotinamide N-methyltransferase-like | S-adenosyl-L-methionine-dependent methyltransferase-like
AT4G29540	1.225	3.23151	3.13801	3.25028	3.01515	3.73081	6.16001	5.5606	5.14976	6.61942	4.99103	0	0.000605203	0.0666795	UP	0.799309	AT4G29540	bacterial transferase hexapeptide repeat-containing protein	bacterial transferase hexapeptide repeat-containing protein; FUNCTIONS IN: acyl-[acyl-carrier-protein]-UDP-N-acetylglucosamine O-acyltransferase activity, transferase activity; INVOLVED IN: lipid biosynthetic process; EXPRESSED IN: 7 plant structures; EXPRESSED DURING: 6 growth stages; CONTAINS InterPro DOMAIN/s: Trimeric LpxA-like (InterPro:IPR011004), Bacterial transferase hexapeptide repeat (I…	Bacterial transferase hexapeptide repeat | Trimeric LpxA-like | Udp N-acetylglucosamine O-acyltransferase, C-terminal
AT1G74700	1.009	3.59739	3.08299	3.12871	3.37132	3.26175	5.68754	6.65605	5.05983	5.02985	6.12383	0	0.000907857	0.0786279	UP	0.796449	AT1G74700	tRNAse Z1	tRNAse Z1 (TRZ1); BEST Arabidopsis thaliana protein match is: Metallo-hydrolase/oxidoreductase superfamily protein (TAIR:AT2G04530.1)	Beta-lactamase-like
AT5G57160	3.903	6.66819	7.03239	7.30011	6.80228	7.45412	11.2393	10.9689	11.1841	13.7185	14.116	0.0205835	0.00125734	0.0897065	UP	0.796252	AT5G57160	DNA ligase IV	ATLIG4; FUNCTIONS IN: protein binding, DNA ligase (ATP) activity; INVOLVED IN: double-strand break repair, response to X-ray, response to DNA damage stimulus; LOCATED IN: intracellular; EXPRESSED IN: 23 plant structures; EXPRESSED DURING: 12 growth stages; CONTAINS InterPro DOMAIN/s: Nucleic acid-binding, OB-fold (InterPro:IPR012340), DNA ligase, N-terminal (InterPro:IPR012308), ATP dependent DNA…	BRCT domain | DNA ligase 4 | DNA ligase, ATP-dependent | DNA ligase, ATP-dependent, C-terminal | DNA ligase, ATP-dependent, N-terminal | DNA ligase, ATP-dependent, central | DNA ligase, ATP-dependent, conserved site | Nucleic acid-binding, OB-fold
AT1G64440	1.453	13.3262	14.6933	12.1435	15.9707	15.3051	20.7332	24.1488	21.1422	30.3368	27.608	0	0.00301581	0.133875	UP	0.7952	AT1G64440	NAD(P)-binding Rossmann-fold superfamily protein	ROOT HAIR DEFECTIVE 1 (RHD1); CONTAINS InterPro DOMAIN/s: NAD-dependent epimerase/dehydratase (InterPro:IPR001509), NAD(P)-binding domain (InterPro:IPR016040), UDP-glucose 4-epimerase (InterPro:IPR005886); BEST Arabidopsis thaliana protein match is: UDP-D-glucose/UDP-D-galactose 4-epimerase 5 (TAIR:AT4G10960.1)	NAD(P)-binding domain | NAD-dependent epimerase/dehydratase, N-terminal domain | UDP-glucose 4-epimerase C-terminal domain | UDP-glucose 4-epimerase GalE
AT4G35740	2.415	5.16889	5.4805	5.36347	5.35065	5.89802	8.34372	7.7083	9.08414	10.9042	11.1618	0	0.00383812	0.14859	UP	0.791986	AT4G35740	DEAD/DEAH box RNA helicase family protein	RecQl3; FUNCTIONS IN: ATP binding, ATP-dependent helicase activity; INVOLVED IN: DNA recombination; LOCATED IN: cellular_component unknown; EXPRESSED IN: 18 plant structures; EXPRESSED DURING: 10 growth stages; CONTAINS InterPro DOMAIN/s: DNA/RNA helicase, DEAD/DEAH box type, N-terminal (InterPro:IPR011545), DNA helicase, ATP-dependent, RecQ type (InterPro:IPR004589), DNA helicase, ATP-dependent,…	DEAD/DEAH box helicase domain | DNA helicase, ATP-dependent, RecQ type | Helicase, C-terminal | Helicase, superfamily 1/2, ATP-binding domain | P-loop containing nucleoside triphosphate hydrolase | Winged helix-turn-helix DNA-binding domain
AT2G28460	2.302	0.313738	0.23198	0.329038	0.318444	0.261603	0.587236	0.422113	0.406257	0.451926	0.645258	0.00496379	0.00847757	0.215818	UP	0.788466	AT2G28460	Cysteine/Histidine-rich C1 domain family protein	Cysteine/Histidine-rich C1 domain family protein; FUNCTIONS IN: zinc ion binding; EXPRESSED IN: 14 plant structures; EXPRESSED DURING: 6 growth stages; CONTAINS InterPro DOMAIN/s: DC1 (InterPro:IPR004146), Zinc finger, PHD-type (InterPro:IPR001965), C1-like (InterPro:IPR011424); BEST Arabidopsis thaliana protein match is: Cysteine/Histidine-rich C1 domain family protein (TAIR:AT5G48320.1)	C1-like | DC1 | Zinc finger, PHD-type | Zinc finger, RING-type | Zinc finger, RING/FYVE/PHD-type
AT2G36480	2.863	7.40814	7.70486	7.2256	4.99178	5.64527	10.9076	12.9331	12.0875	10.5762	10.4055	0	0.000175318	0.0372872	UP	0.78728	AT2G36480	ENTH/VHS family protein	ENTH/VHS family protein; FUNCTIONS IN: zinc ion binding; INVOLVED IN: biological_process unknown; LOCATED IN: intracellular; EXPRESSED IN: 23 plant structures; EXPRESSED DURING: 13 growth stages; CONTAINS InterPro DOMAIN/s: Protein of unknown function DUF618 (InterPro:IPR006903), RNA polymerase II, large subunit, CTD (InterPro:IPR006569), Zinc finger, C2H2-type (InterPro:IPR007087), ENTH/VHS (Int…	CID domain | ENTH/VHS | RNA polymerase II-binding domain | Zinc finger, C2H2 | Zinc finger, C2H2-like
AT2G35340	3.369	2.50393	2.46107	2.48743	2.46925	2.38485	4.51103	4.42398	4.06395	4.0047	4.23022	0	3.17786e-05	0.0150407	UP	0.786943	AT2G35340	helicase domain-containing protein	maternal effect embryo arrest 29 (MEE29); FUNCTIONS IN: helicase activity, ATP-dependent RNA helicase activity, ATP binding, ATP-dependent helicase activity, nucleic acid binding; INVOLVED IN: embryo development ending in seed dormancy; LOCATED IN: endomembrane system; EXPRESSED IN: 22 plant structures; EXPRESSED DURING: 13 growth stages; CONTAINS InterPro DOMAIN/s: Helicase-associated domain (In…	AAA+ ATPase domain | DEAD/DEAH box helicase domain | DNA/RNA helicase, ATP-dependent, DEAH-box type, conserved site | Domain of unknown function DUF1605 | Helicase, C-terminal | Helicase, superfamily 1/2, ATP-binding domain | Helicase-associated domain | P-loop containing nucleoside triphosphate hydrolase
AT5G03260	1.937	2.03062	2.21659	2.54034	2.49509	1.38265	4.12595	3.61552	4.62643	2.78168	3.15384	0.00347741	0.00624539	0.187719	UP	0.779193	AT5G03260	laccase 11	laccase 11 (LAC11); FUNCTIONS IN: laccase activity; INVOLVED IN: oxidation reduction, lignin catabolic process; LOCATED IN: endomembrane system, apoplast; EXPRESSED IN: 24 plant structures; EXPRESSED DURING: 13 growth stages; CONTAINS InterPro DOMAIN/s: Multicopper oxidase, type 3 (InterPro:IPR011707), Laccase (InterPro:IPR017761), Multicopper oxidase, type 2 (InterPro:IPR011706), Cupredoxin (Int…	Cupredoxin | Laccase | Multicopper oxidase, copper-binding site | Multicopper oxidase, type 1 | Multicopper oxidase, type 2 | Multicopper oxidase, type 3
AT4G02560	3.197	11.951	11.2581	11.0597	13.0175	13.3577	19.995	19.3183	17.3861	23.8904	23.318	0	0.00113639	0.0856218	UP	0.776865	AT4G02560	Homeodomain-like superfamily protein	luminidependens (LD); CONTAINS InterPro DOMAIN/s: Homeobox (InterPro:IPR001356), Homeodomain-like (InterPro:IPR009057), Homeodomain-related (InterPro:IPR012287)	Homeobox domain | Homeodomain-like | Transcription factor IIS, N-terminal
AT5G25790	1.591	1.5819	1.98495	2.64657	1.44655	1.73359	3.90204	3.40858	3.14428	2.77413	2.84985	0	0.00191813	0.108331	UP	0.775425	AT5G25790	Tesmin/TSO1-like CXC domain-containing protein	Tesmin/TSO1-like CXC domain-containing protein; CONTAINS InterPro DOMAIN/s: Tesmin/TSO1-like, CXC (InterPro:IPR005172); BEST Arabidopsis thaliana protein match is: Tesmin/TSO1-like CXC domain-containing protein (TAIR:AT4G29000.1)	CRC domain | Lin-54 family
AT4G14970	4.681	0.991573	1.01324	0.964129	0.697915	0.742929	1.42653	1.46542	2.05061	1.4058	1.19517	0	0.00836573	0.214597	UP	0.77453	AT4G14970		unknown protein; FUNCTIONS IN: molecular_function unknown; INVOLVED IN: biological_process unknown; LOCATED IN: chloroplast; EXPRESSED IN: 14 plant structures; EXPRESSED DURING: 6 growth stages	Armadillo-type fold | Fanconi anaemia protein FANCD2
AT3G03300	5.262	10.1863	9.9915	10.6018	9.14156	10.0186	16.1417	14.9152	17.2997	17.6735	19.2658	0.0691514	0.000307226	0.0469273	UP	0.772286	AT3G03300	dicer-like 2	dicer-like 2 (DCL2); FUNCTIONS IN: in 7 functions; INVOLVED IN: defense response to virus, maintenance of DNA methylation, production of ta-siRNAs involved in RNA interference; LOCATED IN: intracellular; EXPRESSED IN: 22 plant structures; EXPRESSED IN: 23 plant structures; EXPRESSED DURING: 13 growth stages; CONTAINS InterPro DOMAIN/s: DNA/RNA helicase, DEAD/DEAH box type, N-terminal (InterPro:IP…	DEAD/DEAH box helicase domain | Dicer dimerisation domain | Double-stranded RNA-binding domain | Helicase, C-terminal | Helicase, superfamily 1/2, ATP-binding domain | P-loop containing nucleoside triphosphate hydrolase | PAZ domain | Ribonuclease III domain
AT4G10060	3.034	26.8578	28.6809	26.982	22.5975	21.7256	40.394	46.2323	45.3996	43.4727	40.9774	0	9.68066e-06	0.00879213	UP	0.771155	AT4G10060	Beta-glucosidase, GBA2 type family protein	Beta-glucosidase, GBA2 type family protein; FUNCTIONS IN: catalytic activity, glucosylceramidase activity; INVOLVED IN: glucosylceramide catabolic process, sphingolipid metabolic process; LOCATED IN: vacuole; EXPRESSED IN: 21 plant structures; EXPRESSED DURING: 13 growth stages; CONTAINS InterPro DOMAIN/s: Glucosylceramidase (InterPro:IPR006775), Six-hairpin glycosidase-like (InterPro:IPR008928),…	Beta-glucosidase, GBA2 type | Beta-glucosidase, GBA2 type, N-terminal | Glucosylceramidase | Six-hairpin glycosidase-like
AT1G04920	3.469	0.84218	1.04675	0.598317	0.77994	0.756672	1.47161	1.48737	1.10119	1.14738	1.64393	0	0.00294293	0.132566	UP	0.767837	AT1G04920	sucrose phosphate synthase 3F	sucrose phosphate synthase 3F (SPS3F); FUNCTIONS IN: sucrose-phosphate synthase activity, transferase activity, transferring glycosyl groups; INVOLVED IN: biosynthetic process, sucrose metabolic process; LOCATED IN: cellular_component unknown; EXPRESSED IN: 9 plant structures; EXPRESSED DURING: LP.04 four leaves visible, 4 anthesis, C globular stage, petal differentiation and expansion stage; CON…	Glycosyl transferase, family 1 | Glycosyltransferase subfamily 4, N-terminal domain | Sucrose phosphate synthase, plant | Sucrose-phosphate synthase
AT1G79810	1.536	11.3973	11.6687	12.4891	11.0034	11.2522	20.5008	19.7048	20.2346	18.2057	19.4693	0.111869	7.84962e-07	0.00219816	UP	0.763138	AT1G79810	Pex2/Pex12 N-terminal domain-containing protein / zinc finger (C3HC4-type RING finger) family protein	REVERSAL OF THE DET PHENOTYPE 3 (TED3); FUNCTIONS IN: zinc ion binding; INVOLVED IN: protein import into peroxisome matrix, fatty acid beta-oxidation, peroxisome organization, photomorphogenesis; LOCATED IN: cytosol, peroxisome; EXPRESSED IN: 26 plant structures; EXPRESSED DURING: 16 growth stages; CONTAINS InterPro DOMAIN/s: Zinc finger, RING-type, conserved site (InterPro:IPR017907), Pex, N-ter…	Pex, N-terminal | Zinc finger, C3HC4 RING-type | Zinc finger, RING-type | Zinc finger, RING-type, conserved site | Zinc finger, RING/FYVE/PHD-type
AT1G27960	1.93	4.89577	4.72632	4.4275	5.59143	5.04824	7.77714	8.1939	7.9145	9.51973	8.4047	0.000310352	4.21699e-05	0.0174948	UP	0.759963	AT1G27960	evolutionarily conserved C-terminal region 9	evolutionarily conserved C-terminal region 9 (ECT9); CONTAINS InterPro DOMAIN/s: YTH domain (InterPro:IPR007275); BEST Arabidopsis thaliana protein match is: evolutionarily conserved C-terminal region 5 (TAIR:AT3G13060.2)
AT5G18430	1.292	2.67238	2.53586	3.51438	2.04199	2.13478	3.02474	4.5495	4.58823	4.81083	4.84947	0	0.00364711	0.14521	UP	0.758533	AT5G18430	GDSL-like Lipase/Acylhydrolase superfamily protein	GDSL-like Lipase/Acylhydrolase superfamily protein; FUNCTIONS IN: hydrolase activity, acting on ester bonds, carboxylesterase activity; INVOLVED IN: lipid metabolic process; LOCATED IN: endomembrane system; EXPRESSED IN: 12 plant structures; EXPRESSED DURING: 7 growth stages; CONTAINS InterPro DOMAIN/s: Lipase, GDSL (InterPro:IPR001087); BEST Arabidopsis thaliana protein match is: Li-tolerant lip…	Lipase, GDSL | SGNH hydrolase-type esterase domain
AT5G58760	2.007	4.34179	5.25095	5.75067	4.96163	4.53439	8.78857	8.67882	9.13764	8.6658	6.73431	0	0.000310351	0.0471902	UP	0.757934	AT5G58760	damaged DNA binding 2	damaged DNA binding 2 (DDB2); FUNCTIONS IN: nucleotide binding, zinc ion binding, nucleic acid binding; INVOLVED IN: DNA repair, response to UV-B; LOCATED IN: nucleus, CUL4 RING ubiquitin ligase complex; EXPRESSED IN: 23 plant structures; EXPRESSED DURING: 11 growth stages; CONTAINS InterPro DOMAIN/s: WD40 repeat 2 (InterPro:IPR019782), WD40 repeat, conserved site (InterPro:IPR019775), WD40 repea…	WD40 repeat | WD40 repeat, conserved site | WD40-repeat-containing domain | WD40/YVTN repeat-like-containing domain | Zinc finger, CCHC-type
AT4G36140	4.824	6.91878	6.76021	7.77087	5.74708	6.72104	12.3463	11.1649	11.7166	10.1687	11.5324	0.000194939	1.30883e-05	0.0109955	UP	0.747109	AT4G36140	disease resistance protein (TIR-NBS-LRR class), putative	disease resistance protein (TIR-NBS-LRR class), putative; FUNCTIONS IN: transmembrane receptor activity, nucleoside-triphosphatase activity, nucleotide binding, ATP binding; INVOLVED IN: signal transduction, defense response, apoptosis, innate immune response; LOCATED IN: intrinsic to membrane; EXPRESSED IN: 20 plant structures; EXPRESSED DURING: 9 growth stages; CONTAINS InterPro DOMAIN/s: ATPas…	AAA+ ATPase domain | Leucine-rich repeat 3 | NB-ARC | P-loop containing nucleoside triphosphate hydrolase | Toll/interleukin-1 receptor homology (TIR) domain
AT1G17260	2.844	0.911636	0.794349	0.871576	0.643438	0.716815	1.16779	1.33437	1.73006	1.30329	1.06919	0	0.0060992	0.186664	UP	0.746095	AT1G17260	autoinhibited H(+)-ATPase isoform 10	autoinhibited H(+)-ATPase isoform 10 (AHA10); FUNCTIONS IN: ATPase activity, cation-transporting ATPase activity, ATPase activity, coupled to transmembrane movement of ions, phosphorylative mechanism; INVOLVED IN: vacuole organization, vacuolar acidification, proanthocyanidin biosynthetic process; LOCATED IN: chloroplast; EXPRESSED IN: 18 plant structures; EXPRESSED DURING: 10 growth stages; CONT…	Cation-transporting P-type ATPase | Cation-transporting P-type ATPase, N-terminal | H+ transporting P-type ATPase, subfamily IIIA | HAD-like domain | P-type ATPase, transmembrane domain | P-type ATPase, A domain | P-type ATPase, cytoplasmic domain N | P-type ATPase, phosphorylation site
AT3G05380	3.884	12.9501	11.9771	10.71	11.0038	12.4701	20.7475	19.0513	20.5635	18.5428	20.1683	0.000809682	1.06257e-06	0.00274666	UP	0.745068	AT3G05380	DIRP ;Myb-like DNA-binding domain	ALWAYS EARLY 2 (ALY2); CONTAINS InterPro DOMAIN/s: DIRP (InterPro:IPR010561); FUNCTIONS IN: DNA binding, sequence-specific DNA binding transcription factor activity; FUNCTIONS IN: DNA binding, sequence-specific DNA binding transcription factor activity, nucleic acid binding; CONTAINS InterPro DOMAIN/s: SANT, DNA-binding (InterPro:IPR001005), DIRP (InterPro:IPR010561); CONTAINS InterPro DOMAIN/s: …	Homeodomain-like | Protein LIN-9/Protein ALWAYS EARLY | SANT/Myb domain
AT5G23730	1.397	1.47567	1.31233	2.3975	1.93673	1.65004	2.71339	2.42513	3.73549	3.45327	2.36255	0	0.00968752	0.228609	UP	0.743797	AT5G23730	Transducin/WD40 repeat-like superfamily protein	Transducin/WD40 repeat-like superfamily protein; CONTAINS InterPro DOMAIN/s: WD40 repeat 2 (InterPro:IPR019782), WD40 repeat-like-containing domain (InterPro:IPR011046), WD40-repeat-containing domain (InterPro:IPR017986), WD40/YVTN repeat-like-containing domain (InterPro:IPR015943), WD40 repeat (InterPro:IPR001680), WD40 repeat, subgroup (InterPro:IPR019781); BEST Arabidopsis thaliana protein mat…	WD40 repeat | WD40-repeat-containing domain | WD40/YVTN repeat-like-containing domain
AT1G14310	0.891	10.3762	11.5889	10.4852	15.9642	13.2346	16.8724	17.4801	20.3404	24.8191	23.695	0.020362	0.00346569	0.14168	UP	0.743391	AT1G14310	Haloacid dehalogenase-like hydrolase (HAD) superfamily protein	Haloacid dehalogenase-like hydrolase (HAD) superfamily protein; FUNCTIONS IN: hydrolase activity, catalytic activity, phosphoglycolate phosphatase activity; INVOLVED IN: metabolic process; LOCATED IN: cellular_component unknown; EXPRESSED IN: 22 plant structures; EXPRESSED DURING: 14 growth stages; CONTAINS InterPro DOMAIN/s: Haloacid dehalogenase-like hydrolase (InterPro:IPR005834), Haloacid deh…	HAD hydrolase, subfamily IA | HAD-like domain | HAD-superfamily hydrolase, subfamily IA, REG-2-like
AT1G30490	2.936	14.2196	13.8623	12.7795	14.4959	15.8794	25.1621	23.1559	18.3678	23.7923	27.9488	0	0.00253421	0.124502	UP	0.733304	AT1G30490	Homeobox-leucine zipper family protein / lipid-binding START domain-containing protein	PHAVOLUTA (PHV); CONTAINS InterPro DOMAIN/s: Homeobox (InterPro:IPR001356), Homeodomain-like (InterPro:IPR009057), Lipid-binding START (InterPro:IPR002913), MEKHLA (InterPro:IPR013978), Homeodomain-related (InterPro:IPR012287); BEST Arabidopsis thaliana protein match is: Homeobox-leucine zipper family protein / lipid-binding START domain-containing protein (TAIR:AT2G34710.1)	Homeobox domain | Homeodomain-like | MEKHLA | START domain | START-like domain
AT5G47330	1.127	3.37785	3.41088	3.05319	3.45664	2.99118	4.9046	6.1291	6.1085	5.33302	4.59928	0	0.00138827	0.0936774	UP	0.732972	AT5G47330	alpha/beta-Hydrolases superfamily protein	alpha/beta-Hydrolases superfamily protein; FUNCTIONS IN: palmitoyl-(protein) hydrolase activity; INVOLVED IN: response to salt stress; LOCATED IN: endomembrane system; EXPRESSED IN: 12 plant structures; EXPRESSED DURING: LP.06 six leaves visible, LP.04 four leaves visible, 4 anthesis, petal differentiation and expansion stage; CONTAINS InterPro DOMAIN/s: Palmitoyl protein thioesterase (InterPro:I…	Alpha/Beta hydrolase fold | Palmitoyl protein thioesterase
AT5G13950	3.294	27.3103	28.8947	28.7441	26.7101	23.4976	40.5973	46.2029	48.9116	46.1349	42.5393	0	2.1131e-05	0.0131497	UP	0.73135	AT5G13950		unknown protein; FUNCTIONS IN: molecular_function unknown; INVOLVED IN: biological_process unknown; LOCATED IN: cellular_component unknown; EXPRESSED IN: 23 plant structures; EXPRESSED DURING: 13 growth stages; BEST Arabidopsis thaliana protein match is: unknown protein (TAIR:AT1G02290.1)	Nuclear factor related to kappa-B-binding protein
AT2G19930	3.127	5.78774	5.39764	6.57747	5.4679	5.68851	10.0768	9.2073	9.7385	9.61035	9.34013	0	1.12589e-06	0.00270246	UP	0.730195	AT2G19930	RNA-dependent RNA polymerase family protein	RNA-dependent RNA polymerase family protein; FUNCTIONS IN: RNA-directed RNA polymerase activity; INVOLVED IN: posttranscriptional gene silencing; LOCATED IN: cellular_component unknown; EXPRESSED IN: 14 plant structures; EXPRESSED DURING: 6 growth stages; CONTAINS InterPro DOMAIN/s: RNA-dependent RNA polymerase, eukaryotic-type (InterPro:IPR007855); BEST Arabidopsis thaliana protein match is: RNA…	RNA-dependent RNA polymerase, eukaryotic-type
AT3G18160	1.676	11.4475	10.4376	8.84377	11.5548	9.32544	15.5518	18.8214	16.9794	18.0938	16.0576	0	3.67335e-05	0.0158256	UP	0.728366	AT3G18160	peroxin 3-1	peroxin 3-1 (PEX3-1); FUNCTIONS IN: molecular_function unknown; INVOLVED IN: peroxisome organization; LOCATED IN: mitochondrion, peroxisome, integral to peroxisomal membrane; LOCATED IN: peroxisome, integral to peroxisomal membrane; EXPRESSED IN: 23 plant structures; EXPRESSED DURING: 13 growth stages; CONTAINS InterPro DOMAIN/s: Peroxin-3 (InterPro:IPR006966); BEST Arabidopsis thaliana protein m…	Peroxin-3
AT4G12020	6.07	6.96538	6.35822	7.23655	6.17186	6.63583	10.593	9.84732	11.3627	10.8129	12.6557	0	0.000246491	0.0450167	UP	0.728081	AT4G12020	protein kinase family protein	WRKY19; FUNCTIONS IN: protein binding, sequence-specific DNA binding transcription factor activity; INVOLVED IN: in 7 processes; EXPRESSED IN: 22 plant structures; LOCATED IN: chloroplast envelope; EXPRESSED DURING: 14 growth stages; CONTAINS InterPro DOMAIN/s: NB-ARC (InterPro:IPR002182), Serine/threonine-protein kinase domain (InterPro:IPR002290), Leucine-rich repeat (InterPro:IPR001611), Serin…	AAA+ ATPase domain | DNA-binding WRKY | Epidermal growth factor-like domain | Leucine-rich repeat | Leucine-rich repeat 3 | NB-ARC | P-loop containing nucleoside triphosphate hydrolase | Paired amphipathic helix | Protein kinase domain | Protein kinase-like domain | Serine/threonine/dual specificity protein kinase, catalytic domain | Toll/interleukin-1 receptor homology (TIR) domain
AT1G29160	0.528	4.47925	5.57793	5.18057	4.31629	4.06291	9.40185	7.41411	7.13754	6.15598	8.95624	0	0.00396703	0.152352	UP	0.72608	AT1G29160	Dof-type zinc finger DNA-binding family protein	Dof-type zinc finger DNA-binding family protein; CONTAINS InterPro DOMAIN/s: Zinc finger, Dof-type (InterPro:IPR003851); BEST Arabidopsis thaliana protein match is: Dof-type zinc finger DNA-binding family protein (TAIR:AT2G34140.1)	Zinc finger, Dof-type
AT5G15720	1.28	2.46029	2.57811	1.8363	2.14884	2.52954	4.18999	4.44251	4.26974	3.00266	3.1872	0	0.00444175	0.159808	UP	0.724697	AT5G15720	GDSL-motif lipase 7	GDSL-motif lipase 7 (GLIP7); FUNCTIONS IN: lipase activity, carboxylesterase activity; INVOLVED IN: lipid metabolic process; LOCATED IN: endomembrane system; EXPRESSED IN: 7 plant structures; EXPRESSED DURING: 4 anthesis, C globular stage, petal differentiation and expansion stage, E expanded cotyledon stage, D bilateral stage; CONTAINS InterPro DOMAIN/s: Lipase, GDSL (InterPro:IPR001087); BEST A…	Lipase, GDSL | SGNH hydrolase-type esterase domain
AT2G01690	2.983	25.409	24.7035	25.1095	25.799	25.59	40.1693	40.8184	39.478	43.4666	44.8543	0.00019965	6.01031e-05	0.0212601	UP	0.721625	AT2G01690	ARM repeat superfamily protein	ARM repeat superfamily protein; FUNCTIONS IN: binding; INVOLVED IN: biological_process unknown; LOCATED IN: plasma membrane; EXPRESSED IN: 25 plant structures; EXPRESSED DURING: 13 growth stages; CONTAINS InterPro DOMAIN/s: HEAT (InterPro:IPR000357), Armadillo-like helical (InterPro:IPR011989), Protein of unknown function DUF3434 (InterPro:IPR021841), HEAT, type 2 (InterPro:IPR021133), Armadillo-…	Armadillo-like helical | Armadillo-type fold | HEAT | HEAT, type 2 | Vacuolar protein 14 C-terminal Fig4-binding domain | Vacuole morphology and inheritance protein 14
AT5G43745	2.759	8.66836	9.60722	8.59069	9.03744	8.408	14.2197	15.8765	15.1297	12.926	14.8925	0	7.85697e-05	0.0249081	UP	0.721085	AT5G43745	Protein of unknown function (DUF1012)	Protein of unknown function (DUF1012); LOCATED IN: chloroplast, chloroplast envelope; EXPRESSED IN: 23 plant structures; EXPRESSED DURING: 13 growth stages; CONTAINS InterPro DOMAIN/s: Protein of unknown function DUF1012 (InterPro:IPR010420); BEST Arabidopsis thaliana protein match is: Protein of unknown function (DUF1012) (TAIR:AT5G02940.1)	CASTOR/POLLUX/SYM8 ion channels | NAD(P)-binding domain
AT2G18000	0.824	1.12045	1.10528	1.68482	1.18533	0.986389	2.26452	1.78699	2.22751	1.8685	1.87796	0	0.00114978	0.0862438	UP	0.720991	AT2G18000	TBP-associated factor 14	TBP-associated factor 14 (TAF14); INVOLVED IN: regulation of transcription, DNA-dependent; LOCATED IN: nucleus; CONTAINS InterPro DOMAIN/s: YEATS (InterPro:IPR005033); BEST Arabidopsis thaliana protein match is: YEATS family protein (TAIR:AT5G45600.1); BEST Arabidopsis thaliana protein match is: YEATS family protein (TAIR:AT5G45600.2)	YEATS
AT1G70230	1.616	6.75409	6.22867	10.1645	9.45508	7.19811	14.3427	12.0973	10.2986	14.9546	13.8145	0	0.00212328	0.113616	UP	0.718885	AT1G70230	TRICHOME BIREFRINGENCE-LIKE 27	TRICHOME BIREFRINGENCE-LIKE 27 (TBL27); INVOLVED IN: biological_process unknown; LOCATED IN: endomembrane system; EXPRESSED IN: 18 plant structures; EXPRESSED DURING: 9 growth stages; CONTAINS InterPro DOMAIN/s: Protein of unknown function DUF231, plant (InterPro:IPR004253); BEST Arabidopsis thaliana protein match is: TRICHOME BIREFRINGENCE-LIKE 25 (TAIR:AT1G01430.1)	PC-Esterase | PMR5 N-terminal domain
AT1G77680	3.846	7.92182	7.72227	9.25774	7.96021	6.58595	14.4727	14.3402	11.0353	11.473	13.3282	0	0.000677209	0.0711154	UP	0.712686	AT1G77680	Ribonuclease II/R family protein	Ribonuclease II/R family protein; FUNCTIONS IN: ribonuclease activity, RNA binding; LOCATED IN: chloroplast; EXPRESSED IN: 22 plant structures; EXPRESSED DURING: 13 growth stages; CONTAINS InterPro DOMAIN/s: Ribonuclease II/R (InterPro:IPR001900); BEST Arabidopsis thaliana protein match is: ribonuclease II family protein (TAIR:AT2G17510.1)	DIS3-like exonuclease 2 | Nucleic acid-binding, OB-fold | Ribonuclease II/R, conserved site
AT3G13530	4.353	9.84065	9.28461	8.75839	9.5657	9.08797	15.0355	14.7106	14.054	16.0212	16.3699	0	2.7114e-05	0.0138051	UP	0.711235	AT3G13530	mitogen-activated protein kinase kinase kinase 7	mitogen-activated protein kinase kinase kinase 7 (MAPKKK7); FUNCTIONS IN: protein serine/threonine kinase activity, binding, protein kinase activity, kinase activity, ATP binding; INVOLVED IN: plasma membrane organization, pollen development; LOCATED IN: cytosol, plasma membrane; EXPRESSED IN: 6 plant structures; EXPRESSED DURING: ovule developmental stages; CONTAINS InterPro DOMAIN/s: Protein ki…	Armadillo | Armadillo-like helical | Armadillo-type fold | Protein kinase domain | Protein kinase, ATP binding site | Protein kinase-like domain | Serine-threonine/tyrosine-protein kinase catalytic domain | Serine/threonine-protein kinase, active site | Serine/threonine/dual specificity protein kinase, catalytic domain
AT2G47310	1.985	4.67026	5.01121	4.44332	5.14105	5.0948	7.36342	7.96686	7.38958	8.53203	8.53163	0.000378228	4.02975e-05	0.016927	UP	0.707619	AT2G47310	flowering time control protein-related / FCA gamma-related	flowering time control protein-related / FCA gamma-related; FUNCTIONS IN: RNA binding, nucleotide binding, nucleic acid binding; EXPRESSED IN: 14 plant structures; EXPRESSED DURING: 8 growth stages; CONTAINS InterPro DOMAIN/s: RNA recognition motif, RNP-1 (InterPro:IPR000504), Ribonucleoprotein, BRUNO-like (InterPro:IPR015903), WW/Rsp5/WWP (InterPro:IPR001202), Nucleotide-binding, alpha-beta plai…	Nucleotide-binding, alpha-beta plait | RNA recognition motif domain | WW domain
AT5G20980	3.164	4.97674	4.1977	4.04835	4.19346	3.56825	6.85146	7.57816	7.4882	6.79312	5.47185	0.0515275	0.000691413	0.072156	UP	0.703946	AT5G20980	methionine synthase 3	methionine synthase 3 (MS3); FUNCTIONS IN: 5-methyltetrahydropteroyltriglutamate-homocysteine S-methyltransferase activity, methionine synthase activity; INVOLVED IN: cellular amino acid biosynthetic process, methionine biosynthetic process; LOCATED IN: cytosol, chloroplast; EXPRESSED IN: 24 plant structures; EXPRESSED DURING: 14 growth stages; CONTAINS InterPro DOMAIN/s: Cobalamin (vitamin B12)-…	Cobalamin-independent methionine synthase | Cobalamin-independent methionine synthase MetE, C-terminal/archaeal | Cobalamin-independent methionine synthase MetE, N-terminal
AT3G07300	1.714	19.7531	20.3779	16.8062	25.5906	22.0699	30.5305	31.8842	29.5373	39.8368	37.6598	0	0.00118239	0.0867533	UP	0.695996	AT3G07300	NagB/RpiA/CoA transferase-like superfamily protein	NagB/RpiA/CoA transferase-like superfamily protein; FUNCTIONS IN: GTP binding, translation initiation factor activity; INVOLVED IN: translational initiation, cellular metabolic process; LOCATED IN: eukaryotic translation initiation factor 2B complex; EXPRESSED IN: 24 plant structures; EXPRESSED DURING: 15 growth stages; CONTAINS InterPro DOMAIN/s: Initiation factor 2B related (InterPro:IPR000649)…	Initiation factor 2B-related
AT1G73110	1.556	18.1348	18.3715	20.1019	18.0865	14.5045	25.4335	30.9866	29.1997	32.4358	26.3082	0.00993851	0.000238131	0.0437276	UP	0.694606	AT1G73110	P-loop containing nucleoside triphosphate hydrolases superfamily protein	P-loop containing nucleoside triphosphate hydrolases superfamily protein; FUNCTIONS IN: ATPase activity, ATP binding; LOCATED IN: chloroplast thylakoid membrane, chloroplast; EXPRESSED IN: 21 plant structures; EXPRESSED DURING: 13 growth stages; CONTAINS InterPro DOMAIN/s: ATPase, AAA-type, core (InterPro:IPR003959); BEST Arabidopsis thaliana protein match is: rubisco activase (TAIR:AT2G39730.1)	ATPase, AAA-type, core | P-loop containing nucleoside triphosphate hydrolase
AT2G36070	1.929	15.0076	15.605	14.1302	15.5683	13.7664	23.8546	23.4277	23.4946	24.9557	24.0379	0	1.26606e-07	0.00106362	UP	0.693166	AT2G36070	translocase inner membrane subunit 44-2	translocase inner membrane subunit 44-2 (TIM44-2); FUNCTIONS IN: protein-transmembrane transporting ATPase activity; INVOLVED IN: protein targeting to mitochondrion; LOCATED IN: mitochondrion, mitochondrial inner membrane, mitochondrial inner membrane presequence translocase complex; EXPRESSED IN: 23 plant structures; EXPRESSED DURING: 13 growth stages; CONTAINS InterPro DOMAIN/s: Mitochondrial i…	Tim44-like domain
AT3G06630	2.025	0.643294	0.473116	0.767029	0.571032	0.625092	0.909874	0.857212	1.22631	0.996861	0.945859	0	0.00202631	0.111444	UP	0.68065	AT3G06630	protein kinase family protein	protein kinase family protein; FUNCTIONS IN: two-component sensor activity, protein serine/threonine kinase activity, protein kinase activity, signal transducer activity, ATP binding; INVOLVED IN: signal transduction, protein amino acid phosphorylation, regulation of transcription, DNA-dependent, two-component signal transduction system (phosphorelay); EXPRESSED IN: sperm cell; CONTAINS InterPro …	PAC motif | PAS domain | PAS-associated, C-terminal | Protein kinase domain | Protein kinase-like domain | Serine-threonine/tyrosine-protein kinase catalytic domain | Serine/threonine-protein kinase, active site
AT4G14940	2.215	1.22852	1.02016	1.11247	0.806888	1.10084	1.40587	1.54071	2.01534	1.87244	1.59951	0.0018191	0.00221208	0.115426	UP	0.678698	AT4G14940	amine oxidase 1	amine oxidase 1 (AO1); FUNCTIONS IN: primary amine oxidase activity, copper ion binding; INVOLVED IN: secondary cell wall biogenesis; LOCATED IN: cell wall; EXPRESSED IN: 23 plant structures; EXPRESSED DURING: 12 growth stages; CONTAINS InterPro DOMAIN/s: Copper amine oxidase, N-terminal (InterPro:IPR016182), Copper amine oxidase, N2-terminal (InterPro:IPR015800), Copper amine oxidase, N2/N3-term…	Copper amine oxidase | Copper amine oxidase, C-terminal | Copper amine oxidase, N-terminal | Copper amine oxidase, N2-terminal | Copper amine oxidase, N2/N3-terminal | Copper amine oxidase, N3-terminal
AT1G12750	1.608	12.9855	11.2615	16.1247	9.05529	10.7804	15.9176	16.5947	21.5662	19.7243	22.5241	0	0.00366939	0.145066	UP	0.677997	AT1G12750	RHOMBOID-like protein 6	RHOMBOID-like protein 6 (RBL6); FUNCTIONS IN: serine-type endopeptidase activity; INVOLVED IN: biological_process unknown; LOCATED IN: integral to membrane; EXPRESSED IN: 23 plant structures; EXPRESSED DURING: 15 growth stages; CONTAINS InterPro DOMAIN/s: Peptidase S54, rhomboid (InterPro:IPR002610); BEST Arabidopsis thaliana protein match is: RHOMBOID-like 2 (TAIR:AT1G63120.1)	Peptidase S54, rhomboid | Peptidase S54, rhomboid domain
AT3G04020	1.056	6.67096	5.54433	4.81177	4.19935	4.73165	10.4132	7.83356	8.47643	7.07398	7.67531	0	0.00302126	0.13394	UP	0.67597	AT3G04020		unknown protein	FMN-binding split barrel
AT4G29130	2.03	22.2065	22.433	25.7518	17.0555	15.8184	36.1538	34.3921	32.1724	28.3501	33.6948	0.00144523	0.000871407	0.0774677	UP	0.674042	AT4G29130	hexokinase 1	hexokinase 1 (HXK1); FUNCTIONS IN: fructokinase activity, hexokinase activity, glucokinase activity, zinc ion binding, ATP binding; INVOLVED IN: sugar mediated signaling pathway, hexose catabolic process, glucose mediated signaling pathway, programmed cell death; LOCATED IN: in 6 components; EXPRESSED IN: 27 plant structures; EXPRESSED DURING: 16 growth stages; CONTAINS InterPro DOMAIN/s: Hexokin…	Hexokinase | Hexokinase, C-terminal | Hexokinase, N-terminal | Hexokinase, conserved site
AT5G46870	1.214	1.82313	1.80244	1.80782	1.39639	1.4378	2.4844	2.88931	2.97725	2.45193	2.37997	0	0.000298524	0.0464426	UP	0.673127	AT5G46870	RNA-binding (RRM/RBD/RNP motifs) family protein	RNA-binding (RRM/RBD/RNP motifs) family protein; FUNCTIONS IN: oxidoreductase activity, nucleotide binding, nucleic acid binding; INVOLVED IN: oxidation reduction; EXPRESSED IN: cultured cell; CONTAINS InterPro DOMAIN/s: Aldo/keto reductase (InterPro:IPR001395), RNA recognition motif, RNP-1 (InterPro:IPR000504), Nucleotide-binding, alpha-beta plait (InterPro:IPR012677); BEST Arabidopsis thaliana …	Nucleotide-binding, alpha-beta plait | RNA recognition motif domain
AT5G25150	2.183	12.0679	11.492	11.8439	11.6997	11.3956	18.1222	18.1134	19.362	18.9801	18.5345	0	3.27194e-07	0.00157072	UP	0.670555	AT5G25150	TBP-associated factor 5	TBP-associated factor 5 (TAF5); FUNCTIONS IN: transcription regulator activity, nucleotide binding; INVOLVED IN: regulation of transcription; LOCATED IN: nucleus; EXPRESSED IN: guard cell, root, inflorescence, cultured cell, leaf; CONTAINS InterPro DOMAIN/s: WD40 repeat 2 (InterPro:IPR019782), WD40 repeat, conserved site (InterPro:IPR019775), WD40 repeat (InterPro:IPR001680), G-protein beta WD-40…	G-protein beta WD-40 repeat | TFIID subunit, WD40-associated region | WD40 repeat | WD40 repeat, conserved site | WD40-repeat-containing domain | WD40/YVTN repeat-like-containing domain
AT5G28430	1.461	1.09939	1.09293	1.44573	1.46768	1.70544	2.49814	2.07308	1.75602	2.47455	2.02204	0	0.0026438	0.127099	UP	0.668236	AT5G28430	transposable element gene	similar to unknown protein [Arabidopsis thaliana] (TAIR:AT3G60930.2)
AT2G33240	5.313	0.37849	0.353969	0.316493	0.141574	0.293421	0.426309	0.484444	0.430624	0.478687	0.535666	0	0.00983066	0.230048	UP	0.666735	AT2G33240	myosin XI D	myosin XI D (XID); FUNCTIONS IN: motor activity; INVOLVED IN: actin filament-based movement; LOCATED IN: endomembrane system, myosin complex; EXPRESSED IN: 11 plant structures; EXPRESSED DURING: 7 growth stages; CONTAINS InterPro DOMAIN/s: Dil domain (InterPro:IPR018444), Dilute (InterPro:IPR002710), Myosin, N-terminal, SH3-like (InterPro:IPR004009), Myosin head, motor domain (InterPro:IPR001609)…	Dil domain | Dilute | IQ motif, EF-hand binding site | Myosin head, motor domain | Myosin, N-terminal, SH3-like | P-loop containing nucleoside triphosphate hydrolase
AT5G27440	0.821	1.15536	1.31101	1.3338	2.25626	1.60671	2.95892	2.58092	2.28575	2.29207	2.01663	0	0.00804214	0.211462	UP	0.663082	AT5G27440		unknown protein; FUNCTIONS IN: molecular_function unknown; INVOLVED IN: biological_process unknown; LOCATED IN: chloroplast; EXPRESSED IN: shoot apex, shoot, flower, seed; EXPRESSED DURING: petal differentiation and expansion stage, E expanded cotyledon stage
AT3G62360	4.026	27.0004	26.3204	26.2857	24.9434	24.0771	39.7805	39.3784	37.038	41.4124	45.6799	0	0.000178894	0.0371083	UP	0.66034	AT3G62360	Carbohydrate-binding-like fold	Carbohydrate-binding-like fold; FUNCTIONS IN: carbohydrate binding; LOCATED IN: endoplasmic reticulum, plasma membrane, plant-type cell wall; EXPRESSED IN: 25 plant structures; EXPRESSED DURING: 13 growth stages; CONTAINS InterPro DOMAIN/s: Carbohydrate-binding-like fold (InterPro:IPR013784)	Collagen-binding surface protein Cna, B-type domain | Immunoglobulin-like fold
AT2G14680	2.585	11.4046	10.1612	12.8233	10.7484	11.1382	17.2459	16.8142	16.2822	18.5938	19.9467	0.0532189	8.11712e-05	0.0250246	UP	0.659394	AT2G14680	myosin heavy chain-related	maternal effect embryo arrest 13 (MEE13); FUNCTIONS IN: molecular_function unknown; INVOLVED IN: embryo development ending in seed dormancy; LOCATED IN: cellular_component unknown; EXPRESSED IN: 24 plant structures; EXPRESSED DURING: 15 growth stages
AT4G37170	2.076	1.38292	1.71493	1.14545	1.26002	0.994832	2.01812	2.62379	1.85991	2.10406	1.65238	0	0.00687016	0.195317	UP	0.658684	AT4G37170	Pentatricopeptide repeat (PPR) superfamily protein	Pentatricopeptide repeat (PPR) superfamily protein; CONTAINS InterPro DOMAIN/s: Pentatricopeptide repeat (InterPro:IPR002885); BEST Arabidopsis thaliana protein match is: pentatricopeptide (PPR) repeat-containing protein (TAIR:AT2G22070.1)	Pentatricopeptide repeat | Tetratricopeptide-like helical domain
AT1G74320	1.585	14.5304	13.3801	17.6537	16.5247	13.3748	21.1686	22.5908	26.5826	25.5798	23.206	0	0.000174991	0.0374548	UP	0.658656	AT1G74320	Protein kinase superfamily protein	Protein kinase superfamily protein; CONTAINS InterPro DOMAIN/s: Choline/ethanolamine kinase (InterPro:IPR002573), Protein kinase-like domain (InterPro:IPR011009); BEST Arabidopsis thaliana protein match is: Protein kinase superfamily protein (TAIR:AT4G09760.1)	Choline/Ethanolamine kinase | Protein kinase-like domain
AT5G44780	2.322	2.97936	2.92991	2.31999	3.35276	2.87733	4.64632	4.90731	3.15966	4.87907	5.18694	0.000875373	0.00652457	0.191319	UP	0.655721	AT5G44780		unknown protein; BEST Arabidopsis thaliana protein match is: unknown protein (TAIR:AT4G20020.2)
AT3G24010	0.903	14.3	12.771	16.6275	15.5283	13.767	21.6908	24.1152	20.8331	24.7672	23.476	0	3.35829e-05	0.0154592	UP	0.654311	AT3G24010	RING/FYVE/PHD zinc finger superfamily protein	INHIBITOR OF GROWTH 1 (ING1); CONTAINS InterPro DOMAIN/s: Zinc finger, PHD-type, conserved site (InterPro:IPR019786), Zinc finger, PHD-type (InterPro:IPR001965), Zinc finger, FYVE/PHD-type (InterPro:IPR011011), Zinc finger, PHD-finger (InterPro:IPR019787); BEST Arabidopsis thaliana protein match is: PHD finger protein-related (TAIR:AT1G54390.3)	ING family | Inhibitor of growth protein, N-terminal | Zinc finger, FYVE/PHD-type | Zinc finger, PHD-finger | Zinc finger, PHD-type | Zinc finger, PHD-type, conserved site | Zinc finger, RING/FYVE/PHD-type
AT1G29730	3.056	0.798732	0.731503	0.748143	0.995553	0.954852	1.29415	1.36715	1.47881	1.36962	1.13666	0	0.000270123	0.0451602	UP	0.652328	AT1G29730	Leucine-rich repeat transmembrane protein kinase	Leucine-rich repeat transmembrane protein kinase; FUNCTIONS IN: protein serine/threonine kinase activity, protein kinase activity, kinase activity, ATP binding; INVOLVED IN: protein amino acid phosphorylation; LOCATED IN: endomembrane system; CONTAINS InterPro DOMAIN/s: Protein kinase, ATP binding site (InterPro:IPR017441), Serine/threonine-protein kinase domain (InterPro:IPR002290), Leucine-rich…	Concanavalin A-like lectin/glucanase, subgroup | Leucine-rich repeat | Malectin | Protein kinase domain | Protein kinase, ATP binding site | Protein kinase-like domain | Serine/threonine-protein kinase, active site
AT1G77140	2.15	10.6414	10.5021	10.99	10.1666	9.38901	16.6646	16.3869	14.8669	16.4069	16.9063	0	1.97729e-06	0.00332224	UP	0.652185	AT1G77140	vacuolar protein sorting 45	vacuolar protein sorting 45 (VPS45); CONTAINS InterPro DOMAIN/s: Sec1-like protein (InterPro:IPR001619); BEST Arabidopsis thaliana protein match is: secretory 1A (TAIR:AT1G02010.1)	Sec1-like protein | Sec1-like, domain 2
AT1G26290	0.608	0.561639	0.87542	1.10777	1.05249	1.24916	1.67928	1.3586	1.66587	1.18174	1.72642	0	0.008611	0.217403	UP	0.651319	AT1G26290		unknown protein
AT4G21326	2.977	3.24148	3.87376	5.259	3.21676	3.49557	6.38226	5.34431	6.58861	5.60469	6.01585	0	0.00209507	0.112825	UP	0.64931	AT4G21326	subtilase 3.12	subtilase 3.12 (SBT3.12); FUNCTIONS IN: identical protein binding, serine-type endopeptidase activity; INVOLVED IN: proteolysis, negative regulation of catalytic activity; LOCATED IN: endomembrane system; EXPRESSED IN: 17 plant structures; EXPRESSED DURING: 8 growth stages; CONTAINS InterPro DOMAIN/s: Peptidase S8/S53, subtilisin/kexin/sedolisin (InterPro:IPR000209), Peptidase S8, subtilisin-rela…
AT1G55750	2.077	8.32395	9.51585	10.3924	9.44289	9.52655	14.7868	15.545	16.9885	13.2937	13.3742	0	0.000536637	0.0623985	UP	0.648459	AT1G55750	BSD domain (BTF2-like transcription factors, Synapse-associated proteins and DOS2-like proteins)	BSD domain (BTF2-like transcription factors, Synapse-associated proteins and DOS2-like proteins); CONTAINS InterPro DOMAIN/s: Kelch related (InterPro:IPR013089), BSD (InterPro:IPR005607); BEST Arabidopsis thaliana protein match is: BSD domain (BTF2-like transcription factors, Synapse-associated proteins and DOS2-like proteins) (TAIR:AT3G61420.1)	BSD | Pleckstrin homology-like domain | TFIIH subunit Tfb1/p62
AT1G49730	2.625	10.316	9.66838	12.148	15.422	13.2619	15.9241	16.7596	23.4786	20.9789	18.1165	0.0511952	0.00496178	0.168761	UP	0.647376	AT1G49730	Protein kinase superfamily protein	Protein kinase superfamily protein; FUNCTIONS IN: kinase activity; INVOLVED IN: protein amino acid phosphorylation; LOCATED IN: plasma membrane; EXPRESSED IN: 20 plant structures; EXPRESSED DURING: 13 growth stages; CONTAINS InterPro DOMAIN/s: Protein kinase, ATP binding site (InterPro:IPR017441), Protein kinase, catalytic domain (InterPro:IPR000719), Serine-threonine/tyrosine-protein kinase (Int…	Concanavalin A-like lectin/glucanase, subgroup | Protein kinase domain | Protein kinase, ATP binding site | Protein kinase-like domain | Serine/threonine-protein kinase, active site
AT3G56320	2.424	2.80542	3.02239	3.16014	2.71955	3.31764	4.93734	4.12672	4.8026	4.70342	4.86551	0.0012871	2.43395e-05	0.0138628	UP	0.641323	AT3G56320	PAP/OAS1 substrate-binding domain superfamily	PAP/OAS1 substrate-binding domain superfamily; FUNCTIONS IN: nucleotidyltransferase activity; INVOLVED IN: biological_process unknown; LOCATED IN: chloroplast; CONTAINS InterPro DOMAIN/s: Nucleotidyl transferase domain (InterPro:IPR002934), PAP/25A-associated (InterPro:IPR002058); BEST Arabidopsis thaliana protein match is: Nucleotidyltransferase family protein (TAIR:AT2G40520.4)	Nucleotidyl transferase domain | PAP/25A-associated
AT1G12930	3.341	9.58105	9.80289	8.71792	9.0962	8.93739	13.3585	13.9135	15.3533	15.2485	14.0019	0	2.53247e-05	0.013297	UP	0.639626	AT1G12930	ARM repeat superfamily protein	ARM repeat superfamily protein; FUNCTIONS IN: binding; INVOLVED IN: biological_process unknown; LOCATED IN: cellular_component unknown; EXPRESSED IN: 23 plant structures; EXPRESSED DURING: 13 growth stages; CONTAINS InterPro DOMAIN/s: Exportin-1/Importin-beta-like (InterPro:IPR013598), Armadillo-type fold (InterPro:IPR016024); BEST Arabidopsis thaliana protein match is: ARM repeat superfamily pro…	Armadillo-like helical | Armadillo-type fold | Exportin-1/Importin-beta-like
AT3G17700	2.556	7.50623	7.79734	6.87093	5.83731	6.41716	10.6383	10.2244	9.64106	8.973	14.0431	0	0.00907914	0.221404	UP	0.636451	AT3G17700	cyclic nucleotide-binding transporter 1	cyclic nucleotide-binding transporter 1 (CNBT1); FUNCTIONS IN: ion channel activity, cyclic nucleotide binding, calmodulin binding; INVOLVED IN: response to nematode; LOCATED IN: chloroplast, membrane; EXPRESSED IN: 21 plant structures; EXPRESSED DURING: 13 growth stages; CONTAINS InterPro DOMAIN/s: Cyclic nucleotide-binding (InterPro:IPR000595), Ion transport (InterPro:IPR005821), Cyclic nucleot…	Cyclic nucleotide-binding domain | Cyclic nucleotide-binding-like | Ion transport domain | RmlC-like jelly roll fold
AT3G26090	1.734	10.3644	11.5619	10.8362	9.17422	9.96636	18.0231	14.6156	14.0809	14.3579	19.4396	0	0.00439406	0.158943	UP	0.633476	AT3G26090	G-protein coupled receptors;GTPase activators	REGULATOR OF G-PROTEIN SIGNALING 1 (RGS1); FUNCTIONS IN: G-protein coupled receptor activity, GTPase activator activity; INVOLVED IN: in 6 processes; LOCATED IN: nucleus, plasma membrane; EXPRESSED IN: 23 plant structures; EXPRESSED DURING: 13 growth stages; CONTAINS InterPro DOMAIN/s: Regulator of G protein signalling superfamily (InterPro:IPR016137), Regulator of G protein signalling (InterPro:…	Regulator of G protein signalling domain | Regulator of G protein signalling superfamily
AT5G17980	3.15	1.26473	1.16026	1.47345	0.858924	0.76562	1.34494	1.63799	1.66972	1.82838	2.08524	0	0.00920951	0.222966	UP	0.63322	AT5G17980	C2 calcium/lipid-binding plant phosphoribosyltransferase family protein	C2 calcium/lipid-binding plant phosphoribosyltransferase family protein; LOCATED IN: endoplasmic reticulum, plasma membrane; EXPRESSED IN: 18 plant structures; EXPRESSED DURING: 7 growth stages; CONTAINS InterPro DOMAIN/s: C2 membrane targeting protein (InterPro:IPR018029), C2 calcium/lipid-binding domain, CaLB (InterPro:IPR008973), Phosphoribosyltransferase C-terminal (InterPro:IPR013583), C2 ca…	C2 domain | Phosphoribosyltransferase C-terminal
AT5G17760	2.002	10.6194	11.1485	8.16808	9.07886	9.43086	17.0173	13.3168	11.6104	14.7145	18.4156	0	0.00881668	0.219952	UP	0.631958	AT5G17760	P-loop containing nucleoside triphosphate hydrolases superfamily protein	P-loop containing nucleoside triphosphate hydrolases superfamily protein; FUNCTIONS IN: ATP binding; FUNCTIONS IN: nucleoside-triphosphatase activity, nucleotide binding, ATP binding; LOCATED IN: plasma membrane; EXPRESSED IN: 23 plant structures; EXPRESSED DURING: 13 growth stages; CONTAINS InterPro DOMAIN/s: ATPase, AAA+ type, core (InterPro:IPR003593), ATPase, AAA-type, core (InterPro:IPR00395…	AAA+ ATPase domain | AAA-type ATPase, N-terminal domain | ATPase, AAA-type, conserved site | ATPase, AAA-type, core | P-loop containing nucleoside triphosphate hydrolase
AT4G04350	3.081	21.5629	20.9597	18.8366	21.9331	17.5033	29.348	34.045	33.3315	32.2546	26.7315	0.00269323	0.000295334	0.0463758	UP	0.627434	AT4G04350	tRNA synthetase class I (I, L, M and V) family protein	EMBRYO DEFECTIVE 2369 (EMB2369); FUNCTIONS IN: aminoacyl-tRNA ligase activity, nucleotide binding, leucine-tRNA ligase activity, ATP binding; INVOLVED IN: tRNA aminoacylation for protein translation, embryo development ending in seed dormancy; LOCATED IN: mitochondrion, chloroplast; EXPRESSED IN: 22 plant structures; EXPRESSED DURING: 13 growth stages; CONTAINS InterPro DOMAIN/s: Aminoacyl-tRNA s…	Aminoacyl-tRNA synthetase, class 1a, anticodon-binding | Aminoacyl-tRNA synthetase, class I, conserved site | Aminoacyl-tRNA synthetase, class Ia | Leucine-tRNA ligase | Leucyl-tRNA synthetase, editing domain | Methionyl/Leucyl tRNA synthetase | Rossmann-like alpha/beta/alpha sandwich fold | Valyl/Leucyl/Isoleucyl-tRNA synthetase, anticodon-binding | Valyl/Leucyl/Isoleucyl-tRNA synthetase, editin…
AT1G53340	2.004	1.01607	1.61129	1.23691	0.991571	1.26993	2.06721	1.66668	1.56242	1.81543	2.34893	0	0.0067703	0.194785	UP	0.627049	AT1G53340	Cysteine/Histidine-rich C1 domain family protein	Cysteine/Histidine-rich C1 domain family protein; FUNCTIONS IN: zinc ion binding; LOCATED IN: intracellular; EXPRESSED IN: hypocotyl, root, stamen; EXPRESSED DURING: petal differentiation and expansion stage; CONTAINS InterPro DOMAIN/s: DC1 (InterPro:IPR004146), Zinc finger, PHD-type (InterPro:IPR001965), Zinc finger, RanBP2-type (InterPro:IPR001876), C1-like (InterPro:IPR011424); BEST Arabidopsi…	C1-like | DC1 | Zinc finger, PHD-type | Zinc finger, RING/FYVE/PHD-type | Zinc finger, RanBP2-type
AT3G03060	2.243	2.92641	3.20086	2.32665	2.90801	2.46527	3.82468	5.27852	4.39411	3.45245	4.36614	0	0.00504733	0.170121	UP	0.62442	AT3G03060	P-loop containing nucleoside triphosphate hydrolases superfamily protein	P-loop containing nucleoside triphosphate hydrolases superfamily protein; FUNCTIONS IN: ATPase activity, zinc ion binding; LOCATED IN: cell wall, plant-type cell wall; EXPRESSED IN: 14 plant structures; EXPRESSED DURING: 7 growth stages; CONTAINS InterPro DOMAIN/s: ATPase, AAA-type, core (InterPro:IPR003959), ATPase, AAA+ type, core (InterPro:IPR003593), Protein of unknown function DUF3523 (Inter…	AAA+ ATPase domain | ATPase family AAA domain-containing protein 3, domain of unknown function DUF3523 | ATPase, AAA-type, core | P-loop containing nucleoside triphosphate hydrolase
AT5G05630	1.871	1.52092	1.39709	1.27096	2.04611	1.17505	2.23924	2.34821	2.50336	2.40774	1.9144	0	0.00332623	0.14042	UP	0.623101	AT5G05630	Amino acid permease family protein	Amino acid permease family protein; FUNCTIONS IN: cationic amino acid transmembrane transporter activity; INVOLVED IN: transport, amino acid transport, transmembrane transport; LOCATED IN: chloroplast, membrane; EXPRESSED IN: shoot apex, leaf whorl, flower, seed; EXPRESSED DURING: petal differentiation and expansion stage, E expanded cotyledon stage; CONTAINS InterPro DOMAIN/s: Amino acid/polyami…	Amino acid/polyamine transporter I
AT4G02760	2.691	4.14056	4.50524	4.16296	3.8757	4.17407	6.46747	5.88561	5.47762	7.24294	6.96084	0	0.00154332	0.0978523	UP	0.618987	AT4G02760	RNI-like superfamily protein	RNI-like superfamily protein; FUNCTIONS IN: molecular_function unknown; INVOLVED IN: biological_process unknown; LOCATED IN: cellular_component unknown; BEST Arabidopsis thaliana protein match is: F-box/RNI-like superfamily protein (TAIR:AT4G02740.1)	F-box domain
AT3G56830	1.496	5.99393	5.27877	5.72621	5.20056	5.90745	7.54496	8.0903	8.78087	10.3677	8.36086	0.130775	0.00204396	0.111683	UP	0.618257	AT3G56830	Protein of unknown function (DUF565)	FUNCTIONS IN: molecular_function unknown; Protein of unknown function (DUF565); INVOLVED IN: biological_process unknown; LOCATED IN: chloroplast; EXPRESSED IN: 22 plant structures; EXPRESSED DURING: 13 growth stages; CONTAINS InterPro DOMAIN/s: Protein of unknown function DUF565 (InterPro:IPR007572); BEST Arabidopsis thaliana protein match is: Protein of unknown function (DUF565) (TAIR:AT1G65420.…	Uncharacterised protein family Ycf20
AT4G01790	0.614	5.36707	6.48381	4.97211	6.9521	7.9697	10.7961	9.27863	8.31227	11.2994	8.92299	0.083124	0.00264681	0.126881	UP	0.614715	AT4G01790	Ribosomal protein L7Ae/L30e/S12e/Gadd45 family protein	Ribosomal protein L7Ae/L30e/S12e/Gadd45 family protein; CONTAINS InterPro DOMAIN/s: Ribosomal protein L7Ae/L30e/S12e/Gadd45 (InterPro:IPR004038)	50S ribosomal protein L30e-like | Ribosomal protein L7Ae/L30e/S12e/Gadd45
AT5G53010	3.458	7.20873	7.28212	7.59351	7.00932	7.65629	10.5105	11.3656	11.215	11.1112	12.0511	0	9.91973e-06	0.00877217	UP	0.614195	AT5G53010	calcium-transporting ATPase, putative	calcium-transporting ATPase, putative; FUNCTIONS IN: calcium-transporting ATPase activity, calmodulin binding; INVOLVED IN: cation transport, calcium ion transport, metabolic process, ATP biosynthetic process; LOCATED IN: membrane; EXPRESSED IN: egg cell; CONTAINS InterPro DOMAIN/s: ATPase, P-type, ATPase-associated domain (InterPro:IPR008250), ATPase, P-type, calcium-transporting, PMCA-type (Int…	Cation-transporting P-type ATPase | Cation-transporting P-type ATPase, C-terminal | Cation-transporting P-type ATPase, N-terminal | HAD-like domain | P-type ATPase, transmembrane domain | P-type ATPase, A domain | P-type ATPase, cytoplasmic domain N
AT1G01740	1.688	4.17569	3.58983	3.55382	3.75699	4.05661	6.60015	6.27894	5.61298	5.25825	5.50633	0.00691024	0.000409399	0.054593	UP	0.612705	AT1G01740	Protein kinase protein with tetratricopeptide repeat domain	Protein kinase protein with tetratricopeptide repeat domain; FUNCTIONS IN: protein serine/threonine kinase activity, binding, protein kinase activity, kinase activity, ATP binding; INVOLVED IN: protein amino acid phosphorylation; INVOLVED IN: protein amino acid phosphorylation, N-terminal protein myristoylation; EXPRESSED IN: 22 plant structures; LOCATED IN: plasma membrane; EXPRESSED DURING: 13 …	Protein kinase domain | Protein kinase-like domain | Serine-threonine/tyrosine-protein kinase catalytic domain | Tetratricopeptide-like helical domain
AT3G15180	1.919	8.61386	8.11742	7.69525	7.20164	8.31122	12.0047	12.1586	12.5306	12.1179	12.1746	0	1.6718e-05	0.0124843	UP	0.610675	AT3G15180	ARM repeat superfamily protein	ARM repeat superfamily protein; FUNCTIONS IN: binding; INVOLVED IN: biological_process unknown; EXPRESSED IN: 22 plant structures; LOCATED IN: plasma membrane; EXPRESSED DURING: 11 growth stages; EXPRESSED IN: 23 plant structures; CONTAINS InterPro DOMAIN/s: Armadillo-type fold (InterPro:IPR016024), 26S proteasome non-ATPase regulatory subunit 5 (InterPro:IPR019538)	26S proteasome non-ATPase regulatory subunit 5 | Armadillo-like helical | Armadillo-type fold
AT3G63510	1.378	12.2159	12.1626	8.23596	12.8967	12.6571	16.1046	19.2602	19.0096	18.481	15.855	0	0.000696701	0.0722591	UP	0.608867	AT3G63510	FMN-linked oxidoreductases superfamily protein	FMN-linked oxidoreductases superfamily protein; FUNCTIONS IN: tRNA dihydrouridine synthase activity, FAD binding, catalytic activity; INVOLVED IN: regulation of nitrogen utilization, tRNA processing, oxidation reduction, metabolic process; EXPRESSED IN: 18 plant structures; EXPRESSED DURING: 13 growth stages; CONTAINS InterPro DOMAIN/s: Aldolase-type TIM barrel (InterPro:IPR013785), tRNA-dihydrou…	Aldolase-type TIM barrel | tRNA-dihydrouridine synthase
AT4G22350	2.181	6.88861	7.33529	7.23356	7.66672	7.93531	9.60575	11.1887	10.7204	13.1956	11.6805	0.0174519	0.00183367	0.107163	UP	0.605619	AT4G22350	Ubiquitin C-terminal hydrolases superfamily protein	Ubiquitin C-terminal hydrolases superfamily protein; FUNCTIONS IN: ubiquitin thiolesterase activity, zinc ion binding; INVOLVED IN: ubiquitin-dependent protein catabolic process; EXPRESSED IN: male gametophyte, pollen tube; LOCATED IN: intracellular; EXPRESSED DURING: L mature pollen stage, M germinated pollen stage; CONTAINS InterPro DOMAIN/s: Zinc finger, UBP-type (InterPro:IPR001607), Peptidas…	Peptidase C19, ubiquitin carboxyl-terminal hydrolase | Ubiquitin carboxyl-terminal hydrolase-like domain | Zinc finger, C2H2-like | Zinc finger, RING/FYVE/PHD-type | Zinc finger, UBP-type
AT1G47560	2.768	0.836146	1.02981	1.30616	0.928791	0.842398	1.37792	1.5094	1.64049	1.34731	1.63895	0.000550442	0.0017536	0.105417	UP	0.604117	AT1G47560	exocyst complex component sec3B	exocyst complex component sec3B (SEC3B); CONTAINS InterPro DOMAIN/s: Exocyst complex, component Exoc1 (InterPro:IPR019160); BEST Arabidopsis thaliana protein match is: exocyst complex component sec3A (TAIR:AT1G47550.1)	Exocyst complex component Sec3, PIP2-binding N-terminal domain | Exocyst complex, component 1/SEC3
AT4G08160	2.527	1.48644	1.50247	1.49584	1.34613	1.16529	2.23381	1.88075	2.14647	1.99031	2.35952	0	0.000197791	0.0393288	UP	0.600904	AT4G08160	glycosyl hydrolase family 10 protein / carbohydrate-binding domain-containing protein	glycosyl hydrolase family 10 protein / carbohydrate-binding domain-containing protein; FUNCTIONS IN: endo-1,4-beta-xylanase activity, hydrolase activity, hydrolyzing O-glycosyl compounds; INVOLVED IN: carbohydrate metabolic process; LOCATED IN: cellular_component unknown; EXPRESSED IN: 19 plant structures; EXPRESSED DURING: 10 growth stages; CONTAINS InterPro DOMAIN/s: Glycoside hydrolase, family…	Carbohydrate-binding, CenC-like | Galactose-binding domain-like | Glycoside hydrolase, catalytic domain | Glycoside hydrolase, family 10 | Glycoside hydrolase, superfamily
AT4G12740	1.893	0.314011	0.568589	0.467137	0.432933	0.415286	0.514558	0.613432	0.806648	0.728989	0.668826	0	0.00833323	0.214582	UP	0.600423	AT4G12740	HhH-GPD base excision DNA repair family protein	HhH-GPD base excision DNA repair family protein; FUNCTIONS IN: hydrolase activity, catalytic activity; INVOLVED IN: DNA repair, base-excision repair; EXPRESSED IN: 10 plant structures; EXPRESSED DURING: 4 anthesis, F mature embryo stage, petal differentiation and expansion stage, E expanded cotyledon stage, D bilateral stage; CONTAINS InterPro DOMAIN/s: NUDIX hydrolase domain-like (InterPro:IPR01…	DNA glycosylase | Helix-hairpin-helix DNA-binding motif, class 1 | Helix-turn-helix, base-excision DNA repair, C-terminal | HhH-GPD domain | MutY, C-terminal | NUDIX hydrolase domain-like

## Sheet: CWC16_DEG_down
geneID	Length(Kbps)	T (1)	T (2)	T (3)	T (4)	T (5)	cwc16a-1 (1)	cwc16a-1 (2)	cwc16a-1 (3)	cwc16a-1 (4)	cwc16a-1 (5)	maxMultiRatio	T-TEST	adjP	regulation	logFC	geneID	description	comp_description	IPR_domain
AT1G48130	0.986	1.96251	2.09927	1.39871	2.37968	1.90541	0.0119023	0.0121414	0.0260718	0.0115667	0.0548746	0	0.000267233	0.0453541	DOWN	-6.38564	AT1G48130	1-cysteine peroxiredoxin 1	1-cysteine peroxiredoxin 1 (PER1); FUNCTIONS IN: thioredoxin peroxidase activity, antioxidant activity; INVOLVED IN: maintenance of seed dormancy, response to desiccation; LOCATED IN: cellular_component unknown; EXPRESSED IN: embryo, aleurone layer, seed; EXPRESSED DURING: seed development stages; CONTAINS InterPro DOMAIN/s: Peroxiredoxin, C-terminal (InterPro:IPR019479), Thioredoxin fold (InterP…	Alkyl hydroperoxide reductase subunit C/ Thiol specific antioxidant | Peroxiredoxin, AhpC-type | Peroxiredoxin, C-terminal | Thioredoxin-like fold
AT5G44120	1.791	5.78343	5.68611	3.16455	5.59763	7.26849	0.0458679	0.0601578	0.12918	0.133724	0.332311	0	0.00120059	0.0865766	DOWN	-5.29339	AT5G44120	RmlC-like cupins superfamily protein	CRUCIFERINA (CRA1); FUNCTIONS IN: nutrient reservoir activity; INVOLVED IN: response to abscisic acid stimulus; LOCATED IN: endomembrane system; EXPRESSED IN: guard cell, seed; EXPRESSED DURING: seedling growth, seed development stages; CONTAINS InterPro DOMAIN/s: 11-S seed storage protein, conserved site (InterPro:IPR022379), Cupin, RmlC-type (InterPro:IPR011051), Cupin 1 (InterPro:IPR006045), R…	11-S seed storage protein, conserved site | 11-S seed storage protein, plant | Cupin 1 | RmlC-like cupin domain | RmlC-like jelly roll fold
AT3G21370	1.889	2.07754	2.1045	1.93449	2.92866	2.06045	0.00621262	0.00633743	0.0533729	0.180373	0.0651246	0.0890207	0.000203653	0.0397881	DOWN	-5.15628	AT3G21370	beta glucosidase 19	beta glucosidase 19 (BGLU19); FUNCTIONS IN: cation binding, hydrolase activity, hydrolyzing O-glycosyl compounds, catalytic activity; INVOLVED IN: carbohydrate metabolic process; LOCATED IN: endomembrane system; EXPRESSED IN: seed; CONTAINS InterPro DOMAIN/s: Glycoside hydrolase, family 1 (InterPro:IPR001360), Glycoside hydrolase, family 1, active site (InterPro:IPR018120), Glycoside hydrolase, c…	Glycoside hydrolase, catalytic domain | Glycoside hydrolase, family 1 | Glycoside hydrolase, family 1, active site | Glycoside hydrolase, superfamily
AT3G21380	1.662	1.04253	1.38775	1.50246	2.31692	2.18865	0.0211835	0.0360151	0.102085	0.0343104	0.0716209	0	0.00251997	0.124348	DOWN	-4.99172	AT3G21380	Mannose-binding lectin superfamily protein	Mannose-binding lectin superfamily protein; CONTAINS InterPro DOMAIN/s: Mannose-binding lectin (InterPro:IPR001229); BEST Arabidopsis thaliana protein match is: myrosinase-binding protein 1 (TAIR:AT1G52040.1)	Mannose-binding lectin
AT5G40420	0.872	1.11679	0.800282	0.5412	0.811096	1.05433	0.0134583	0.0137287	0.0530645	0.0653943	0.0124097	0	0.00116076	0.0866805	DOWN	-4.77376	AT5G40420	oleosin 2	oleosin 2 (OLEO2); CONTAINS InterPro DOMAIN/s: Oleosin (InterPro:IPR000136); BEST Arabidopsis thaliana protein match is: Oleosin family protein (TAIR:AT3G01570.1)	Oleosin
AT2G21720	2.205	0.143393	0.134103	0.11013	0.188383	0.211497	0.00532228	0.00542921	0.0116584	0.00517223	0.0049076	0	0.00119253	0.0861805	DOWN	-4.59924	AT2G21720	Plant protein of unknown function (DUF639)	Plant protein of unknown function (DUF639); CONTAINS InterPro DOMAIN/s: Protein of unknown function DUF639 (InterPro:IPR006927); BEST Arabidopsis thaliana protein match is: Plant protein of unknown function (DUF639) (TAIR:AT5G23390.1)	Protein of unknown function DUF639
AT1G67020	1.98	0.159688	0.0776579	0.122644	0.11907	0.107677	0.00592709	0.00604616	0.00259665	0.00575998	0.00546529	0.066719	0.0010381	0.0824685	DOWN	-4.50754	AT1G67020		unknown protein; FUNCTIONS IN: molecular_function unknown; INVOLVED IN: biological_process unknown; LOCATED IN: cellular_component unknown; EXPRESSED IN: leaf
AT5G35935	6.504	1.33201	1.20207	2.35924	3.11562	2.79229	0.175024	0.20799	0.051382	0.0333165	0.0282844	0	0.00562559	0.18004	DOWN	-4.44472	AT5G35935	transposable element gene	copia-like retrotransposon family, has a 2.0e-232 P-value blast match to GB:CAA72989 open reading frame 1 (Ty1_Copia-element) (Brassica oleracea)
AT3G21030	1.236	0.603714	0.449766	0.500441	0.790222	0.873197	0.0854537	0.0096856	0.0540758	0.00922716	0.0262652	0	0.00147058	0.0963301	DOWN	-4.12255	AT3G21030	transposable element gene	copia-like retrotransposon family, has a 1.4e-16 P-value blast match to gb|AAO73527.1| gag-pol polyprotein (Glycine max) (SIRE1) (Ty1_Copia-family)	Zinc finger, CCHC-type
AT5G33399	1.186	0.22394	0.428836	0.181573	0.217717	0.146051	0.00989514	0.0100939	0.0303453	0.00961616	0.00912417	0	0.00998882	0.232133	DOWN	-4.11647
AT3G20210	2.081	0.459941	0.372705	0.56469	0.704558	0.604047	0.00563942	0.0521201	0.0425158	0.0608895	0.0262152	0.146687	0.00076623	0.0735669	DOWN	-3.85209	AT3G20210	delta vacuolar processing enzyme	delta vacuolar processing enzyme (DELTA-VPE); CONTAINS InterPro DOMAIN/s: Peptidase C13, legumain (InterPro:IPR001096); CONTAINS InterPro DOMAIN/s: Peptidase C13, legumain (InterPro:IPR001096), Auxin responsive SAUR protein (InterPro:IPR003676); BEST Arabidopsis thaliana protein match is: gamma vacuolar processing enzyme (TAIR:AT4G32940.1)	Auxin-induced protein, ARG7 | Peptidase C13, legumain
AT1G42350	7.48	0.018599	0.0142314	0.00673796	0.0105062	0.00890664	0.00156894	0.00160046	0.000687348	0.0015247	0.00144669	0	0.00743651	0.203168	DOWN	-3.11069	AT1G42350	transposable element gene	copia-like retrotransposon family, has a 1.1e-102 P-value blast match to GB:CAA31653 polyprotein (Ty1_Copia-element) (Arabidopsis thaliana)
AT3G33528	0.765	1.7359	1.74713	2.26994	1.95182	2.14234	0.383518	0.359925	0.194901	0.104357	0.127309	0	5.3233e-06	0.00616842	DOWN	-3.07318	AT3G33528		unknown protein; FUNCTIONS IN: molecular_function unknown; INVOLVED IN: biological_process unknown; LOCATED IN: cellular_component unknown; BEST Arabidopsis thaliana protein match is: unknown protein (TAIR:AT4G07526.3)
AT5G10120	1.416	0.330473	0.242238	0.171494	0.356778	0.235246	0.0414394	0.00845438	0.0980345	0.00805421	0.00764214	0	0.000833056	0.0758645	DOWN	-3.02971	AT5G10120	Ethylene insensitive 3 family protein	Ethylene insensitive 3 family protein; FUNCTIONS IN: sequence-specific DNA binding transcription factor activity; INVOLVED IN: response to karrikin, regulation of transcription; LOCATED IN: nucleus; EXPRESSED IN: stem, hypocotyl, root, flower, seed; EXPRESSED DURING: F mature embryo stage, petal differentiation and expansion stage; CONTAINS InterPro DOMAIN/s: Ethylene insensitive 3 (InterPro:IPR0…	Ethylene insensitive 3-like protein, DNA-binding domain
AT3G21020	1.26	1.57589	1.26727	1.31273	2.45025	3.03499	0.456386	0.389546	0.150977	0.135771	0.146001	0	0.00773934	0.207064	DOWN	-2.91455	AT3G21020	transposable element gene	copia-like retrotransposon family, has a 5.4e-14 P-value blast match to gb|AAO73529.1| gag-pol polyprotein (Glycine max) (SIRE1) (Ty1_Copia-family)
AT5G33390	0.762	1.21162	0.636409	1.34087	0.810319	1.24151	0.292621	0.0785525	0.128197	0.134702	0.0710057	0	0.00182323	0.106925	DOWN	-2.89391	AT5G33390	glycine-rich protein	glycine-rich protein; BEST Arabidopsis thaliana protein match is: glycine-rich protein (TAIR:AT1G36675.1)
AT3G01570	0.814	0.854546	1.29322	0.928746	1.25506	1.26211	0.187424	0.132362	0.221219	0.0700538	0.199409	0.00136101	0.00027169	0.0447543	DOWN	-2.78697	AT3G01570	Oleosin family protein	Oleosin family protein; FUNCTIONS IN: molecular_function unknown; INVOLVED IN: lipid storage; LOCATED IN: monolayer-surrounded lipid storage body, integral to membrane, membrane; CONTAINS InterPro DOMAIN/s: Oleosin (InterPro:IPR000136); BEST Arabidopsis thaliana protein match is: oleosin 2 (TAIR:AT5G40420.1)	Oleosin
AT1G27921	1.04	7.08448	6.28688	6.04167	8.2119	8.04103	1.08806	0.79627	0.60791	1.48523	1.37179	0.396767	4.36169e-05	0.0178744	DOWN	-2.73714	AT1G27921	other RNA
AT2G31902	1.818	1.77183	1.45536	1.68	1.68207	1.74372	0.313063	0.237636	0.256721	0.164197	0.324364	0.344115	5.1174e-07	0.00191072	DOWN	-2.68479
AT4G01975	3.84	0.0428163	0.0523631	0.0489204	0.0380067	0.0589879	0.0152808	0.0155878	0.0013389	0.00296999	0.00281804	0	3.53292e-05	0.0156211	DOWN	-2.6657	AT4G01975	transposable element gene	pseudogene, similar to B, blastp match of 51% identity and 4.5e-98 P-value to GP|22830897|dbj|BAC15771.1||AB087616 B {Oryza sativa (japonica cultivar-group)}
AT1G16225	0.669	0.0567143	0.19448	0.171219	0.184593	0.099584	0.0526262	0.0178945	0.00768515	0.0170475	0.0161753	0	0.00944305	0.225533	DOWN	-2.66475	AT1G16225	Target SNARE coiled-coil domain protein	Target SNARE coiled-coil domain protein; CONTAINS InterPro DOMAIN/s: Target SNARE coiled-coil domain (InterPro:IPR000727); BEST Arabidopsis thaliana protein match is: Target SNARE coiled-coil domain protein (TAIR:AT1G16230.1)	Target SNARE coiled-coil domain
AT2G18540	2.124	0.0774081	0.0946677	0.0539291	0.110998	0.144284	0.00552525	0.0281813	0.0217854	0.0161084	0.00509476	0	0.00459203	0.162091	DOWN	-2.64969	AT2G18540	RmlC-like cupins superfamily protein	RmlC-like cupins superfamily protein; FUNCTIONS IN: nutrient reservoir activity; INVOLVED IN: biological_process unknown; LOCATED IN: endomembrane system; CONTAINS InterPro DOMAIN/s: Cupin, RmlC-type (InterPro:IPR011051), Cupin 1 (InterPro:IPR006045), RmlC-like jelly roll fold (InterPro:IPR014710); BEST Arabidopsis thaliana protein match is: RmlC-like cupins superfamily protein (TAIR:AT4G36700.1)	Cupin 1 | RmlC-like cupin domain | RmlC-like jelly roll fold
AT1G33100	1.476	0.179941	0.168283	0.232816	0.159728	0.0812459	0.103363	0.00811071	0.0174165	0.00772681	0.00733148	0	0.00262781	0.127058	DOWN	-2.51361	AT1G33100	MATE efflux family protein	MATE efflux family protein; FUNCTIONS IN: antiporter activity, drug transmembrane transporter activity, transporter activity; INVOLVED IN: drug transmembrane transport, transmembrane transport; LOCATED IN: membrane; CONTAINS InterPro DOMAIN/s: Multi antimicrobial extrusion protein MatE (InterPro:IPR002528); BEST Arabidopsis thaliana protein match is: MATE efflux family protein (TAIR:AT1G33110.1)	Multi antimicrobial extrusion protein
AT2G44880	1.668	1.05394	1.07075	0.793851	1.19131	0.93462	0.133679	0.208136	0.181859	0.266658	0.162189	0	0.000100024	0.0264663	DOWN	-2.40488	AT2G44880	Pentatricopeptide repeat (PPR-like) superfamily protein	Pentatricopeptide repeat (PPR-like) superfamily protein; INVOLVED IN: biological_process unknown; LOCATED IN: endomembrane system; CONTAINS InterPro DOMAIN/s: Pentatricopeptide repeat (InterPro:IPR002885); BEST Arabidopsis thaliana protein match is: Tetratricopeptide repeat (TPR)-like superfamily protein (TAIR:AT3G29230.1)
AT2G34240	2.316	0.595231	0.720092	0.373904	0.363556	0.373956	0.146949	0.118887	0.0599382	0.0640164	0.0794307	0	0.00485065	0.166668	DOWN	-2.37068	AT2G34240	Protein with domains of unknown function DUF627 and DUF632	Protein with domains of unknown function DUF627 and DUF632; CONTAINS InterPro DOMAIN/s: Protein of unknown function DUF627 (InterPro:IPR006866), Protein of unknown function DUF629 (InterPro:IPR006865); BEST Arabidopsis thaliana protein match is: Protein with domains of unknown function (DUF627 and DUF629) (TAIR:AT2G34220.1)	Domain of unknown function DUF627, N-terminal | Domain of unknown function DUF629 | Zinc finger, C2H2-like
AT4G16680	2.962	7.03884	7.34741	8.2969	7.12267	8.50826	1.91698	1.97503	1.24646	1.20825	1.15194	0.134655	1.13466e-06	0.00254195	DOWN	-2.35317	AT4G16680	P-loop containing nucleoside triphosphate hydrolases superfamily protein	P-loop containing nucleoside triphosphate hydrolases superfamily protein; FUNCTIONS IN: RNA helicase activity, helicase activity, nucleic acid binding, ATP binding, ATP-dependent helicase activity; LOCATED IN: cellular_component unknown; EXPRESSED IN: stem, sepal, male gametophyte, carpel, stamen; EXPRESSED DURING: 4 anthesis, petal differentiation and expansion stage; CONTAINS InterPro DOMAIN/s:…	AAA+ ATPase domain | DEAD/DEAH box helicase domain | DNA/RNA helicase, ATP-dependent, DEAH-box type, conserved site | Helicase, C-terminal | Helicase, superfamily 1/2, ATP-binding domain | P-loop containing nucleoside triphosphate hydrolase
AT3G54070	1.725	0.16863	0.2537	0.220458	0.436048	0.378488	0.0340163	0.00693994	0.0625905	0.138841	0.0439124	0	0.00629019	0.188728	DOWN	-2.34772	AT3G54070	Ankyrin repeat family protein	Ankyrin repeat family protein; CONTAINS InterPro DOMAIN/s: Ankyrin repeat-containing domain (InterPro:IPR020683), Ankyrin repeat (InterPro:IPR002110); BEST Arabidopsis thaliana protein match is: Ankyrin repeat family protein (TAIR:AT5G35810.1)	Ankyrin repeat | Ankyrin repeat-containing domain | PGG domain
AT5G35932	1.801	0.14747	0.0591066	0.0941294	0.155838	0.110974	0.0847103	0.00664709	0.00856418	0.00633246	0.00600848	0	0.00497204	0.168768	DOWN	-2.33779	AT5G35932		pseudogene, hypothetical protein
AT4G28520	1.798	0.203988	0.138146	0.196218	0.218538	0.363121	0.0326353	0.00665818	0.0142974	0.00634303	0.174537	0	0.00736462	0.20186	DOWN	-2.25604	AT4G28520	cruciferin 3	cruciferin 3 (CRU3); FUNCTIONS IN: nutrient reservoir activity; INVOLVED IN: response to abscisic acid stimulus, embryo development ending in seed dormancy; LOCATED IN: protein body; EXPRESSED IN: 7 plant structures; EXPRESSED DURING: seedling growth, seed development stages; CONTAINS InterPro DOMAIN/s: 11-S seed storage protein, conserved site (InterPro:IPR022379), Cupin, RmlC-type (InterPro:IPR…	11-S seed storage protein, conserved site | 11-S seed storage protein, plant | Cupin 1 | RmlC-like cupin domain | RmlC-like jelly roll fold
AT3G18840	2.037	0.614669	0.319359	0.290159	0.314147	0.39901	0.0748961	0.123417	0.0681477	0.0503892	0.09031	0	0.00593839	0.184601	DOWN	-2.25041	AT3G18840	Tetratricopeptide repeat (TPR)-like superfamily protein	Tetratricopeptide repeat (TPR)-like superfamily protein; CONTAINS InterPro DOMAIN/s: Pentatricopeptide repeat (InterPro:IPR002885); BEST Arabidopsis thaliana protein match is: Pentatricopeptide repeat (PPR) superfamily protein (TAIR:AT2G13600.1)	Pentatricopeptide repeat | Tetratricopeptide-like helical domain
AT5G57450	1.457	0.876716	0.787444	0.374218	0.916929	0.777329	0.217476	0.172546	0.229368	0.101758	0.0965521	0	0.00272349	0.128902	DOWN	-2.19055	AT5G57450	homolog of X-ray repair cross complementing 3 (XRCC3)	homolog of X-ray repair cross complementing 3 (XRCC3) (XRCC3); CONTAINS InterPro DOMAIN/s: DNA recombination/repair protein RecA/RadB, ATP-binding domain (InterPro:IPR020588), DNA recombination and repair protein, RecA-like (InterPro:IPR016467), DNA recombination and repair protein Rad51, C-terminal (InterPro:IPR013632); BEST Arabidopsis thaliana protein match is: RAS associated with diabetes pro…	DNA recombination and repair protein Rad51, C-terminal | DNA recombination and repair protein RecA-like, ATP-binding domain | DNA recombination and repair protein, RecA-like | P-loop containing nucleoside triphosphate hydrolase
AT5G33395	1.687	0.907126	1.10076	1.68118	1.12466	1.14524	0.285217	0.262562	0.295621	0.304217	0.160363	0	0.00159013	0.100065	DOWN	-2.18772	AT5G33395	transposable element gene	CACTA-like transposase family (Ptta/En/Spm), has a 7.1e-27 P-value blast match to At5g59620.1/14-257 CACTA-like transposase family (Ptta/En/Spm) (CACTA-element) (Arabidopsis thaliana)
AT2G30670	0.789	1.5228	2.38357	1.26014	3.51454	2.68513	0.55034	0.227593	0.17594	0.708281	0.973777	0	0.00980732	0.229822	DOWN	-2.10836	AT2G30670	NAD(P)-binding Rossmann-fold superfamily protein	NAD(P)-binding Rossmann-fold superfamily protein; FUNCTIONS IN: oxidoreductase activity, binding, catalytic activity; INVOLVED IN: oxidation reduction, metabolic process; LOCATED IN: cellular_component unknown; EXPRESSED IN: 18 plant structures; EXPRESSED DURING: 12 growth stages; CONTAINS InterPro DOMAIN/s: NAD(P)-binding domain (InterPro:IPR016040), Glucose/ribitol dehydrogenase (InterPro:IPR00…	Glucose/ribitol dehydrogenase | NAD(P)-binding domain | Short-chain dehydrogenase/reductase SDR
AT4G32342	0.486	0.0780697	0.170361	0.179124	0.0693	0.137082	0.0241474	0.0246325	0.0105789	0.0234666	0.0667979	0	0.00980304	0.229882	DOWN	-2.083	AT4G32342		unknown protein; FUNCTIONS IN: molecular_function unknown; INVOLVED IN: biological_process unknown; LOCATED IN: cellular_component unknown; BEST Arabidopsis thaliana protein match is: unknown protein (TAIR:AT5G25360.2)
AT1G56130	3.099	1.70181	1.31675	1.35577	1.15563	1.08779	0.238575	0.274272	0.472826	0.276011	0.317759	0	0.000265414	0.0455049	DOWN	-2.06692	AT1G56130	Leucine-rich repeat transmembrane protein kinase	Leucine-rich repeat transmembrane protein kinase; FUNCTIONS IN: protein serine/threonine kinase activity, protein kinase activity, ATP binding; INVOLVED IN: protein amino acid phosphorylation; LOCATED IN: plasma membrane, membrane; EXPRESSED IN: cultured cell; CONTAINS InterPro DOMAIN/s: Serine/threonine-protein kinase domain (InterPro:IPR002290), Leucine-rich repeat (InterPro:IPR001611), Serine-…	Concanavalin A-like lectin/glucanase, subgroup | Leucine-rich repeat | Malectin | Protein kinase domain | Protein kinase-like domain | Serine-threonine/tyrosine-protein kinase catalytic domain | Serine/threonine-protein kinase, active site
AT4G39130	0.529	0.11954	0.111795	0.112597	0.191001	0.176314	0.0221846	0.0226303	0.0874712	0.0215591	0.0204561	0	0.00131418	0.0916217	DOWN	-2.02877	AT4G39130	Dehydrin family protein	Dehydrin family protein; FUNCTIONS IN: molecular_function unknown; INVOLVED IN: response to water, response to stress; LOCATED IN: cellular_component unknown; EXPRESSED IN: 6 plant structures; EXPRESSED DURING: 4 anthesis, petal differentiation and expansion stage; CONTAINS InterPro DOMAIN/s: Dehydrin (InterPro:IPR000167); BEST Arabidopsis thaliana protein match is: dehydrin LEA (TAIR:AT2G21490.1)	Dehydrin
AT1G71770	2.576	0.0736449	0.080099	0.0917275	0.145905	0.132067	0.0592249	0.00464728	0.0221707	0.00442732	0.0385188	0.0270472	0.00280168	0.129859	DOWN	-2.02079	AT1G71770	poly(A)-binding protein 5	poly(A)-binding protein 5 (PAB5); CONTAINS InterPro DOMAIN/s: Polyadenylate-binding protein/Hyperplastic disc protein (InterPro:IPR002004), RNA recognition motif, RNP-1 (InterPro:IPR000504), Polyadenylate binding protein, human types 1, 2, 3, 4 (InterPro:IPR006515), Nucleotide-binding, alpha-beta plait (InterPro:IPR012677), RNA recognition, domain 1 (InterPro:IPR003954); FUNCTIONS IN: RNA binding…	Nucleotide-binding, alpha-beta plait | Polyadenylate binding protein, human types 1, 2, 3, 4 | Polyadenylate-binding protein/Hyperplastic disc protein | RNA recognition motif domain
AT3G01580	1.983	1.40951	1.05574	0.764791	1.02472	0.893664	0.171626	0.319962	0.344832	0.132279	0.300136	0	0.000964396	0.0798216	DOWN	-2.02063	AT3G01580	Tetratricopeptide repeat (TPR)-like superfamily protein	Tetratricopeptide repeat (TPR)-like superfamily protein; CONTAINS InterPro DOMAIN/s: Pentatricopeptide repeat (InterPro:IPR002885); BEST Arabidopsis thaliana protein match is: Pentatricopeptide repeat (PPR) superfamily protein (TAIR:AT1G11290.1)	Pentatricopeptide repeat | Tetratricopeptide-like helical domain
AT1G16480	2.91	1.42119	1.42666	1.15726	1.01464	1.31412	0.213742	0.259175	0.450532	0.380159	0.271461	0	3.63174e-05	0.0158495	DOWN	-2.00767	AT1G16480	Tetratricopeptide repeat (TPR)-like superfamily protein	Tetratricopeptide repeat (TPR)-like superfamily protein; FUNCTIONS IN: molecular_function unknown; INVOLVED IN: biological_process unknown; LOCATED IN: cellular_component unknown; EXPRESSED IN: shoot apex; CONTAINS InterPro DOMAIN/s: Pentatricopeptide repeat (InterPro:IPR002885); BEST Arabidopsis thaliana protein match is: Pentatricopeptide repeat (PPR) superfamily protein (TAIR:AT4G13650.1)	Pentatricopeptide repeat | Tetratricopeptide-like helical domain
AT4G05210	1.025	0.876056	0.657746	0.826961	0.646214	0.714964	0.125943	0.268627	0.265846	0.144646	0.137245	0	1.92526e-05	0.0124416	DOWN	-1.98179	AT4G05210	Trimeric LpxA-like enzymes superfamily protein	Trimeric LpxA-like enzymes superfamily protein; FUNCTIONS IN: transferase activity; INVOLVED IN: biological_process unknown; LOCATED IN: cellular_component unknown; EXPRESSED IN: 13 plant structures; EXPRESSED DURING: 8 growth stages; CONTAINS InterPro DOMAIN/s: Hexapeptide transferase, conserved site (InterPro:IPR018357), Trimeric LpxA-like (InterPro:IPR011004), Bacterial transferase hexapeptide…	Bacterial transferase hexapeptide repeat | Hexapeptide transferase, conserved site | Trimeric LpxA-like
AT5G27230	3.221	1.02482	0.892325	0.809392	0.547214	0.392987	0.207678	0.367951	0.170793	0.0743558	0.137744	0	0.00635521	0.188824	DOWN	-1.93561	AT5G27230	Frigida-like protein	Frigida-like protein; CONTAINS InterPro DOMAIN/s: Frigida-like (InterPro:IPR012474); BEST Arabidopsis thaliana protein match is: FRIGIDA-like protein (TAIR:AT5G48385.1)	Frigida-like
AT3G29784	1.009	0.0626724	0.105502	0.0862779	0.0333794	0.0660274	0.011631	0.0118646	0.0050955	0.011303	0.0536237	0	0.00964112	0.227834	DOWN	-1.91986	AT3G29784	transposable element gene	CACTA-like transposase family (En/Spm), has a 1.5e-28 P-value blast match to dbj|BAB64937.1| TdcA1-ORF1-ORF2 (Daucus carota) Spm/En-like (CACTA-like)
AT4G33370	1.629	0.131985	0.166999	0.0703163	0.186076	0.139051	0.0792462	0.0367446	0.0284053	0.00700108	0.0332144	0	0.00355248	0.142796	DOWN	-1.91133	AT4G33370	DEA(D/H)-box RNA helicase family protein	DEA(D/H)-box RNA helicase family protein; FUNCTIONS IN: helicase activity, zinc ion binding, ATP-dependent helicase activity, ATP binding, nucleic acid binding; LOCATED IN: cellular_component unknown; CONTAINS InterPro DOMAIN/s: RNA helicase, DEAD-box type, Q motif (InterPro:IPR014014), DNA/RNA helicase, DEAD/DEAH box type, N-terminal (InterPro:IPR011545), DEAD-like helicase, N-terminal (InterPro…	DEAD/DEAH box helicase domain | Helicase, C-terminal | Helicase, superfamily 1/2, ATP-binding domain | P-loop containing nucleoside triphosphate hydrolase | RNA helicase, DEAD-box type, Q motif | Zinc finger, CCHC-type
AT4G03811	0.384	0.823391	0.523631	1.10966	0.730899	0.936867	0.3973	0.218229	0.334724	0.0890997	0.0845411	0	0.00145403	0.0961833	DOWN	-1.87569	AT4G03811	other RNA
AT3G21010	1.539	1.94763	1.97516	2.3311	2.53127	2.31163	0.800677	0.910107	0.46436	0.422399	0.442976	0	5.83577e-06	0.00632598	DOWN	-1.86775	AT3G21010	transposable element gene	copia-like retrotransposon family, has a 4.6e-15 P-value blast match to dbj|BAA78426.1| polyprotein (AtRE2-1) (Arabidopsis thaliana) (Ty1_Copia-element)
AT4G16745	2.325	2.80144	2.90483	4.16009	1.84937	2.02301	0.853042	0.901073	0.77618	0.721076	0.553863	0	0.00778	0.207656	DOWN	-1.85219	AT4G16745	Exostosin family protein	Exostosin family protein; FUNCTIONS IN: molecular_function unknown; INVOLVED IN: biological_process unknown; LOCATED IN: membrane; EXPRESSED IN: 11 plant structures; EXPRESSED DURING: L mature pollen stage, M germinated pollen stage, 4 anthesis, C globular stage, petal differentiation and expansion stage; CONTAINS InterPro DOMAIN/s: Exostosin-like (InterPro:IPR004263); BEST Arabidopsis thaliana p…	Exostosin-like
AT1G52110	1.848	0.0479064	0.0576034	0.0768594	0.030375	0.0793115	0.00635045	0.0323902	0.0194749	0.00617141	0.017567	0	0.00647375	0.190161	DOWN	-1.83336	AT1G52110	Mannose-binding lectin superfamily protein	Mannose-binding lectin superfamily protein; CONTAINS InterPro DOMAIN/s: Mannose-binding lectin (InterPro:IPR001229); BEST Arabidopsis thaliana protein match is: Mannose-binding lectin superfamily protein (TAIR:AT5G49870.1)	Mannose-binding lectin
AT5G56810	1.308	2.13689	2.08887	1.47473	1.62219	1.84381	1.01386	0.741348	0.239773	0.34005	0.273014	0	0.000196451	0.0395301	DOWN	-1.8134	AT5G56810	F-box/RNI-like/FBD-like domains-containing protein	F-box/RNI-like/FBD-like domains-containing protein; CONTAINS InterPro DOMAIN/s: FBD (InterPro:IPR013596), F-box domain, cyclin-like (InterPro:IPR001810), F-box domain, Skp2-like (InterPro:IPR022364), FBD-like (InterPro:IPR006566), Leucine-rich repeat 2 (InterPro:IPR013101); BEST Arabidopsis thaliana protein match is: F-box/RNI-like/FBD-like domains-containing protein (TAIR:AT5G56820.1)	F-box domain | FBD domain | Leucine-rich repeat 2
AT2G15128	0.213	24.6414	28.8201	29.2763	13.7565	13.9499	8.98079	6.57584	7.21722	3.6945	5.0296	0	0.0086131	0.217293	DOWN	-1.80999	AT2G15128	other RNA
AT4G21220	1.065	3.20215	2.73614	2.11647	2.76526	2.00305	0.539949	0.604574	0.955795	0.98343	0.701096	0.0300188	0.000513641	0.0612071	DOWN	-1.76044	AT4G21220	Trimeric LpxA-like enzymes superfamily protein	Trimeric LpxA-like enzymes superfamily protein; FUNCTIONS IN: transferase activity; CONTAINS InterPro DOMAIN/s: Trimeric LpxA-like (InterPro:IPR011004); BEST Arabidopsis thaliana protein match is: Trimeric LpxA-like enzymes superfamily protein (TAIR:AT4G05210.1)	Bacterial transferase hexapeptide repeat | Trimeric LpxA-like | UDP-3-O-[3-hydroxymyristoyl] glucosamine N-acyltransferase
AT4G35810	0.873	3.7232	3.02133	3.05979	5.56829	5.72351	1.30396	0.671935	1.70201	1.31945	1.30153	0	0.00610595	0.186701	DOWN	-1.74381	AT4G35810	2-oxoglutarate (2OG) and Fe(II)-dependent oxygenase superfamily protein	2-oxoglutarate (2OG) and Fe(II)-dependent oxygenase superfamily protein; FUNCTIONS IN: oxidoreductase activity, acting on paired donors, with incorporation or reduction of molecular oxygen, 2-oxoglutarate as one donor, and incorporation of one atom each of oxygen into both donors, oxidoreductase activity, oxidoreductase activity, acting on paired donors, with incorporation or reduction of molecul…	Oxoglutarate/iron-dependent dioxygenase | Prolyl 4-hydroxylase, alpha subunit
AT4G18960	1.622	0.132555	0.153136	0.132765	0.117665	0.106792	0.0217059	0.11071	0.041207	0.0070313	0.0200147	0	0.00582452	0.182923	DOWN	-1.67981	AT4G18960	K-box region and MADS-box transcription factor family protein	AGAMOUS (AG); FUNCTIONS IN: DNA binding, sequence-specific DNA binding transcription factor activity; INVOLVED IN: stamen development, maintenance of floral organ identity, leaf development, carpel development; LOCATED IN: endomembrane system, nucleus; LOCATED IN: nucleus; EXPRESSED IN: 13 plant structures; EXPRESSED DURING: 6 growth stages; CONTAINS InterPro DOMAIN/s: Transcription factor, K-box…	Transcription factor, K-box
AT3G30720	0.586	11.2013	11.404	6.73198	10.2112	10.9369	4.4259	2.10419	2.132	3.44478	3.89639	0	0.000374265	0.0528437	DOWN	-1.6575	AT3G30720	qua-quine starch	QUA-QUINE STARCH (QQS)
AT4G27550	2.428	0.0260447	0.0438431	0.0169837	0.0323667	0.0274389	0.00483346	0.00493056	0.0105876	0.0234859	0.00445686	0	0.00919645	0.22281	DOWN	-1.60271	AT4G27550	trehalose-6-phosphatase synthase S4	trehalose-6-phosphatase synthase S4 (TPS4); CONTAINS InterPro DOMAIN/s: Glycosyl transferase, family 20 (InterPro:IPR001830), Trehalose-phosphatase (InterPro:IPR003337); BEST Arabidopsis thaliana protein match is: trehalose-phosphatase/synthase 2 (TAIR:AT1G16980.1)	Glycosyl transferase, family 20 | HAD-like domain | Trehalose-phosphatase
AT1G14760	0.733	1.43209	0.887495	0.906361	1.30186	1.25427	0.208135	0.310309	0.582173	0.513448	0.310023	0.0238095	0.000658569	0.0704794	DOWN	-1.58741	AT1G14760	KNOX Arabidopsis thaliana meinox	KNOX Arabidopsis thaliana meinox (KNATM); CONTAINS InterPro DOMAIN/s: KNOX1 (InterPro:IPR005540); CONTAINS InterPro DOMAIN/s: KNOX1 (InterPro:IPR005540), KNOX2 (InterPro:IPR005541); BEST Arabidopsis thaliana protein match is: KNOTTED-like from Arabidopsis thaliana (TAIR:AT4G08150.1)	KNOX1 | KNOX2
AT2G21630	2.395	5.5817	5.81408	5.28223	4.47715	5.35904	2.19033	1.59452	1.98153	1.46191	1.73073	0.000277609	6.14138e-06	0.00625378	DOWN	-1.56536	AT2G21630	Sec23/Sec24 protein transport family protein	Sec23/Sec24 protein transport family protein; FUNCTIONS IN: transporter activity, zinc ion binding; INVOLVED IN: intracellular protein transport, transport, ER to Golgi vesicle-mediated transport; LOCATED IN: COPII vesicle coat; EXPRESSED IN: 22 plant structures; EXPRESSED DURING: 13 growth stages; CONTAINS InterPro DOMAIN/s: Sec23/Sec24, helical domain (InterPro:IPR006900), Sec23/Sec24 beta-sand…	ADF-H/Gelsolin-like domain | Gelsolin-like domain | Sec23/Sec24 beta-sandwich | Sec23/Sec24, helical domain | Sec23/Sec24, trunk domain | Zinc finger, Sec23/Sec24-type | von Willebrand factor, type A
AT1G30950	1.329	0.047582	0.0800986	0.0930842	0.0929215	0.130336	0.0264913	0.00900783	0.0348174	0.0429073	0.0407121	0	0.00844733	0.215866	DOWN	-1.5283	AT1G30950	F-box family protein	UNUSUAL FLORAL ORGANS (UFO); CONTAINS InterPro DOMAIN/s: F-box domain, cyclin-like (InterPro:IPR001810), F-box domain, Skp2-like (InterPro:IPR022364); BEST Arabidopsis thaliana protein match is: Galactose oxidase/kelch repeat superfamily protein (TAIR:AT5G15710.1)	F-box domain
AT5G07200	1.607	0.102312	0.0368012	0.071279	0.0628746	0.0746229	0.0365141	0.00744954	0.0223955	0.0212908	0.0336692	0	0.00884787	0.22024	DOWN	-1.51982	AT5G07200	gibberellin 20-oxidase 3	gibberellin 20-oxidase 3 (GA20OX3); CONTAINS InterPro DOMAIN/s: Isopenicillin N synthase (InterPro:IPR002283), Oxoglutarate/iron-dependent oxygenase (InterPro:IPR005123); BEST Arabidopsis thaliana protein match is: gibberellin 20-oxidase 4 (TAIR:AT1G60980.1)	Isopenicillin N synthase | Isopenicillin N synthase-like | Non-haem dioxygenase N-terminal domain | Oxoglutarate/iron-dependent dioxygenase
AT3G22961	0.672	6.90707	7.37483	5.63863	11.0428	9.53721	2.00833	1.08669	1.69084	4.93867	4.81482	0	0.00365393	0.144966	DOWN	-1.47798	AT3G22961	Paired amphipathic helix (PAH2) superfamily protein	Paired amphipathic helix (PAH2) superfamily protein; FUNCTIONS IN: molecular_function unknown; INVOLVED IN: regulation of transcription, DNA-dependent; LOCATED IN: nucleus; CONTAINS InterPro DOMAIN/s: Paired amphipathic helix (InterPro:IPR003822); BEST Arabidopsis thaliana protein match is: Paired amphipathic helix (PAH2) superfamily protein (TAIR:AT3G24093.1)	Paired amphipathic helix
AT2G34230	2.489	0.106707	0.128306	0.0938821	0.0586363	0.0910059	0.061295	0.0240486	0.0268532	0.0229103	0.0391287	0	0.00296441	0.132821	DOWN	-1.45759	AT2G34230	Protein with domains of unknown function (DUF627 and DUF629)	Protein with domains of unknown function (DUF627 and DUF629); FUNCTIONS IN: molecular_function unknown; INVOLVED IN: biological_process unknown; LOCATED IN: cellular_component unknown; EXPRESSED IN: flower; EXPRESSED DURING: petal differentiation and expansion stage; CONTAINS InterPro DOMAIN/s: Protein of unknown function DUF627 (InterPro:IPR006866), Protein of unknown function DUF629 (InterPro:I…	Domain of unknown function DUF627, N-terminal | Domain of unknown function DUF629
AT1G33640	0.156	2.3511	3.41189	2.79021	2.23093	4.01438	1.12843	0.690658	0.889851	1.24283	1.45671	0	0.00300603	0.13415	DOWN	-1.45216	AT1G33640		unknown protein; FUNCTIONS IN: molecular_function unknown; INVOLVED IN: biological_process unknown; LOCATED IN: endomembrane system; EXPRESSED IN: flower; EXPRESSED DURING: 4 anthesis
AT1G12980	1.248	0.212815	0.312757	0.429545	0.440788	0.437739	0.235089	0.124702	0.185386	0.0822459	0.0433544	0	0.00407018	0.154199	DOWN	-1.45081	AT1G12980	Integrase-type DNA-binding superfamily protein	ENHANCER OF SHOOT REGENERATION 1 (ESR1); CONTAINS InterPro DOMAIN/s: DNA-binding, integrase-type (InterPro:IPR016177), Pathogenesis-related transcriptional factor/ERF, DNA-binding (InterPro:IPR001471); BEST Arabidopsis thaliana protein match is: DORNROSCHEN-like (TAIR:AT1G24590.1)	AP2/ERF domain | DNA-binding domain
AT5G09950	2.988	0.960821	0.637313	0.608762	0.822834	0.709026	0.31028	0.276448	0.335531	0.248096	0.199187	0	0.000956464	0.0799527	DOWN	-1.44887	AT5G09950	Tetratricopeptide repeat (TPR)-like superfamily protein	Tetratricopeptide repeat (TPR)-like superfamily protein; CONTAINS InterPro DOMAIN/s: Pentatricopeptide repeat (InterPro:IPR002885); BEST Arabidopsis thaliana protein match is: Tetratricopeptide repeat (TPR)-like superfamily protein (TAIR:AT1G16480.1)	Pentatricopeptide repeat | Tetratricopeptide-like helical domain
AT4G29170	1.181	3.30907	3.49529	2.49459	3.45068	3.37339	1.16263	1.28736	1.40615	1.26505	0.907117	0	9.39695e-05	0.0254657	DOWN	-1.4193	AT4G29170	Mnd1 family protein	ATMND1; FUNCTIONS IN: molecular_function unknown; INVOLVED IN: double-strand break repair, embryo sac development, response to ionizing radiation, pollen development; LOCATED IN: cellular_component unknown; EXPRESSED IN: 12 plant structures; EXPRESSED DURING: 7 growth stages; CONTAINS InterPro DOMAIN/s: Meiotic nuclear division protein 1 (InterPro:IPR005647)	Meiotic nuclear division protein 1
AT2G01520	0.789	71.5397	71.7919	125.288	100.869	112.488	13.58	21.1662	54.4567	35.3996	58.6049	0	0.00295403	0.132888	DOWN	-1.39549	AT2G01520	MLP-like protein 328	MLP-like protein 328 (MLP328); FUNCTIONS IN: copper ion binding; INVOLVED IN: response to zinc ion; LOCATED IN: cellular_component unknown; EXPRESSED IN: 13 plant structures; EXPRESSED DURING: 7 growth stages; CONTAINS InterPro DOMAIN/s: Bet v I allergen (InterPro:IPR000916); BEST Arabidopsis thaliana protein match is: Polyketide cyclase/dehydrase and lipid transport superfamily protein (TAIR:AT4…	Bet v I domain | Major latex protein domain | START-like domain
AT4G30140	1.391	48.7616	48.1194	54.57	37.344	52.5981	24.4078	14.0713	17.2648	15.1599	21.4325	0	7.51325e-05	0.0240453	DOWN	-1.38641	AT4G30140	GDSL-like Lipase/Acylhydrolase superfamily protein	CUTICLE DESTRUCTING FACTOR 1 (CDEF1); FUNCTIONS IN: cutinase activity, carboxylesterase activity; INVOLVED IN: lipid metabolic process; LOCATED IN: extracellular space; EXPRESSED IN: 14 plant structures; EXPRESSED DURING: 6 growth stages; CONTAINS InterPro DOMAIN/s: Lipase, GDSL (InterPro:IPR001087); BEST Arabidopsis thaliana protein match is: GDSL-like Lipase/Acylhydrolase superfamily protein (T…	Lipase, GDSL | SGNH hydrolase-type esterase domain
AT5G14470	1.327	9.00655	9.79567	4.79588	10.8036	12.1596	2.99803	3.76193	3.35913	3.73856	4.03657	0	0.00943298	0.225452	DOWN	-1.37964	AT5G14470	GHMP kinase family protein	GHMP kinase family protein; FUNCTIONS IN: kinase activity, phosphotransferase activity, alcohol group as acceptor, galactokinase activity, ATP binding; INVOLVED IN: metabolic process, phosphorylation; LOCATED IN: cytoplasm; EXPRESSED IN: inflorescence meristem, flower, carpel, pollen tube; EXPRESSED DURING: 4 anthesis, petal differentiation and expansion stage; CONTAINS InterPro DOMAIN/s: Mevalon…	GHMP kinase N-terminal domain | GHMP kinase, C-terminal domain | Mevalonate/galactokinase | Ribosomal protein S5 domain 2-type fold | Ribosomal protein S5 domain 2-type fold, subgroup
AT5G06400	3.093	0.69922	0.944549	0.697715	0.526304	0.521256	0.292158	0.336732	0.260974	0.276546	0.150441	0	0.0036537	0.145129	DOWN	-1.36379	AT5G06400	Pentatricopeptide repeat (PPR) superfamily protein	Pentatricopeptide repeat (PPR) superfamily protein; CONTAINS InterPro DOMAIN/s: Pentatricopeptide repeat (InterPro:IPR002885); BEST Arabidopsis thaliana protein match is: proton gradient regulation 3 (TAIR:AT4G31850.1)	Pentatricopeptide repeat | Tetratricopeptide-like helical domain
AT3G49725	2.096	4.67636	5.00541	3.32487	4.0118	3.80786	1.46136	1.65064	2.00896	1.87722	1.14098	0	0.000307041	0.0471133	DOWN	-1.35546	AT3G49725	GTP-binding protein, HflX	GTP-binding protein, HflX; FUNCTIONS IN: GTP binding; LOCATED IN: intracellular, chloroplast; CONTAINS InterPro DOMAIN/s: GTP1/OBG (InterPro:IPR006073), GTP-binding protein, HflX (InterPro:IPR016496), GTP-binding protein, HSR1-related (InterPro:IPR002917); BEST Arabidopsis thaliana protein match is: GTP-binding protein, HflX (TAIR:AT5G57960.1)	GTP binding domain | GTPase HflX | GTPase HflX N-terminal domain | P-loop containing nucleoside triphosphate hydrolase
AT5G18080	0.273	21.2641	16.2471	15.6923	19.4512	17.3265	6.40516	6.79695	10.7912	5.63972	5.98539	0	5.71541e-05	0.0213401	DOWN	-1.337	AT5G18080	SAUR-like auxin-responsive protein family	SAUR-like auxin-responsive protein family ; CONTAINS InterPro DOMAIN/s: Auxin responsive SAUR protein (InterPro:IPR003676); BEST Arabidopsis thaliana protein match is: SAUR-like auxin-responsive protein family (TAIR:AT5G18020.1)	Auxin-induced protein, ARG7
AT3G04620	0.759	2.38282	2.72712	2.2396	3.03222	2.08906	1.0978	0.804403	1.19897	1.15701	0.698606	0	0.000190831	0.0391017	DOWN	-1.33108	AT3G04620	Alba DNA/RNA-binding protein	Alba DNA/RNA-binding protein; FUNCTIONS IN: nucleic acid binding; INVOLVED IN: biological_process unknown; EXPRESSED IN: 16 plant structures; EXPRESSED DURING: 8 growth stages; CONTAINS InterPro DOMAIN/s: Alba, DNA/RNA-binding protein (InterPro:IPR002775), Uncharacterised conserved protein UCP030333, DNA/RNA-binding Alba-related (InterPro:IPR014560); BEST Arabidopsis thaliana protein match is: Al…	DNA/RNA-binding protein Alba-like | Uncharacterised conserved protein UCP030333, DNA/RNA-binding Alba-related
AT5G06620	0.998	4.42275	6.26927	4.28513	5.10036	6.1182	2.28058	2.14718	2.46897	1.68762	1.8572	0.0134013	0.000861666	0.0770091	DOWN	-1.32699	AT5G06620	SET domain protein 38	SET domain protein 38 (SDG38); FUNCTIONS IN: molecular_function unknown; INVOLVED IN: biological_process unknown; LOCATED IN: mitochondrion; CONTAINS InterPro DOMAIN/s: SET domain (InterPro:IPR001214); BEST Arabidopsis thaliana protein match is: ASH1-related protein 2 (TAIR:AT2G19640.2)	SET domain
AT5G08510	1.921	3.81196	4.00831	3.61823	3.7461	3.40565	1.75377	1.3651	1.71589	0.860849	1.71811	0.000255427	1.71595e-05	0.0125354	DOWN	-1.32628	AT5G08510	Pentatricopeptide repeat (PPR) superfamily protein	Pentatricopeptide repeat (PPR) superfamily protein; CONTAINS InterPro DOMAIN/s: Pentatricopeptide repeat (InterPro:IPR002885); BEST Arabidopsis thaliana protein match is: Pentatricopeptide repeat (PPR) superfamily protein (TAIR:AT5G44230.1)	Pentatricopeptide repeat | Tetratricopeptide-like helical domain
AT1G64310	1.659	0.329357	0.309493	0.446344	0.5346	0.265041	0.134405	0.0938085	0.276762	0.0893683	0.165019	0.012304	0.00704538	0.198618	DOWN	-1.31158	AT1G64310	Tetratricopeptide repeat (TPR)-like superfamily protein	Tetratricopeptide repeat (TPR)-like superfamily protein; CONTAINS InterPro DOMAIN/s: Pentatricopeptide repeat (InterPro:IPR002885); BEST Arabidopsis thaliana protein match is: Pentatricopeptide repeat (PPR) superfamily protein (TAIR:AT4G18750.1)	Pentatricopeptide repeat
AT5G18010	0.509	3.40408	3.18354	4.11373	3.99217	4.05751	1.49866	1.34061	1.58584	1.4564	1.72205	0	0.000118764	0.0304653	DOWN	-1.30222	AT5G18010	SAUR-like auxin-responsive protein family	SAUR-like auxin-responsive protein family ; CONTAINS InterPro DOMAIN/s: Auxin responsive SAUR protein (InterPro:IPR003676); BEST Arabidopsis thaliana protein match is: SAUR-like auxin-responsive protein family (TAIR:AT5G18080.1)	Auxin-induced protein, ARG7
AT1G45240	0.072	4.04011	4.43546	6.29999	7.01663	5.36675	3.0969	1.82896	2.07083	2.69279	1.35266	0	0.00204151	0.111913	DOWN	-1.29841	AT1G45240	pre-tRNA	tRNA-Pro (anticodon: TGG)
AT1G61490	2.415	2.25713	2.5419	1.95605	2.43127	2.01382	0.753219	0.708866	1.07511	1.11923	0.918575	0	2.45113e-05	0.013728	DOWN	-1.29168	AT1G61490	S-locus lectin protein kinase family protein	S-locus lectin protein kinase family protein; FUNCTIONS IN: in 6 functions; INVOLVED IN: protein amino acid phosphorylation, recognition of pollen; LOCATED IN: endomembrane system; EXPRESSED IN: stem, sperm cell; CONTAINS InterPro DOMAIN/s: Curculin-like (mannose-binding) lectin (InterPro:IPR001480), Protein kinase, ATP binding site (InterPro:IPR017441), PAN-2 domain (InterPro:IPR013227), Apple-l…	Apple-like | Bulb-type lectin domain | Concanavalin A-like lectin/glucanase, subgroup | PAN-2 domain | Protein kinase domain | Protein kinase, ATP binding site | Protein kinase-like domain | S-locus glycoprotein | S-locus receptor kinase, C-terminal | S-receptor-like serine/threonine-protein kinase | Serine-threonine/tyrosine-protein kinase catalytic domain | Serine/threonine-protein kinase, acti…
AT4G23870	0.82	71.5497	70.2894	78.444	72.658	63.4531	24.0867	21.8843	48.5232	21.9333	29.7057	0	0.00034811	0.0510825	DOWN	-1.28619	AT4G23870		unknown protein; BEST Arabidopsis thaliana protein match is: unknown protein (TAIR:AT4G11020.1)
AT4G37610	1.438	103.717	109.513	48.3449	83.5322	78.5702	29.5068	45.1376	32.0648	39.1709	28.8801	0.0408654	0.00807418	0.211972	DOWN	-1.27759	AT4G37610	BTB and TAZ domain protein 5	BTB and TAZ domain protein 5 (BT5); CONTAINS InterPro DOMAIN/s: BTB/POZ (InterPro:IPR013069), Zinc finger, TAZ-type (InterPro:IPR000197), BTB/POZ fold (InterPro:IPR011333), Kelch related (InterPro:IPR013089), BTB/POZ-like (InterPro:IPR000210); BEST Arabidopsis thaliana protein match is: BTB and TAZ domain protein 4 (TAIR:AT5G67480.2)	BTB/POZ | BTB/POZ fold | BTB/POZ-like | Zinc finger, TAZ-type
AT1G13710	1.826	6.24053	5.55121	4.67465	5.04767	5.43627	1.65173	1.84226	2.62136	3.35398	1.77194	0	8.48524e-05	0.0252335	DOWN	-1.2615	AT1G13710	cytochrome P450, family 78, subfamily A, polypeptide 5	cytochrome P450, family 78, subfamily A, polypeptide 5 (CYP78A5); FUNCTIONS IN: electron carrier activity, monooxygenase activity, iron ion binding, oxygen binding, heme binding; INVOLVED IN: in 7 processes; LOCATED IN: endoplasmic reticulum; EXPRESSED IN: 10 plant structures; EXPRESSED DURING: F mature embryo stage, petal differentiation and expansion stage, E expanded cotyledon stage, D bilater…	Cytochrome P450 | Cytochrome P450, E-class, group I | Cytochrome P450, conserved site
AT4G18170	1.242	6.73096	6.37106	4.74044	9.08433	6.49052	3.05202	2.78562	3.02604	2.78232	2.30889	0	0.0043351	0.158344	DOWN	-1.25983	AT4G18170	WRKY DNA-binding protein 28	WRKY DNA-binding protein 28 (WRKY28); CONTAINS InterPro DOMAIN/s: DNA-binding WRKY (InterPro:IPR003657), Transcription factor, WRKY group IIc (InterPro:IPR017396); BEST Arabidopsis thaliana protein match is: WRKY DNA-binding protein 8 (TAIR:AT5G46350.1)	DNA-binding WRKY | Transcription factor, WRKY group IIc
AT2G14050	2.003	2.78455	2.68682	3.5433	2.21393	2.09544	1.29485	1.40453	1.41946	0.814219	0.653706	0	0.00155726	0.0983648	DOWN	-1.25395	AT2G14050	minichromosome maintenance 9	minichromosome maintenance 9 (MCM9); FUNCTIONS IN: nucleoside-triphosphatase activity, DNA-dependent ATPase activity, DNA binding, nucleotide binding, ATP binding; INVOLVED IN: DNA-dependent DNA replication initiation, DNA replication; LOCATED IN: cellular_component unknown; EXPRESSED IN: sperm cell, male gametophyte, pollen tube; EXPRESSED DURING: L mature pollen stage, M germinated pollen stage…	AAA+ ATPase domain | Mini-chromosome maintenance, DNA-dependent ATPase | Nucleic acid-binding, OB-fold | P-loop containing nucleoside triphosphate hydrolase
AT3G03305	2.493	9.21239	8.61105	9.02824	8.7871	8.06766	4.22915	4.07245	3.58926	2.77094	3.77523	0.135548	5.09472e-07	0.00214004	DOWN	-1.24524	AT3G03305	Calcineurin-like metallo-phosphoesterase superfamily protein	Calcineurin-like metallo-phosphoesterase superfamily protein; FUNCTIONS IN: hydrolase activity, protein serine/threonine phosphatase activity; INVOLVED IN: biological_process unknown; LOCATED IN: cellular_component unknown; CONTAINS InterPro DOMAIN/s: Metallophosphoesterase (InterPro:IPR004843)	Calcineurin-like phosphoesterase domain, apaH type | Metallo-dependent phosphatase-like
AT3G03820	0.291	15.4288	15.3234	12.108	14.2358	13.2328	4.47648	4.48413	5.63606	9.75872	5.31767	0	0.000246518	0.0447784	DOWN	-1.24496	AT3G03820	SAUR-like auxin-responsive protein family	SAUR-like auxin-responsive protein family ; CONTAINS InterPro DOMAIN/s: Auxin responsive SAUR protein (InterPro:IPR003676); BEST Arabidopsis thaliana protein match is: SAUR-like auxin-responsive protein family (TAIR:AT3G03840.1)	Auxin-induced protein, ARG7
AT1G49810	1.263	0.150205	0.159204	0.199525	0.204443	0.0949477	0.0836269	0.0473927	0.0936274	0.0812691	0.0428395	0	0.00621294	0.187246	DOWN	-1.21272	AT1G49810	Na+/H+ antiporter 2	Na+/H+ antiporter 2 (NHD2); FUNCTIONS IN: potassium:hydrogen antiporter activity, sodium:hydrogen antiporter activity; INVOLVED IN: sodium ion transport; LOCATED IN: endomembrane system, integral to membrane; CONTAINS InterPro DOMAIN/s: Na+/H+ antiporter NhaD-like (InterPro:IPR018390), Divalent ion symporter (InterPro:IPR004680); BEST Arabidopsis thaliana protein match is: sodium:hydrogen antipor…	Citrate transporter-like domain
AT5G19230	0.826	51.5844	58.2373	53.0791	37.6893	51.0874	23.656	18.8847	23.2855	18.1565	25.0618	0	0.000442792	0.0567922	DOWN	-1.20666	AT5G19230	Glycoprotein membrane precursor GPI-anchored	Glycoprotein membrane precursor GPI-anchored; FUNCTIONS IN: molecular_function unknown; INVOLVED IN: biological_process unknown; LOCATED IN: anchored to plasma membrane, plasma membrane, anchored to membrane; EXPRESSED IN: callus; BEST Arabidopsis thaliana protein match is: Glycoprotein membrane precursor GPI-anchored (TAIR:AT5G19240.1)
AT4G08035	1.79	18.5329	18.0854	21.4475	18.6964	21.6837	8.64766	9.4768	7.66609	8.18722	8.7356	0	3.15798e-05	0.0151601	DOWN	-1.20464	AT4G08035	other RNA
AT5G49190	2.511	1.22393	1.24826	0.830237	0.916549	0.726975	0.247706	0.39571	0.72278	0.467818	0.331835	0	0.00351115	0.142327	DOWN	-1.19132	AT5G49190	sucrose synthase 2	sucrose synthase 2 (SUS2); FUNCTIONS IN: UDP-glycosyltransferase activity, sucrose synthase activity, transferase activity, transferring glycosyl groups; INVOLVED IN: sucrose biosynthetic process, seed maturation, response to hypoxia, sucrose metabolic process, starch metabolic process; LOCATED IN: cytosol, plastid, membrane, plant-type cell wall; EXPRESSED IN: 6 plant structures; CONTAINS InterP…	Glycosyl transferase, family 1 | Sucrose synthase | Sucrose synthase, plant/cyanobacteria
AT3G62890	1.823	1.61647	1.70638	0.997795	1.31172	1.60067	0.688817	0.75519	0.707889	0.63186	0.385838	0	0.00150725	0.0972162	DOWN	-1.1903	AT3G62890	Pentatricopeptide repeat (PPR) superfamily protein	Pentatricopeptide repeat (PPR) superfamily protein; FUNCTIONS IN: binding; INVOLVED IN: biological_process unknown; LOCATED IN: cellular_component unknown; EXPRESSED IN: 7 plant structures; EXPRESSED DURING: F mature embryo stage, petal differentiation and expansion stage, E expanded cotyledon stage, D bilateral stage; CONTAINS InterPro DOMAIN/s: Pentatricopeptide repeat (InterPro:IPR002885), Tet…	Pentatricopeptide repeat | Tetratricopeptide-like helical domain
AT2G31945	0.546	30.6453	30.5662	15.9692	23.872	36.9226	13.9925	11.3356	9.70832	9.92173	15.6373	0	0.00974539	0.229331	DOWN	-1.18713	AT2G31945		unknown protein; FUNCTIONS IN: molecular_function unknown; INVOLVED IN: biological_process unknown; LOCATED IN: endomembrane system; EXPRESSED IN: 8 plant structures; EXPRESSED DURING: 4 anthesis, petal differentiation and expansion stage; BEST Arabidopsis thaliana protein match is: unknown protein (TAIR:AT1G05575.1)
AT3G03850	0.631	7.11535	7.929	5.77265	4.89274	5.89142	2.36201	2.59918	3.21844	3.12682	2.62386	0	0.00177834	0.105769	DOWN	-1.18175	AT3G03850	SAUR-like auxin-responsive protein family	SAUR-like auxin-responsive protein family ; CONTAINS InterPro DOMAIN/s: Auxin responsive SAUR protein (InterPro:IPR003676); BEST Arabidopsis thaliana protein match is: SAUR-like auxin-responsive protein family (TAIR:AT3G03830.1)	Auxin-induced protein, ARG7
AT3G25190	0.87	6.09105	5.04385	3.281	3.70349	4.57928	1.14659	1.2797	2.90162	1.69105	2.99761	0	0.004437	0.159808	DOWN	-1.18022	AT3G25190	Vacuolar iron transporter (VIT) family protein	Vacuolar iron transporter (VIT) family protein; CONTAINS InterPro DOMAIN/s: Protein of unknown function DUF125, transmembrane (InterPro:IPR008217); BEST Arabidopsis thaliana protein match is: Vacuolar iron transporter (VIT) family protein (TAIR:AT3G43660.1)	Domain of unknown function DUF125, transmembrane
AT1G72920	1.07	33.0839	33.4387	30.4926	32.746	34.6557	7.92978	13.0119	17.1779	18.7699	15.7667	0	0.000269411	0.0452665	DOWN	-1.1782	AT1G72920	Toll-Interleukin-Resistance (TIR) domain family protein	Toll-Interleukin-Resistance (TIR) domain family protein; FUNCTIONS IN: transmembrane receptor activity; INVOLVED IN: response to wounding, defense response; LOCATED IN: intrinsic to membrane; EXPRESSED IN: 19 plant structures; EXPRESSED DURING: 10 growth stages; CONTAINS InterPro DOMAIN/s: Toll-Interleukin receptor (InterPro:IPR000157); BEST Arabidopsis thaliana protein match is: Toll-Interleukin…	Toll/interleukin-1 receptor homology (TIR) domain
AT5G61800	1.567	1.25278	1.54736	0.915193	1.32541	1.21594	0.39693	0.618815	0.548154	0.793312	0.407908	0.00142089	0.000742808	0.0732004	DOWN	-1.17806	AT5G61800	Pentatricopeptide repeat (PPR) superfamily protein	Pentatricopeptide repeat (PPR) superfamily protein; CONTAINS InterPro DOMAIN/s: Pentatricopeptide repeat (InterPro:IPR002885); BEST Arabidopsis thaliana protein match is: Pentatricopeptide repeat (PPR-like) superfamily protein (TAIR:AT4G18840.1)	Pentatricopeptide repeat | Tetratricopeptide-like helical domain
AT1G33660	0.312	2.797	2.08505	1.83566	2.05101	2.17802	0.865127	1.26621	0.939287	0.694521	1.07519	0	0.000456995	0.0573017	DOWN	-1.17732	AT1G33660	peroxidase family protein	similar to APX1 (ASCORBATE PEROXIDASE 1) [Arabidopsis thaliana] (TAIR:AT1G07890.8); similar to APX1 (ASCORBATE PEROXIDASE 1) [Arabidopsis thaliana] (TAIR:AT1G07890.7); contains InterPro domain Haem peroxidase, plant/fungal/bacterial; (InterPro:IPR002016); similar to APX1 (ASCORBATE PEROXIDASE 1) [Arabidopsis thaliana] (TAIR:AT1G07890.6); similar to ascorbate peroxidase [Brassica juncea] (GB:AAN60…
AT5G10180	2.417	112.235	113.253	67.2486	67.2249	84.064	46.4036	42.1154	39.0527	30.9585	38.3647	0	0.00710716	0.19919	DOWN	-1.17322	AT5G10180	slufate transporter 2;1	slufate transporter 2;1 (SULTR2;1); FUNCTIONS IN: sulfate transmembrane transporter activity; INVOLVED IN: sulfate transport; LOCATED IN: integral to membrane, membrane; EXPRESSED IN: 23 plant structures; EXPRESSED DURING: 10 growth stages; CONTAINS InterPro DOMAIN/s: Sulphate transporter (InterPro:IPR011547), Sulphate transporter/antisigma-factor antagonist STAS (InterPro:IPR002645), Sulphate an…	STAS domain | Sulphate anion transporter | Sulphate anion transporter, conserved site | Sulphate transporter
AT5G42580	1.5	3.61712	3.72973	3.72349	2.2079	2.88694	2.55837	1.25301	1.02484	0.859159	1.52219	0	0.0029418	0.132693	DOWN	-1.1633	AT5G42580	cytochrome P450, family 705, subfamily A, polypeptide 12	cytochrome P450, family 705, subfamily A, polypeptide 12 (CYP705A12); FUNCTIONS IN: electron carrier activity, monooxygenase activity, iron ion binding, oxygen binding, heme binding; INVOLVED IN: oxidation reduction; LOCATED IN: endomembrane system; EXPRESSED IN: root; CONTAINS InterPro DOMAIN/s: Cytochrome P450 (InterPro:IPR001128), Cytochrome P450, E-class, group I (InterPro:IPR002401), Cytochr…	Cytochrome P450 | Cytochrome P450, E-class, group I | Cytochrome P450, conserved site
AT1G19540	1.073	11.2564	12.0484	13.2245	8.42257	11.9832	5.98159	5.21029	4.94012	4.45349	4.93159	0.00348511	0.000842632	0.0759137	DOWN	-1.15785	AT1G19540	NmrA-like negative transcriptional regulator family protein	NmrA-like negative transcriptional regulator family protein; FUNCTIONS IN: binding, catalytic activity; INVOLVED IN: metabolic process; LOCATED IN: cellular_component unknown; EXPRESSED IN: 18 plant structures; EXPRESSED DURING: 11 growth stages; CONTAINS InterPro DOMAIN/s: NAD(P)-binding domain (InterPro:IPR016040), NmrA-like (InterPro:IPR008030); BEST Arabidopsis thaliana protein match is: NmrA…	NAD(P)-binding domain | NmrA-like domain
AT2G41010	0.939	17.6577	17.8237	13.1014	17.085	21.7248	4.21183	3.73549	9.35739	11.3805	10.4986	0	0.00197588	0.110295	DOWN	-1.15725	AT2G41010	calmodulin (CAM)-binding protein of 25 kDa	calmodulin (CAM)-binding protein of 25 kDa (CAMBP25); CONTAINS InterPro DOMAIN/s: VQ (InterPro:IPR008889); BEST Arabidopsis thaliana protein match is: VQ motif-containing protein (TAIR:AT3G56880.1)	VQ
AT2G19810	1.546	69.2656	69.2919	72.9682	58.2171	58.9942	23.9799	27.6674	60.4426	14.0678	21.2996	0	0.00801959	0.211365	DOWN	-1.15664	AT2G19810	CCCH-type zinc finger family protein	CCCH-type zinc finger family protein; CONTAINS InterPro DOMAIN/s: Zinc finger, CCCH-type (InterPro:IPR000571); BEST Arabidopsis thaliana protein match is: Zinc finger C-x8-C-x5-C-x3-H type family protein (TAIR:AT4G29190.1)	Zinc finger, CCCH-type
AT3G05727	0.511	376.671	387.034	351.76	546.632	648.199	162.714	131.779	179.465	322.168	246.009	0	0.00796988	0.210716	DOWN	-1.14854	AT3G05727	S locus-related glycoprotein 1 (SLR1) binding pollen coat protein family	S locus-related glycoprotein 1 (SLR1) binding pollen coat protein family; LOCATED IN: endomembrane system; CONTAINS InterPro DOMAIN/s: S locus-related glycoprotein 1 binding pollen coat (InterPro:IPR010851); BEST Arabidopsis thaliana protein match is: unknown protein (TAIR:AT3G05730.1)
AT3G42800	1.563	2.90491	2.6259	3.57927	2.01835	2.27613	1.32899	1.4476	1.33221	0.839122	1.11467	0	0.00346868	0.14163	DOWN	-1.14472	AT3G42800		unknown protein; BEST Arabidopsis thaliana protein match is: unknown protein (TAIR:AT1G54200.1)
AT2G25850	3.442	19.9704	20.0098	18.6108	17.2639	18.4613	11.064	10.7451	7.84947	6.17289	6.83265	0.000143468	9.9417e-05	0.0265144	DOWN	-1.14448	AT2G25850	poly(A) polymerase 2	poly(A) polymerase 2 (PAPS2); CONTAINS InterPro DOMAIN/s: Poly(A) polymerase (InterPro:IPR014492), Nucleotidyltransferase, class I, C-terminal-like (InterPro:IPR011068), Poly(A) polymerase, central domain (InterPro:IPR007012), Nucleotidyl transferase domain (InterPro:IPR002934), Poly(A) polymerase, RNA-binding domain (InterPro:IPR007010); CONTAINS InterPro DOMAIN/s: Poly(A) polymerase (InterPro:I…	Nucleotidyl transferase domain | Nucleotidyltransferase, class I, C-terminal-like | Poly(A) polymerase | Poly(A) polymerase, RNA-binding domain | Poly(A) polymerase, central domain
AT4G37870	2.413	176.648	175.252	229.765	145.937	165.806	128.528	93.4047	76.9287	46.0114	61.8198	0	0.00119102	0.086443	DOWN	-1.13538	AT4G37870	phosphoenolpyruvate carboxykinase 1	phosphoenolpyruvate carboxykinase 1 (PCK1); FUNCTIONS IN: phosphoenolpyruvate carboxykinase activity, purine nucleotide binding, phosphoenolpyruvate carboxykinase (ATP) activity, ATP binding; INVOLVED IN: defense response to fungus, incompatible interaction, response to cadmium ion, cellular response to phosphate starvation, gluconeogenesis; LOCATED IN: cytosol, nucleolus, nucleus, membrane; EXPR…	Phosphoenolpyruvate carboxykinase (ATP), conserved site | Phosphoenolpyruvate carboxykinase, ATP-utilising | Phosphoenolpyruvate carboxykinase, C-terminal | Phosphoenolpyruvate carboxykinase, N-terminal
AT1G61440	2.379	0.175435	0.274674	0.27541	0.231233	0.252037	0.143057	0.0956102	0.045384	0.0910847	0.177398	0.00454402	0.00229489	0.118097	DOWN	-1.12943	AT1G61440	S-locus lectin protein kinase family protein	S-locus lectin protein kinase family protein; FUNCTIONS IN: in 6 functions; INVOLVED IN: protein amino acid phosphorylation, recognition of pollen; LOCATED IN: endomembrane system; CONTAINS InterPro DOMAIN/s: Curculin-like (mannose-binding) lectin (InterPro:IPR001480), PAN-2 domain (InterPro:IPR013227), Apple-like (InterPro:IPR003609), Protein kinase, ATP binding site (InterPro:IPR017441), S-locu…	Apple-like | Bulb-type lectin domain | Concanavalin A-like lectin/glucanase, subgroup | PAN-2 domain | Protein kinase domain | Protein kinase, ATP binding site | Protein kinase-like domain | S-locus glycoprotein | S-locus receptor kinase, C-terminal | S-receptor-like serine/threonine-protein kinase | Serine-threonine/tyrosine-protein kinase catalytic domain | Serine/threonine-protein kinase, acti…
AT2G25900	1.787	113.769	113.229	140.241	133.092	121.843	60.6615	74.0994	83.5709	34.2015	32.3911	0	0.00115869	0.0867189	DOWN	-1.12674	AT2G25900	Zinc finger C-x8-C-x5-C-x3-H type family protein	ATCTH; CONTAINS InterPro DOMAIN/s: Zinc finger, CCCH-type (InterPro:IPR000571); BEST Arabidopsis thaliana protein match is: CCCH-type zinc finger family protein (TAIR:AT2G19810.1)	Zinc finger, CCCH-type
AT1G11080	1.978	9.32881	9.62138	7.81317	6.69169	8.37318	5.04905	2.12435	2.21718	3.8112	5.95771	0	0.00165443	0.102955	DOWN	-1.12642	AT1G11080	serine carboxypeptidase-like 31	serine carboxypeptidase-like 31 (scpl31); FUNCTIONS IN: serine-type carboxypeptidase activity; INVOLVED IN: proteolysis; LOCATED IN: endomembrane system; EXPRESSED IN: 17 plant structures; EXPRESSED DURING: 4 anthesis, C globular stage, petal differentiation and expansion stage, E expanded cotyledon stage, D bilateral stage; CONTAINS InterPro DOMAIN/s: Peptidase S10, serine carboxypeptidase (Inte…	Alpha/Beta hydrolase fold | Peptidase S10, serine carboxypeptidase | Peptidase S10, serine carboxypeptidase, active site
AT1G77405	1.377	1.07461	0.919088	0.655495	0.921283	0.764432	0.315337	0.478161	0.354705	0.372705	0.479373	0	0.00133763	0.0922995	DOWN	-1.1158	AT1G77405	Pentatricopeptide repeat (PPR) superfamily protein	Pentatricopeptide repeat (PPR) superfamily protein; CONTAINS InterPro DOMAIN/s: Pentatricopeptide repeat (InterPro:IPR002885); BEST Arabidopsis thaliana protein match is: Tetratricopeptide repeat (TPR)-like superfamily protein (TAIR:AT5G39710.1)	Pentatricopeptide repeat
AT5G08400	1.804	10.4509	10.5134	7.63506	10.2926	9.08484	4.31022	5.20952	4.97967	4.21625	3.48199	0.171662	0.000153772	0.0358844	DOWN	-1.11193	AT5G08400	Protein of unknown function (DUF3531)	Protein of unknown function (DUF3531); CONTAINS InterPro DOMAIN/s: Protein of unknown function DUF3531 (InterPro:IPR021920); BEST Arabidopsis thaliana protein match is: Protein of unknown function (DUF3531) (TAIR:AT4G29400.1)	Protein of unknown function DUF3531
AT3G59330	0.937	12.8942	15.2063	14.3211	14.0594	16.5817	6.24518	6.79535	7.37461	7.02036	6.55264	0.00659278	9.02591e-05	0.0252755	DOWN	-1.1041	AT3G59330	Eukaryotic protein of unknown function (DUF914)	Eukaryotic protein of unknown function (DUF914); CONTAINS InterPro DOMAIN/s: Protein of unknown function DUF914, eukaryotic (InterPro:IPR009262); BEST Arabidopsis thaliana protein match is: Eukaryotic protein of unknown function (DUF914) (TAIR:AT3G59340.1)	Solute carrier family 35 member SLC35F1/F2/F6
AT5G49110	4.413	1.34411	1.34816	0.941696	1.00996	0.920898	0.582394	0.453031	0.546408	0.540131	0.468358	0	0.00263106	0.127032	DOWN	-1.10321	AT5G49110		unknown protein; INVOLVED IN: biological_process unknown; LOCATED IN: cellular_component unknown; EXPRESSED IN: cultured cell	FANCI helical domain 1 | FANCI helical domain 2 | FANCI solenoid 1 domain | FANCI solenoid 2 domain | FANCI solenoid 4 domain | Fanconi anemia group I protein
AT4G13494	0.303	12.93	10.8117	9.90365	10.1542	9.40059	4.89537	5.16639	7.10402	2.90508	4.69699	0.248205	0.000250894	0.0443739	DOWN	-1.10296	AT4G13494	MIR863a; miRNA
AT4G06701	1.147	5.74476	4.91884	7.52983	4.27727	4.96032	3.22295	1.70125	2.74774	1.9588	3.19826	0	0.00350605	0.142291	DOWN	-1.0964	AT4G06701	other RNA
AT4G31070	1.842	1.54486	1.45762	0.853182	1.18848	1.35269	0.618	0.422444	0.516369	0.551045	0.887085	0	0.00238541	0.122194	DOWN	-1.09483	AT4G31070	Tetratricopeptide repeat (TPR)-like superfamily protein	Tetratricopeptide repeat (TPR)-like superfamily protein; CONTAINS InterPro DOMAIN/s: Pentatricopeptide repeat (InterPro:IPR002885); BEST Arabidopsis thaliana protein match is: Tetratricopeptide repeat (TPR)-like superfamily protein (TAIR:AT4G33990.1)
AT1G71691	1.422	0.115622	0.174674	0.132106	0.181584	0.196773	0.0412645	0.0420935	0.0903896	0.104263	0.0989286	0	0.00365466	0.144825	DOWN	-1.08703	AT1G71691	GDSL-like Lipase/Acylhydrolase superfamily protein	GDSL-like Lipase/Acylhydrolase superfamily protein; FUNCTIONS IN: hydrolase activity, acting on ester bonds, carboxylesterase activity; INVOLVED IN: lipid metabolic process; LOCATED IN: endomembrane system; EXPRESSED IN: 10 plant structures; EXPRESSED DURING: 6 growth stages; BEST Arabidopsis thaliana protein match is: GDSL-like Lipase/Acylhydrolase superfamily protein (TAIR:AT1G29660.1); CONTAIN…	Lipase, GDSL | SGNH hydrolase-type esterase domain
AT4G33930	1.032	2.0221	1.89109	1.18541	1.92549	1.30403	0.693676	0.614811	0.981222	0.806732	0.828372	0.02	0.0050293	0.170025	DOWN	-1.08537	AT4G33930	Cupredoxin superfamily protein	Cupredoxin superfamily protein; LOCATED IN: endomembrane system; CONTAINS InterPro DOMAIN/s: Cupredoxin (InterPro:IPR008972); BEST Arabidopsis thaliana protein match is: Cupredoxin superfamily protein (TAIR:AT2G15770.1)	Cupredoxin | Plastocyanin-like
AT4G26810	0.74	3.46221	4.42747	2.78005	3.77222	3.65519	1.37973	1.60158	1.93439	1.83401	1.7883	0.0106448	0.0010138	0.0813073	DOWN	-1.08379	AT4G26810	SWIB/MDM2 domain superfamily protein	SWIB/MDM2 domain superfamily protein; CONTAINS InterPro DOMAIN/s: SWIB/MDM2 domain (InterPro:IPR003121); BEST Arabidopsis thaliana protein match is: SWIB/MDM2 domain superfamily protein (TAIR:AT2G35605.1)	SWIB/MDM2 domain
AT2G19250	3.015	5.55809	5.30784	5.45714	6.20721	6.3948	3.3358	2.94223	1.93888	2.44739	3.01129	0	1.55755e-05	0.0121721	DOWN	-1.08072	AT2G19250		pseudogene, similar to Magnesium-chelatase subunit chlD, chloroplast precursor (Mg- protoporphyrin IX chelatase) (Mg-chelatase subunit D). (Common tobacco), similar to SP|O24133 Magnesium-chelatase subunit chlD, chloroplast precursor (Mg-protoporphyrin IX chelatase) (Mg-chelatase subunit D) {Nicotiana tabacum}; blastp match of 78% identity and 5.0e-07 P-value to SP|O24133|CHLD_TOBAC Magnesium-che…
AT3G56880	1.051	204.342	193.196	124.476	164.276	201.767	42.1523	57.784	104.466	105.312	113.309	0	0.00213041	0.113816	DOWN	-1.06991	AT3G56880	VQ motif-containing protein	VQ motif-containing protein; CONTAINS InterPro DOMAIN/s: VQ (InterPro:IPR008889); BEST Arabidopsis thaliana protein match is: calmodulin (CAM)-binding protein of 25 kDa (TAIR:AT2G41010.1)	VQ
AT1G51700	1.12	50.6682	53.2572	37.305	32.487	36.0828	10.6145	15.6804	34.7639	17.4025	21.6329	0	0.00560414	0.179696	DOWN	-1.06766	AT1G51700	DOF zinc finger protein 1	DOF zinc finger protein 1 (DOF1); CONTAINS InterPro DOMAIN/s: Zinc finger, Dof-type (InterPro:IPR003851); BEST Arabidopsis thaliana protein match is: DOF zinc finger protein 2 (TAIR:AT3G21270.1)	Zinc finger, Dof-type
AT4G22505	1.791	98.5726	95.6732	51.0907	80.8178	95.9783	48.3907	34.7645	41.3003	46.3768	32.2342	0.000155135	0.00566696	0.180676	DOWN	-1.05574	AT4G22505	Bifunctional inhibitor/lipid-transfer protein/seed storage 2S albumin superfamily protein	Bifunctional inhibitor/lipid-transfer protein/seed storage 2S albumin superfamily protein; INVOLVED IN: lipid transport; CONTAINS InterPro DOMAIN/s: Bifunctional inhibitor/plant lipid transfer protein/seed storage (InterPro:IPR016140), Plant lipid transfer protein/hydrophobic protein, helical domain (InterPro:IPR013770); BEST Arabidopsis thaliana protein match is: protease inhibitor/seed storage/…	Bifunctional inhibitor/plant lipid transfer protein/seed storage helical domain | Hydrophobic seed protein
AT1G25400	1.292	54.9452	54.3149	34.9558	34.0013	39.117	13.7067	19.2821	20.3307	24.6544	26.8438	0	0.00514528	0.172213	DOWN	-1.05203	AT1G25400		unknown protein; FUNCTIONS IN: molecular_function unknown; INVOLVED IN: biological_process unknown; LOCATED IN: cellular_component unknown; EXPRESSED IN: 20 plant structures; EXPRESSED DURING: 10 growth stages; BEST Arabidopsis thaliana protein match is: unknown protein (TAIR:AT1G68440.1)
AT1G71420	2.278	0.693991	0.773642	0.516912	0.675173	0.649254	0.293648	0.436184	0.291148	0.365473	0.223266	0	0.000299424	0.0463679	DOWN	-1.03957	AT1G71420	Tetratricopeptide repeat (TPR)-like superfamily protein	Tetratricopeptide repeat (TPR)-like superfamily protein; CONTAINS InterPro DOMAIN/s: Pentatricopeptide repeat (InterPro:IPR002885); BEST Arabidopsis thaliana protein match is: Tetratricopeptide repeat (TPR)-like superfamily protein (TAIR:AT5G09950.1)	Pentatricopeptide repeat | Tetratricopeptide-like helical domain
AT4G22485	1.971	159.461	152.826	114.517	98.5902	112.037	94.4507	55.4353	59.44	57.695	43.2027	0.0132181	0.00284468	0.129881	DOWN	-1.03896	AT4G22485	Bifunctional inhibitor/lipid-transfer protein/seed storage 2S albumin superfamily protein	Bifunctional inhibitor/lipid-transfer protein/seed storage 2S albumin superfamily protein; FUNCTIONS IN: molecular_function unknown; INVOLVED IN: lipid transport; LOCATED IN: cellular_component unknown; EXPRESSED IN: sperm cell; CONTAINS InterPro DOMAIN/s: Bifunctional inhibitor/plant lipid transfer protein/seed storage (InterPro:IPR016140), Plant lipid transfer protein/hydrophobic protein, helic…	Bifunctional inhibitor/plant lipid transfer protein/seed storage helical domain | Hydrophobic seed protein
AT1G18200	0.852	6.57901	5.41678	6.22375	4.95534	5.83646	3.46161	2.2808	2.16266	2.49906	3.72448	0.0188407	0.000129579	0.0320175	DOWN	-1.038	AT1G18200	RAB GTPase homolog A6B	RAB GTPase homolog A6B (RABA6b); FUNCTIONS IN: GTP binding, GTPase activity; INVOLVED IN: intracellular protein transport, signal transduction, nucleocytoplasmic transport, protein transport, small GTPase mediated signal transduction; LOCATED IN: intracellular; CONTAINS InterPro DOMAIN/s: Ran GTPase (InterPro:IPR002041), Ras (InterPro:IPR013753), Ras small GTPase, Ras type (InterPro:IPR003577), R…	P-loop containing nucleoside triphosphate hydrolase | Small GTP-binding protein domain | Small GTPase superfamily | Small GTPase superfamily, Rab type
AT4G01250	1.219	34.0408	32.5728	26.6377	31.8195	32.1249	7.1338	10.7733	16.6388	19.2824	22.7877	0	0.00260834	0.126298	DOWN	-1.03684	AT4G01250	WRKY family transcription factor	WRKY22; CONTAINS InterPro DOMAIN/s: DNA-binding WRKY (InterPro:IPR003657); BEST Arabidopsis thaliana protein match is: WRKY family transcription factor (TAIR:AT4G23550.1)	DNA-binding WRKY
AT2G11240	6.063	82.6611	80.8522	102.297	87.3298	94.7076	41.2383	37.9519	45.3513	45.1883	48.8983	0	6.34161e-05	0.0213103	DOWN	-1.03453	AT2G11240	transposable element gene	non-LTR retrotransposon family (LINE), has a 1.1e-38 P-value blast match to GB:NP_038603 L1 repeat, Tf subfamily, member 23 (LINE-element) (Mus musculus)
AT4G19191	1.965	1.26932	1.17376	0.748801	1.11458	0.861166	0.508244	0.456924	0.473581	0.690998	0.402011	0.00118571	0.00314456	0.136878	DOWN	-1.02936	AT4G19191	Tetratricopeptide repeat (TPR)-like superfamily protein	Tetratricopeptide repeat (TPR)-like superfamily protein; FUNCTIONS IN: molecular_function unknown; INVOLVED IN: biological_process unknown; LOCATED IN: mitochondrion; EXPRESSED IN: 13 plant structures; EXPRESSED DURING: 10 growth stages; CONTAINS InterPro DOMAIN/s: Pentatricopeptide repeat (InterPro:IPR002885); BEST Arabidopsis thaliana protein match is: Pentatricopeptide repeat (PPR) superfamily…	Pentatricopeptide repeat | Tetratricopeptide-like helical domain
AT5G26620	0.225	3.99092	4.15291	2.17891	2.94387	3.73081	1.09533	1.54298	1.66809	1.57132	2.45282	0	0.00575528	0.181767	DOWN	-1.02883	AT5G26620		unknown protein; BEST Arabidopsis thaliana protein match is: unknown protein (TAIR:AT3G05858.1)
AT1G29510	0.616	15.678	15.1346	13.6727	14.6358	14.0209	6.39071	6.23802	9.72657	9.52251	4.18059	0.0376648	0.00125388	0.0896497	DOWN	-1.02036	AT1G29510	SAUR-like auxin-responsive protein family	SMALL AUXIN UPREGULATED 68 (SAUR68); CONTAINS InterPro DOMAIN/s: Auxin responsive SAUR protein (InterPro:IPR003676); BEST Arabidopsis thaliana protein match is: SAUR-like auxin-responsive protein family (TAIR:AT1G29500.1)	Auxin-induced protein, ARG7
AT3G14140	1.422	0.365201	0.47542	0.403647	0.388374	0.442235	0.2234	0.0420935	0.206205	0.329465	0.221805	0.0052203	0.00722831	0.200413	DOWN	-1.02026	AT3G14140	2-oxoglutarate-dependent dioxygenase family protein	2-oxoglutarate-dependent dioxygenase family protein; BEST Arabidopsis thaliana protein match is: 2-oxoglutarate-dependent dioxygenase family protein (TAIR:AT3G14160.1)	Alpha-ketoglutarate-dependent dioxygenase AlkB-like
[truncated: 164 more rows]

## Sheet: info_SMU1
SMU1_DEG (T-test: p<0.01, maxMultiRatio<0.5, LogFC>=|0.6|)
UP	891 (nuclear genome)
DOWN	729 (nuclear genome)

## Sheet: p<0.01_Multi<0.5_SMU1
geneID	Length(Kbps)	T (1)	T (2)	T (3)	T (4)	T (5)	smu1-4 (1)	smu1-4 (2)	smu1-4 (3)	smu1-4 (4)	smu1-4 (5)	maxMultiRatio	T-TEST	adjP	regulation	logFC
[truncated: 2,748 more rows]

## Sheet: SMU1_DEG_up
geneID	Length(Kbps)	T (1)	T (2)	T (3)	T (4)	T (5)	smu1-4 (1)	smu1-4 (2)	smu1-4 (3)	smu1-4 (4)	smu1-4 (5)	maxMultiRatio	T-TEST	adjP	regulation	logFC	geneID	description	comp_description	IPR_domain
[truncated: 891 more rows]

[truncated: 3 more sheets: SMU1_DEG_down, info_overlap, Genes]
