# Supplementary material for: A genetic screen implicates a CWC16/Yju2/CCDC130 protein and SMU1 in alternative splicing in Arabidopsis thaliana
Source: RNA. 2017 Jul;23(7):1068–79. doi: 10.1261/rna.060517.116 (PMC5473141; doi:10.1261/rna.060517.116)
Supplement: Supplemental Material [file supp_060517.116_Supplemental_Table_S7_DEGs_alternative_splicing_overlap.xlsx]

## Sheet: info
cwc16a-1
Type	# of gene
IR_UP	3
IR_DOWN	0
MES_UP	6
MES_DOWN	6
AS_UP	3
AS_DOWN	4
ES_UP	0
ES_DOWN	1
smu1-4
Type	# of gene
IR_UP	1
IR_DOWN	8
MES_UP	0
MES_DOWN	1
AS_UP	0
AS_DOWN	2
ES_UP	0
ES_DOWN	0

## Sheet: Genes
cwc16a-1
IR_UP
geneID	description	comp_description	IPR_domain
AT3G07300	NagB/RpiA/CoA transferase-like superfamily protein	NagB/RpiA/CoA transferase-like superfamily protein; FUNCTIONS IN: GTP binding, translation initiation factor activity; INVOLVED IN: translational initiation, cellular metabolic process; LOCATED IN: eukaryotic translation initiation factor 2B complex; EXPRESSED IN: 24 plant structures; EXPRESSED DURING: 15 growth stages; CONTAINS InterPro DOMAIN/s: Initiation factor 2B related (InterPro:IPR000649)…	Initiation factor 2B-related
AT3G14075	Mono-/di-acylglycerol lipase, N-terminal;Lipase, class 3	Mono-/di-acylglycerol lipase, N-terminal;Lipase, class 3; FUNCTIONS IN: triglyceride lipase activity, carboxylesterase activity; INVOLVED IN: lipid catabolic process, lipid metabolic process; EXPRESSED IN: 23 plant structures; EXPRESSED DURING: 15 growth stages; CONTAINS InterPro DOMAIN/s: Lipase, class 3 (InterPro:IPR002921), Mono-/di-acylglycerol lipase, N-terminal (InterPro:IPR005592); BEST Ar…	Alpha/Beta hydrolase fold | Fungal lipase-like domain | Mono-/di-acylglycerol lipase, N-terminal
AT3G26090	G-protein coupled receptors;GTPase activators	REGULATOR OF G-PROTEIN SIGNALING 1 (RGS1); FUNCTIONS IN: G-protein coupled receptor activity, GTPase activator activity; INVOLVED IN: in 6 processes; LOCATED IN: nucleus, plasma membrane; EXPRESSED IN: 23 plant structures; EXPRESSED DURING: 13 growth stages; CONTAINS InterPro DOMAIN/s: Regulator of G protein signalling superfamily (InterPro:IPR016137), Regulator of G protein signalling (InterPro:…	Regulator of G protein signalling domain | Regulator of G protein signalling superfamily
IR_DOWN
None
MES_UP
geneID	description	comp_description	IPR_domain
AT1G19650	Sec14p-like phosphatidylinositol transfer family protein	Sec14p-like phosphatidylinositol transfer family protein; FUNCTIONS IN: phosphatidylinositol transporter activity, transporter activity; INVOLVED IN: transport; LOCATED IN: plasma membrane; EXPRESSED IN: 20 plant structures; EXPRESSED DURING: 15 growth stages; CONTAINS InterPro DOMAIN/s: Cellular retinaldehyde-binding/triple function, C-terminal (InterPro:IPR001251), Cellular retinaldehyde bindin…	CRAL-TRIO domain | CRAL/TRIO, N-terminal domain | Cellular retinaldehyde binding/alpha-tocopherol transport
AT1G62780		unknown protein; FUNCTIONS IN: molecular_function unknown; INVOLVED IN: biological_process unknown; LOCATED IN: chloroplast, chloroplast stroma; EXPRESSED IN: 22 plant structures; EXPRESSED DURING: 14 growth stages
AT3G52340	sucrose-6F-phosphate phosphohydrolase 2	sucrose-6F-phosphate phosphohydrolase 2 (SPP2); FUNCTIONS IN: phosphatase activity, magnesium ion binding, catalytic activity, sucrose-phosphatase activity; FUNCTIONS IN: phosphatase activity, magnesium ion binding, sucrose-phosphatase activity, catalytic activity; INVOLVED IN: sucrose biosynthetic process, metabolic process; EXPRESSED IN: 23 plant structures; EXPRESSED DURING: 13 growth stages; …	HAD-like domain | HAD-superfamily hydrolase, subfamily IIB | Sucrose phosphatase, plant/cyanobacteria | Sucrose-6-phosphate phosphohydrolase C-terminal | Sucrose-phosphate phosphatase | Sucrose-phosphate synthase
AT3G53800	Fes1B	Fes1B (Fes1B); FUNCTIONS IN: binding; INVOLVED IN: biological_process unknown; LOCATED IN: cellular_component unknown; EXPRESSED IN: 21 plant structures; EXPRESSED DURING: 13 growth stages; CONTAINS InterPro DOMAIN/s: Nucleotide exchange factor Fes1 (InterPro:IPR013918), Armadillo-like helical (InterPro:IPR011989), Armadillo-type fold (InterPro:IPR016024); BEST Arabidopsis thaliana protein match …	Armadillo-like helical | Armadillo-type fold
AT4G27820	beta glucosidase 9	beta glucosidase 9 (BGLU9); FUNCTIONS IN: cation binding, hydrolase activity, hydrolyzing O-glycosyl compounds, catalytic activity; INVOLVED IN: carbohydrate metabolic process; LOCATED IN: peroxisome; EXPRESSED IN: 20 plant structures; EXPRESSED DURING: 13 growth stages; CONTAINS InterPro DOMAIN/s: Glycoside hydrolase, family 1 (InterPro:IPR001360), Glycoside hydrolase, family 1, active site (Int…	Glycoside hydrolase, catalytic domain | Glycoside hydrolase, family 1 | Glycoside hydrolase, family 1, active site | Glycoside hydrolase, superfamily
AT5G59960		unknown protein; FUNCTIONS IN: molecular_function unknown; INVOLVED IN: biological_process unknown; LOCATED IN: nucleus; EXPRESSED IN: 24 plant structures; EXPRESSED DURING: 15 growth stages
MES_DOWN
geneID	description	comp_description	IPR_domain
AT1G30590	RNA polymerase I specific transcription initiation factor RRN3 protein	RNA polymerase I specific transcription initiation factor RRN3 protein; CONTAINS InterPro DOMAIN/s: RNA polymerase I specific transcription initiation factor RRN3 (InterPro:IPR007991); BEST Arabidopsis thaliana protein match is: RNA polymerase I specific transcription initiation factor RRN3 protein (TAIR:AT2G34750.1)	RNA polymerase I specific transcription initiation factor RRN3
AT3G02300	Regulator of chromosome condensation (RCC1) family protein	Regulator of chromosome condensation (RCC1) family protein; CONTAINS InterPro DOMAIN/s: Regulator of chromosome condensation/beta-lactamase-inhibitor protein II (InterPro:IPR009091), Regulator of chromosome condensation, RCC1 (InterPro:IPR000408); BEST Arabidopsis thaliana protein match is: Regulator of chromosome condensation (RCC1) family protein (TAIR:AT5G63860.1)	Regulator of chromosome condensation 1/beta-lactamase-inhibitor protein II | Regulator of chromosome condensation, RCC1
AT3G04500	RNA-binding (RRM/RBD/RNP motifs) family protein	RNA-binding (RRM/RBD/RNP motifs) family protein; FUNCTIONS IN: RNA binding, nucleotide binding, nucleic acid binding; INVOLVED IN: biological_process unknown; EXPRESSED IN: 24 plant structures; EXPRESSED DURING: 15 growth stages; CONTAINS InterPro DOMAIN/s: RNA recognition motif, RNP-1 (InterPro:IPR000504), Nucleotide-binding, alpha-beta plait (InterPro:IPR012677), RNA recognition motif-related (…	Nucleotide-binding, alpha-beta plait | RNA recognition motif domain
AT4G36980		FUNCTIONS IN: molecular_function unknown; INVOLVED IN: biological_process unknown; EXPRESSED IN: 22 plant structures; EXPRESSED IN: 23 plant structures; EXPRESSED DURING: 13 growth stages; CONTAINS InterPro DOMAIN/s: Splicing factor, suppressor of white apricot (InterPro:IPR019147)	Suppressor of white apricot N-terminal domain
AT5G27860		unknown protein; FUNCTIONS IN: molecular_function unknown; INVOLVED IN: biological_process unknown; LOCATED IN: chloroplast; EXPRESSED IN: pollen tube
AT5G58980	Neutral/alkaline non-lysosomal ceramidase	Neutral/alkaline non-lysosomal ceramidase; FUNCTIONS IN: ceramidase activity; INVOLVED IN: biological_process unknown; LOCATED IN: endomembrane system; EXPRESSED IN: 22 plant structures; EXPRESSED DURING: 13 growth stages; CONTAINS InterPro DOMAIN/s: Neutral/alkaline nonlysosomal ceramidase (InterPro:IPR006823); BEST Arabidopsis thaliana protein match is: Neutral/alkaline non-lysosomal ceramidase…	Neutral/alkaline nonlysosomal ceramidase
AS_UP
geneID	description	comp_description	IPR_domain
AT1G19650	Sec14p-like phosphatidylinositol transfer family protein	Sec14p-like phosphatidylinositol transfer family protein; FUNCTIONS IN: phosphatidylinositol transporter activity, transporter activity; INVOLVED IN: transport; LOCATED IN: plasma membrane; EXPRESSED IN: 20 plant structures; EXPRESSED DURING: 15 growth stages; CONTAINS InterPro DOMAIN/s: Cellular retinaldehyde-binding/triple function, C-terminal (InterPro:IPR001251), Cellular retinaldehyde bindin…	CRAL-TRIO domain | CRAL/TRIO, N-terminal domain | Cellular retinaldehyde binding/alpha-tocopherol transport
AT3G52340	sucrose-6F-phosphate phosphohydrolase 2	sucrose-6F-phosphate phosphohydrolase 2 (SPP2); FUNCTIONS IN: phosphatase activity, magnesium ion binding, catalytic activity, sucrose-phosphatase activity; FUNCTIONS IN: phosphatase activity, magnesium ion binding, sucrose-phosphatase activity, catalytic activity; INVOLVED IN: sucrose biosynthetic process, metabolic process; EXPRESSED IN: 23 plant structures; EXPRESSED DURING: 13 growth stages; …	HAD-like domain | HAD-superfamily hydrolase, subfamily IIB | Sucrose phosphatase, plant/cyanobacteria | Sucrose-6-phosphate phosphohydrolase C-terminal | Sucrose-phosphate phosphatase | Sucrose-phosphate synthase
AT4G35740	DEAD/DEAH box RNA helicase family protein	RecQl3; FUNCTIONS IN: ATP binding, ATP-dependent helicase activity; INVOLVED IN: DNA recombination; LOCATED IN: cellular_component unknown; EXPRESSED IN: 18 plant structures; EXPRESSED DURING: 10 growth stages; CONTAINS InterPro DOMAIN/s: DNA/RNA helicase, DEAD/DEAH box type, N-terminal (InterPro:IPR011545), DNA helicase, ATP-dependent, RecQ type (InterPro:IPR004589), DNA helicase, ATP-dependent,…	DEAD/DEAH box helicase domain | DNA helicase, ATP-dependent, RecQ type | Helicase, C-terminal | Helicase, superfamily 1/2, ATP-binding domain | P-loop containing nucleoside triphosphate hydrolase | Winged helix-turn-helix DNA-binding domain
AS_DOWN
geneID	description	comp_description	IPR_domain
AT2G22980	serine carboxypeptidase-like 13	serine carboxypeptidase-like 13 (SCPL13); FUNCTIONS IN: serine-type carboxypeptidase activity; INVOLVED IN: proteolysis; LOCATED IN: endomembrane system; EXPRESSED IN: 23 plant structures; EXPRESSED DURING: 13 growth stages; CONTAINS InterPro DOMAIN/s: Peptidase S10, serine carboxypeptidase (InterPro:IPR001563); BEST Arabidopsis thaliana protein match is: serine carboxypeptidase-like 11 (TAIR:AT2…	Alpha/Beta hydrolase fold | Peptidase S10, serine carboxypeptidase
AT3G03305	Calcineurin-like metallo-phosphoesterase superfamily protein	Calcineurin-like metallo-phosphoesterase superfamily protein; FUNCTIONS IN: hydrolase activity, protein serine/threonine phosphatase activity; INVOLVED IN: biological_process unknown; LOCATED IN: cellular_component unknown; CONTAINS InterPro DOMAIN/s: Metallophosphoesterase (InterPro:IPR004843)	Calcineurin-like phosphoesterase domain, apaH type | Metallo-dependent phosphatase-like
AT3G04500	RNA-binding (RRM/RBD/RNP motifs) family protein	RNA-binding (RRM/RBD/RNP motifs) family protein; FUNCTIONS IN: RNA binding, nucleotide binding, nucleic acid binding; INVOLVED IN: biological_process unknown; EXPRESSED IN: 24 plant structures; EXPRESSED DURING: 15 growth stages; CONTAINS InterPro DOMAIN/s: RNA recognition motif, RNP-1 (InterPro:IPR000504), Nucleotide-binding, alpha-beta plait (InterPro:IPR012677), RNA recognition motif-related (…	Nucleotide-binding, alpha-beta plait | RNA recognition motif domain
AT4G36980		FUNCTIONS IN: molecular_function unknown; INVOLVED IN: biological_process unknown; EXPRESSED IN: 22 plant structures; EXPRESSED IN: 23 plant structures; EXPRESSED DURING: 13 growth stages; CONTAINS InterPro DOMAIN/s: Splicing factor, suppressor of white apricot (InterPro:IPR019147)	Suppressor of white apricot N-terminal domain
ES_UP
None
ES_DOWN
geneID	description	comp_description	IPR_domain
AT2G22980	serine carboxypeptidase-like 13	serine carboxypeptidase-like 13 (SCPL13); FUNCTIONS IN: serine-type carboxypeptidase activity; INVOLVED IN: proteolysis; LOCATED IN: endomembrane system; EXPRESSED IN: 23 plant structures; EXPRESSED DURING: 13 growth stages; CONTAINS InterPro DOMAIN/s: Peptidase S10, serine carboxypeptidase (InterPro:IPR001563); BEST Arabidopsis thaliana protein match is: serine carboxypeptidase-like 11 (TAIR:AT2…	Alpha/Beta hydrolase fold | Peptidase S10, serine carboxypeptidase
smu1-4
IR_UP
geneID	description	comp_description	IPR_domain
AT5G53450	OBP3-responsive gene 1	OBP3-responsive gene 1 (ORG1); FUNCTIONS IN: structural molecule activity, protein kinase activity, kinase activity, ATP binding; INVOLVED IN: protein amino acid phosphorylation; LOCATED IN: chloroplast; EXPRESSED IN: 23 plant structures; EXPRESSED DURING: 13 growth stages; CONTAINS InterPro DOMAIN/s: Protein kinase, catalytic domain (InterPro:IPR000719), Serine/threonine-protein kinase PLK4 (Int…	Plastid lipid-associated protein/fibrillin conserved domain | Protein kinase domain | Protein kinase-like domain
IR_DOWN
geneID	description	comp_description	IPR_domain
AT3G15450	Aluminium induced protein with YGL and LRDR motifs	Aluminium induced protein with YGL and LRDR motifs; FUNCTIONS IN: molecular_function unknown; EXPRESSED IN: 25 plant structures; EXPRESSED DURING: 13 growth stages; BEST Arabidopsis thaliana protein match is: Aluminium induced protein with YGL and LRDR motifs (TAIR:AT4G27450.1)	Domain of unknown function DUF3700 | Nucleophile aminohydrolases, N-terminal
AT3G26580	Tetratricopeptide repeat (TPR)-like superfamily protein	Tetratricopeptide repeat (TPR)-like superfamily protein; INVOLVED IN: biological_process unknown; LOCATED IN: chloroplast thylakoid membrane; EXPRESSED IN: 23 plant structures; EXPRESSED DURING: 13 growth stages; CONTAINS InterPro DOMAIN/s: Tetratricopeptide repeat-containing (InterPro:IPR013026), Tetratricopeptide repeat (InterPro:IPR019734)	Tetratricopeptide TPR2 | Tetratricopeptide repeat | Tetratricopeptide repeat-containing domain | Tetratricopeptide-like helical domain
AT3G26740	CCR-like	CCR-like (CCL); FUNCTIONS IN: molecular_function unknown; INVOLVED IN: biological_process unknown; LOCATED IN: chloroplast; EXPRESSED IN: 23 plant structures; EXPRESSED DURING: 13 growth stages; CONTAINS InterPro DOMAIN/s: Light regulated Lir1 (InterPro:IPR009856)	Light regulated Lir1
AT4G05150	Octicosapeptide/Phox/Bem1p family protein	Octicosapeptide/Phox/Bem1p family protein; FUNCTIONS IN: molecular_function unknown; INVOLVED IN: biological_process unknown; LOCATED IN: cellular_component unknown; EXPRESSED IN: 24 plant structures; EXPRESSED DURING: 13 growth stages; CONTAINS InterPro DOMAIN/s: Octicosapeptide/Phox/Bem1p (InterPro:IPR000270); BEST Arabidopsis thaliana protein match is: Octicosapeptide/Phox/Bem1p family protein…	Phox/Bem1p
AT4G37300	maternal effect embryo arrest 59	maternal effect embryo arrest 59 (MEE59)
AT5G05690	Cytochrome P450 superfamily protein	CONSTITUTIVE PHOTOMORPHOGENIC DWARF (CPD); FUNCTIONS IN: electron carrier activity, monooxygenase activity, iron ion binding, oxygen binding, heme binding; INVOLVED IN: in 9 processes; EXPRESSED IN: 23 plant structures; EXPRESSED DURING: 13 growth stages; CONTAINS InterPro DOMAIN/s: Cytochrome P450 (InterPro:IPR001128), Cytochrome P450, E-class, group I (InterPro:IPR002401); CONTAINS InterPro DOM…	Cytochrome P450 | Cytochrome P450, E-class, group I | Cytochrome P450, conserved site
AT5G19940	Plastid-lipid associated protein PAP / fibrillin family protein	Plastid-lipid associated protein PAP / fibrillin family protein; FUNCTIONS IN: structural molecule activity; INVOLVED IN: biological_process unknown; LOCATED IN: chloroplast envelope; LOCATED IN: chloroplast, chloroplast envelope; EXPRESSED IN: 21 plant structures; EXPRESSED DURING: 13 growth stages; CONTAINS InterPro DOMAIN/s: Plastid lipid-associated protein/fibrillin (InterPro:IPR006843); BEST…	Plastid lipid-associated protein/fibrillin conserved domain
AT5G24490	30S ribosomal protein, putative	30S ribosomal protein, putative; FUNCTIONS IN: structural constituent of ribosome, binding; INVOLVED IN: translation, primary metabolic process; LOCATED IN: ribosome, chloroplast; EXPRESSED IN: 22 plant structures; EXPRESSED DURING: 13 growth stages; CONTAINS InterPro DOMAIN/s: Ribosomal protein S30Ae/sigma 54 modulation protein (InterPro:IPR003489)	Ribosomal protein S30Ae/sigma 54 modulation protein
MES_UP
None
MES_DOWN
geneID	description	comp_description	IPR_domain
AT3G23050	indole-3-acetic acid 7	indole-3-acetic acid 7 (IAA7); CONTAINS InterPro DOMAIN/s: Aux/IAA-ARF-dimerisation (InterPro:IPR011525), AUX/IAA protein (InterPro:IPR003311); BEST Arabidopsis thaliana protein match is: indole-3-acetic acid inducible 14 (TAIR:AT4G14550.1)	AUX/IAA protein | Aux/IAA-ARF-dimerisation
AS_UP
None
AS_DOWN
geneID	description	comp_description	IPR_domain
AT1G43700	VIRE2-interacting protein 1	VIRE2-interacting protein 1 (VIP1); FUNCTIONS IN: protein binding, sequence-specific DNA binding transcription factor activity; INVOLVED IN: cellular response to sulfate starvation, sulfate transport, DNA mediated transformation, nuclear import; LOCATED IN: nucleus; EXPRESSED IN: 23 plant structures; EXPRESSED DURING: 13 growth stages; CONTAINS InterPro DOMAIN/s: Basic-leucine zipper (bZIP) trans…	Basic-leucine zipper domain
AT5G19940	Plastid-lipid associated protein PAP / fibrillin family protein	Plastid-lipid associated protein PAP / fibrillin family protein; FUNCTIONS IN: structural molecule activity; INVOLVED IN: biological_process unknown; LOCATED IN: chloroplast envelope; LOCATED IN: chloroplast, chloroplast envelope; EXPRESSED IN: 21 plant structures; EXPRESSED DURING: 13 growth stages; CONTAINS InterPro DOMAIN/s: Plastid lipid-associated protein/fibrillin (InterPro:IPR006843); BEST…	Plastid lipid-associated protein/fibrillin conserved domain
ES_UP
None
ES_DOWN
None
