# Supplementary material for: A genetic screen implicates a CWC16/Yju2/CCDC130 protein and SMU1 in alternative splicing in Arabidopsis thaliana
Source: RNA. 2017 Jul;23(7):1068–79. doi: 10.1261/rna.060517.116 (PMC5473141; doi:10.1261/rna.060517.116)
Supplement: Supplemental Material [file supp_060517.116_Supplemental_Table_S9_RNA_read_mapping_statistics.xlsx]

## Sheet: Statistics
sample	#raw	model	%	genome (ID90 j2mb8)	%	HE582394	%	SUM
T (1)	44417428	39359092	0.886118	3591563	0.0808593	367595	0.00827592	0.975253
T (2)	45606784	40605184	0.890332	3607200	0.0790935	316856	0.00694756	0.976373
T (3-1)	52592106	47582464	0.904745	4019627	0.0764302	303961	0.00577959	0.986955
T (3-2)	54927328	49849452	0.907553	4029936	0.0733685	316135	0.00575551	0.986677
T (4)	49312566	44860088	0.909709	3673660	0.0744974	365348	0.00740882	0.991615
T (5)	49213786	44674644	0.907767	3742574	0.0760473	413713	0.00840645	0.992221
smu1-3 (1)	47780686	41988252	0.87877	4149896	0.086853	363454	0.00760671	0.97323
smu1-3 (2)	43132186	38002032	0.88106	3775604	0.0875357	278305	0.00645237	0.975048
smu1-3 (3-1)	54658026	49485260	0.905361	4272233	0.078163	196645	0.00359773	0.987122
smu1-3 (3-2)	53567822	48593252	0.907135	4147692	0.0774288	195765	0.00365453	0.988218
smu1-3 (4)	47099652	42849468	0.909762	3623893	0.076941	197811	0.00419984	0.990903
smu1-3 (5)	44724022	40662972	0.909198	3481965	0.0778545	184546	0.00412633	0.991178
cwc16a-1 (1)	43144246	38259376	0.886778	3442937	0.0798006	325972	0.0075554	0.974134
cwc16a-1 (2)	46270516	41098562	0.888224	3748340	0.0810093	339814	0.00734407	0.976577
cwc16a-1 (3-1)	63208774	55752850	0.882043	5489798	0.0868518	530032	0.00838542	0.97728
cwc16a-1 (3-2)	58170934	51915286	0.892461	4859050	0.0835305	488887	0.00840432	0.984396
cwc16a-1 (4)	50991312	46064200	0.903374	4095595	0.0803195	351820	0.00689961	0.990593
cwc16a-1 (5)	41194494	37009620	0.898412	3398626	0.0825019	338888	0.00822654	0.98914
